# Supplementary material for: Network medicine links SARS-CoV-2/COVID-19 infection to brain microvascular injury and neuroinflammation in dementia-like cognitive impairment
Source: Alzheimers Res Ther. 2021 Jun 9;13:110. doi: 10.1186/s13195-021-00850-3 (PMC8189279; doi:10.1186/s13195-021-00850-3)
Supplement: Supplementary file 2 — Additional file 2: Table S1. SARS-CoV-2 host factor datasets. [file 13195_2021_850_MOESM2_ESM.xlsx]

## Sheet: HCoVs host factor Entrez IDs
CRISPR_A549-H		CRISPR_A549-L		CRISPR_HuH7-229E		CRISPR_HuH7-OC43		CRISPR_HuH7-SARS2		CRISPR_VeroE6		HCoV-PPI		MERS-PPI		SARS1-PPI		SARS2-PPI
81609		55737		290		126792		54664		59272		4841		5566		405		5862
51699		537		653519		347734		22937		6597		2931		10844		4580		58155
55737		81609		83985		26229		55697		1859		2932		55127		28982		27248
537		527		51463		11285		59272		7403		26986		25898		8897		55676
10159		533		51594		2132		381		5977		8761		1662		84545		5352
527		9550		55823		2137		55770		23210		3178		51187		8665		79956
23412		526		7879		2131		192668		26043		3181		5447		8669		26521
100532731		59272		9817		9917		51360		23132		4869		4931		1603		6046
51606		9114		7403		64601		2131		8289		10146		57534		22994		23387
9559		23013		221960		4074		57526		7187		9908		6786		9694		10295
10096		51699		4864		124997		149371		56256		6143		23518		26136		55833
59272		10096		64601		7405		93649		55023		142		51574		7171		84726
528		51606		65082		7358		2137		4089		4691		64960		2275		440138
526		10159		7405		116412		259287		26751		1653		523		2519		55823
9550		529		55858		7879		53346		8861		23429		9662		2627		56257
23013		147007		29919		9791		84181		1514		5478		79670		440138		162427
28952		7879		30849		8204		1958		1387		408050		25901		80184		9512
1514		5481		57617		83985		8451		6605		2280		4361		5494		3416
7405		23412		440026		3875		123		4088		9360		3836		56257		79709
26747		51122		55626		55823		25807		114882		4140		23549		90522		2040
9734		26092		84342		10169		11285		144108		10465		92255		9512		1312
51122		100532731		25972		9817		80764		23429		11123		27248		3416		4928
3034		523		1514		26353		5175		11333		9146		5033		79709		10612
23325		5289		6667		64132		23532		54495		7917		3337		4928		51125
6047		1514		148223		1045		338567		5092		23564		10969		63897		7879
533		9559		79158		2266		126792		27097		819		27258		29937		159195
53342		28952		55850		2562		55732		89887		25978		5520		159195		3688
54520		100526693		126321		54472		93183		79829		116841		23567		23649		4884
51397		79811		116113		2140		387103		6924		23609		7818		1070		23649
6426		5427		9611		728403		2550		5003		7177		23324		2804		6729
9114		10097		51622		729440		253017		402055		710		22994		23111		2804
119710		124997		4074		65082		79415		8085		7681		23060		23392		10956
1301		10094		80204		30849		57223		9088		5683		10153		1459		23111
25928		7405		54939		56147		6239		51633		81926		81890		5351		23333
30849		4850		9640		6346		222171		79675		5204		7171		64969		1459
23032		54		51548		3716		25945		5298		57409		10243		1727		64969
54939		23107		83548		221960		9439		150094		4705		284161		55626		80020
161779		54344		2932		5111		2665		55507		79001		10999		23352		1727
9486		387707		57589		148003		26090		85320		81887		4627		10526		6938
7879		387763		7779		3340		1783		11085		55506		4189		25896		26515
10093		4188		57631		4839		100302267		54505		6224		3839		1460		79586
6477		51062		8554		613211		23406		6598		11200		23597		9908		25896
161394		353091		54811		6416		27153		171023		7013		2530		5576		5783
65991		54939		51324		51604		100422981		200959		10540		1350		23070		80213
90557		528		124997		100313896		23230		10389		1655		26058		4140		25921
8906		2810		1045		102465473		7358		6794		119710		28957		5422		1460
2115		84317		6794		5224		664617		6477		8665		6050		201595		9908
51167		9775		5289		5710		54536		26086		1915		114928		9463		5576
10097		30819		8204		92292		91452		7157		857		51449		54867		286827
79931		79956		399687		285		3814		8520		3551		2590		23557		4140
8487		10109		9082		2691		100616162		6599		7329		55717		55285		5422
145581		53637		353515		220323		3949		81614		6449		79884		25983		5046
64756		6598		219681		129080		51147		1633		9550		8663		55075		5577
80228		113746		100506742		693171		4320		27086		689		155061		9926		7993
27253		9027		64097		4693		9403		221322		22809		8227		9373		51397
2792		91750		55466		138804		23217		25837		4539		348093		63935		3066
146167		8651		25839		56943		6142		91		4513		10147		5195		5318
8417		100507608		6416		51809		3340		6402		59272		223		8760		7337
9856		219293		55207		102466953		7290		10155		339390		144108		22998		55285
84298		23325		4245		23339		2241		646643		30835		55213		57610		25983
149603		148545		79718		8554		2132		65986		10332		501		10273		387119
5500		653149		10221		51172		148109		8671		3661		4087		29966		4715
25924		54947		100616176		340277		91975		730112		3838		96764		23516		23609
388341		3956		285282		23122		23057		284697		6441		140707		4139		57020
590		221960		9407		9982		100422928		23131		598		140465		8220		148867
127435		10399		55737		25984		6037		8664		599		23256		23367		51103
51455		79852		29062		7543		7099		51719		4170		55759		55245		64432
147007		8289		10325		2647		8242		1990		597		1482		55621		55768
22821		9731		29100		57511		64398		9969		596		51194		10548		4139
912		285315		23650		11024		49860		26108		6502		23078		10480		27243
2334		57035		84458		5271		1723		55854		3840		29889		2201		8754
51193		10093		10043		9782		246175		79723		8575		56257		2876		23367
2894		102157402		2796		56104		8079		6205		928		169714		51097		27346
114785		8658		57511		10410		53919		2315		7113		92856		84514		55621
57556		3183		79665		2657		7770		64377		290		2935		9670		80273
51075		55707		23708		55213		6804		6473		85437		23098		54850		2201
1785		23562		84928		10224		2191		10584		1803		5704		23509		2876
10094		100129271		4204		4938		124925		9325		10492		25870		27032		252983
7048		114785		1525		1808		5879		2033		5725		2617		10464		51097
116349		2671		3903		80230		10464		4298		634		65003		51248		55131
64359		64409		23040		51548		55893		5236		302		134430		2011		54850
79033		388813		2745		2549		6429		64168		220988		57647		481		55700
4215		8355		84959		7095		80227		9167		50		117246		5824		80267
5534		8888		51710		9056		100616436		84445		3337		54940		112840		23509
381		168455		3308		126321		57536		9817		3329		23633		8975		30968
221662		6715		93343		100616119		353133		147381		3313		55749		23408		10525
5908		7316		2193		1396		6906		389170		9276		7157		54477		2200
54892		54941		11240		6018		6259		1982		23521		79188		4008		10270
5426		26984		5476		79629		122402		11262		3646		5822		84300		5714
580		54520		56681		166379		100616495		154796		8668		26046		2314		51248
139741		127077		164127		29062		222234		57116		4836		2475		4660		2011
84905		54496		5013		6819		407033		6927		128866		9325		1457		481
51649		80726		84061		7161		51143		84619		8729		11041		51199		8975
347734		8436		79939		55367		100616417		6045		6241		3956		56886		23408
5272		8417		54981		6885		6894		8548		3832		7296		949		23412
23335		23473		96764		27125		150737		8227		5707		6729		1662		92840
23038		84318		3949		5201		369		7572		6729		79080		64328		11064
163404		54813		6197		8678		203522		4850		84955		7917		51386		54477
51427		4677		91012		54457		158511		23512		4666		10956		2717		1861
390168		55795		8085		9745		10494		23061		51429		79971		4905		1763
29062		100289561		94122		138065		79858		51655		23256		55215		10513		51199
414		126433		4124		554235		387		79158		5701		3482		2934		10632
390155		7536		84343		136991		390067		55578		7942		2071		26512		949
84216		5365		30001		100616454		10216		124401		11344		8087		8737		131118
6431		79685		2580		5476		10776		6504		10652		6814		91869		1662
10715		6916		6238		5028		55571		4152		3837		1459		23060		23636
5226		89953		54602		11144		100422893		163059		6811		23405		3281		2717
4618		51133		6780		56107		9068		131149		6776		51118		53938		29880
3183		79820		23199		56098		5527		65980		51187		9648		148137		34
8110		389799		9472		5098		23505		2172		91452		25923		91754		8496
22796		9351		100130519		312		23244		64789		5245		23225		27044		10489
765		64083		132625		55207		50614		22918		3725		55034		140707		23765
2191		91582		119678		50840		64087		23503		6774		79877		1317		23307
392309		91653		55190		347168		51278		55585		5499		64969		26986		8737
23067		389827		3895		22937		574455		9683		92521		23112		811		126789
8859		284402		10349		5522		386676		54502		10875		1727		9375		57508
147495		55789		64145		10653		100847070		327		7514		9053		51295		253959
3003		116988		8678		55848		10890		55113		7040		3503		51		53938
1789		388595		51666		23390		7975		55364		4088		5163		222553		3281
55161		259240		26175		1982		219738		80863		1514		5939		10342		7458
581		140809		55753		5149		10400		93624		5045		5887		55086		8540
390093		27178		3399		3750		51426		8603		9407		79586		9529		91754
9524		54020		25921		391		6920		55626		7415		64786		55721		10577
153443		4892		6612		51148		7288		9636		8519		5937		4363		4927
100170841		222962		6018		170825		283385		7504		10581		3295		23041		29761
26471		159		100847049		58191		2981		151963		10410		64757		54965		26986
23263		150677		55716		57578		3219		27106		375		6242		4218		22954
10045		54732		121793		3725		54476		197131		7280		2181		9790		1291
1669		7056		6747		23274		441376		811		10382		84240		5910		51552
166379		7355		8720		55500		574032		140609		84617		9517		23155		51295
53832		80724		131		389206		55552		1397		7277		55755		2274		202018
79612		151648		51608		8708		84912		195828		60		245812		6838		79666
84264		55823		4790		196394		54769		55120		7431		88745		54520		143888
116988		51253		345222		139422		28316		731220		2316		23530		80232		9529
23550		2181		23576		245911		4091		1917				9859		7084		10505
51726		8678		345651		23118		5350		58				5108		8666		4363
7472		11128		6511		115761		100302259		901				5576		26973		117178
84645		4745		5870		317781		201514		123228				23155		10142		8546
56964		6470		115861		387082		6518		55791				286827		823		196527
64375		161931		81671		5229		5897		113189				114088		6731		51661
387707		10884		347736		10466		7360		5724				3841		79714		55165
6357		25778		79023		4166		2768		2997				83858		9689		4218
24141		9457		54997		55626		339855		26030				26355		126003		5910
10399		390142		50838		286527		100130958		26045				57332		55848		23155
25778		57181		128		158809		55317		54436				5577		137964		8733
23558		201161		140597		64208		8720		22872				51366		267		1786
23643		84335		55609		403314		4487		22983				79066		56915		25998
165721		730112		55647		51596		406941		374986				29789		55117		54520
145497		219952		3543		9469		285643		4733				64951		84859		9898
2521		23141		25942		2846		85441		49856				246243		57181		10142
7862		4968		5862		51440		1499		284274				10775		8667		6731
9827		3558		57142		4790		388753		54880				10973		11340		537
6579		284338		51000		337985		406881		222235				23085		11130		2787
316		375449		285		63898		171546		55331				286451		5034		170622
146225		1020		9121		10347		9129		84671				10159		9136		84720
79731		113189		3851		102465874		5145		390				79443		10985		51116
221960		83604		51156		57834		170506		84287				23534		114790		28952
9502		2145		55608		8844		79846		57231				26574		79954		57142
10801		2527		1820		124583		6772		5164				7874		1523		161
1159		25994		51765		1514		118980		1460				6728		5424		7466
5244		6431		3223		406957		3775		7566				10005		30000		56915
60		257		284716		284274		2805		2922				26229		8531		84859
196883		29062		89894		11031		23019		57565				9817		2801		154007
2633		84667		5520		8266		1428		399949				63929		80007		9818
523		10241		22906		374308		353345		5266				65083		490		56605
9914		10527		790955		2651		100500818		55664				23212		9659		79070
195814		83548		171019		1008		10043		10629				121441		4644		11340
83648		51319		3688		442721		84557		23304				10712		5116		10204
9923		838		56130		102465856		51762		29802				10142		57631		55116
596		83481		867		23254		124751		10791				5594		10146		9136
84102		161247		6456		728137		65266		84166				6731		51692		10890
267020		57727		51699		23430		6934		8557				5595		10945		23177
9421		84342		3294		678		400165		10661				3840		29066		79954
51531		10715		55998		6934		1476		150353				23517		26958		284106
8289		51337		27023		100126326		115265		10916				387119		11101		3162
55138		157848		9334		51526		102465976		151525				8804		9894		50999
26280		189		9559		160419		8541		79591				10762		5566		6923
23274		7175		80823		51751		81615		399823				9113		10296		2801
23344		146853		359710		100130733		23764		50940				10026		27335		55599
11055		1871		3622		58487		366		55227				84164		10960		9659
5361		51542		79595		494188		2917		57863				100505876		2677		23646
4089		750		6370		9934		150165		84693				26090		51574		10283
79712		203547		4036		100616143		55607		121355				81562		23185		2782
4735		79762		124359		149041		51363		55893				6929		5663		5116
7572		57563		3454		56144		441478		81491				10527		8803		57631
254950		10592		10194		56139		26229		132001				4830		27340		80777
51561		2189		839		56140		139081		344022				8760		23567		1063
11117		6185		6782		2012		5045		57162				79269		55699		10146
391195		130399		646960		5862		100616218		2037				51116		10534		51692
27005		140775		100126349		2120		344905		55800				55750		203522		29066
4723		113235		55527		56141		146850		6935				5715		10426		51439
131368		55061		4603		1615		100302115		6836				7037		4627		10311
390245		710		119467		56136		285220		84458				22980		79675		29099
471		219960		8819		57119		7319		10753				57646		26058		11101
145508		10534		100302220		587		28982		57646				5573		9653		23476
387338		79645		6528		1767		570		80208				8266		51646		5566
26190		3880		84560		8605		399947		84295				29088		79078		10960
8970		2592		55679		126820		23042		8717				57106		8663		2677
10814		132203		337971		102465802		347734		6510				33		90187		51574
654346		79161		134266		9897		81579		9153				1678		57690		23185
														80142		5962		56850
														23038		1967		9755
														55768		60681		9510
														64432		5704		9368
														8673		54808		26092
														51663		399687		79053
														26520		57647		23325
														205428		23065		10426
														10199		65991		55757
														112724		219844		23339
														708		55219		26058
														7704		8924		1173
														1642		56994		9653
														115752		8661		8614
														5518		9690		8481
														11190		55215		79078
														11080		57222		9518
														6400		9470		5962
														11340		25831		60681
														27341		54884		166
														4643		57326		2671
														55027		84319		57148
														55829		64689		23065
														2802		8662		8924
														3998		2181		5878
														25875		9675		57222
														4833		5108		9470
														27037		10280		25831
														7542		10755		9648
														55661		8668		145508
														10480		26355		23787
														2296		9601		22937
														9136		23085		64689
														10985		10569		5976
														3838		26574		2181
														145282		26229		80222
														79954		9415		7905
														51013		25873		10280
														9875		8480		26355
														10200		57465		23085
														11001		64784		25980
														51008		221927		10569
														85451		4528		79745
														7841		10531		26574
														26993		54535		26519
														10055		57106		25873
														8575		80142		8480
														22981		24149		23077
														7174		7088		64784
														55968		84461		10463
														54708		53371		64093
														6774		28969		10897
														7168		4643		2150
														2801		283951		201134
														51512		55829		10531
														3508		25875		2963
														51650		152789		29110
														55802		90850		57106
														163590		285605		5189
														10607		22981		80142
														55722		54480		24149
														9659		7168		7088
														84896		8761		23404
														9972		79699		51091
														28410		54805		53371
														2011		54994		28969
														9816		55622		28991
														55622		3983		55829
														4669		9209		152789
														126208		23195		387
														65244		10844		25959
														57130		55127		57572
														8975		60493		22981
														64848		23203		57153
														79726		57534		54480
														64965		25940		8761
														94005		9662		5817
														5116		56905		10157
														5510		540		79699
														25915		54872		151188
														1063		79830		4240
														9513		56851		51361
														10111		155061		79029
														55035		26073		23195
														526		3646		10193
														23107		64215		10844
														1457		140465		60493
														51566		79080		23203
														51058		28976		5447
														51199		8664		57534
														51604		9868		523
														9894		169714		25940
																56926		9662
																65003		6388
																5557		22931
																8021		79830
																51056		11113
																22820		90161
																26046		79080
																8106		28976
																2475		25777
																51010		7812
																382		9868
																4649		169714
																79971		8453
																9738		5557
																23225		8021
																30001		51056
																4343		6789
																64757		5861
																55755		5327
																25800		7468
																9857		8836
																79572		51010
																79072		6902
																8985		382
																7111		54951
																7090		9978
																2177		49856
																55206		79671
																51025		84858
																6728		23225
																60481		27069
																10043		79877
																8504		64374
																64795		150684
																617		4343
																79934		64757
																90102		83729
																5558		55755
																10048		9857
																9587		79572
																100505876		91942
																23071		2108
																11116		7090
																1781		89874
																26156		79443
																3615		9188
																10199		5538
																9933		55206
																79753		5898
																146691		6728
																9531		51611
																89122		617
																10560		60485
																219743		113174
																11190		79934
																54472		4758
																55027		90102
																22		5558
																2802		55735
																79784		54602
																84231		79571
																3069		10516
																145282		79178
																493		23071
																6774		55711
																25844		4015
																6507		27430
																85465		11116
																10240		92105
																10238		3615
																4645		26520
																51566		10199
																4646		79753
																		6788
																		219743
																		11190
																		55027
																		2802
																		145282
																		90580
																		26993
																		11001
																		7841
																		79731
																		79077
																		8629
																		124245
																		6921
																		94005
																		10238
																		23107

## Sheet: CRISPR dataset properties
Top # genes	Dataset	LCC	Z of LCC	P of LCC
50	CRISPR_A549-H	23	15.8253	0
	CRISPR_A549-L	24	4.07722	0.009
	CRISPR_HuH7-229E	18	2.98307	0.014
	CRISPR_HuH7-OC43	6	1.45047	0.085
	CRISPR_HuH7-SARS2	3	0.183228	0.345
	CRISPR_VeroE6	19	2.04592	0.034
100	CRISPR_A549-H	30	3.24088	0.007
	CRISPR_A549-L	72	7.62307	0
	CRISPR_HuH7-229E	26	1.59849	0.046
	CRISPR_HuH7-OC43	10	0.18662	0.349
	CRISPR_HuH7-SARS2	3	-0.7638	0.972
	CRISPR_VeroE6	53	1.6939	0.037
150	CRISPR_A549-H	39	1.69299	0.038
	CRISPR_A549-L	99	6.25524	0.001
	CRISPR_HuH7-229E	54	1.53891	0.043
	CRISPR_HuH7-OC43	41	1.77522	0.031
	CRISPR_HuH7-SARS2	6	-0.644219	0.87
	CRISPR_VeroE6	71	1.12074	0.08
200	CRISPR_A549-H	55	0.63727	0.204
	CRISPR_A549-L	127	4.71212	0.009
	CRISPR_HuH7-229E	73	1.10273	0.074
	CRISPR_HuH7-OC43	56	1.35656	0.048
	CRISPR_HuH7-SARS2	9	-1.45647	0.991
	CRISPR_VeroE6	89	1.05605	0.089
