# Supplementary material for: Network medicine links SARS-CoV-2/COVID-19 infection to brain microvascular injury and neuroinflammation in dementia-like cognitive impairment
Source: Alzheimers Res Ther. 2021 Jun 9;13:110. doi: 10.1186/s13195-021-00850-3 (PMC8189279; doi:10.1186/s13195-021-00850-3)
Supplement: Supplementary file 3 — Additional file 3: Table S2. Neurological diseases-associated genes/proteins. [file 13195_2021_850_MOESM3_ESM.xlsx]

## Sheet: HGMD
Disease	Description	Gene Symbol	Entrez ID	OMIM ID	Event	PubMed ID	Reference
Amyotrophic lateral sclerosis	Amyotrophic lateral sclerosis, increased risk, association with	ALAD	210	125270	Lys59Asn	16909025	Neurodegener Dis. 2005, 2:195
Amyotrophic lateral sclerosis	Amyotrophic lateral sclerosis, increased risk, association with	ATXN2	6311	601517	(CAG)n in coding region	21646631	Neurology. 2011, 76:2030
Amyotrophic lateral sclerosis	Amyotrophic lateral sclerosis, increased risk, association with	ATXN2	6311	601517	(CAG)n in coding region	21292779	Hum Mol Genet. 2011, 20:1697
Amyotrophic lateral sclerosis	Amyotrophic lateral sclerosis, increased risk, association with	ATXN2	6311	601517	(CAG)n in coding region	20740007	Nature. 2010, 466:1069
Amyotrophic lateral sclerosis	Amyotrophic lateral sclerosis	ALS2	57679	606352	Lys803Arg	23881933	J Med Genet. 2013, 50:776
Amyotrophic lateral sclerosis	Amyotrophic lateral sclerosis	ALS2	57679	606352	Thr700Ala	23881933	J Med Genet. 2013, 50:776
Amyotrophic lateral sclerosis	Amyotrophic lateral sclerosis	ALS2	57679	606352	Thr856Ala	23881933	J Med Genet. 2013, 50:776
Amyotrophic lateral sclerosis	Amyotrophic lateral sclerosis	ALS2	57679	606352	Ser100Ile	23282280	Amyotroph Lateral Scler Frontotemporal Degener. 2013, 14:470
Amyotrophic lateral sclerosis	Amyotrophic lateral sclerosis	ALS2	57679	606352	Ile94Val	25588603	Neurobiol Aging. 2015, 36:1600.e5
Amyotrophic lateral sclerosis	Amyotrophic lateral sclerosis	ALS2	57679	606352	Gln869Pro	23881933	J Med Genet. 2013, 50:776
Amyotrophic lateral sclerosis	Amyotrophic lateral sclerosis	ALS2	57679	606352	Gln435Leu	18852346	Arch Neurol. 2008, 65:1326
Amyotrophic lateral sclerosis	Amyotrophic lateral sclerosis	ALS2	57679	606352	Pro1016Thr	18852346	Arch Neurol. 2008, 65:1326
Amyotrophic lateral sclerosis	Amyotrophic lateral sclerosis	ALS2	57679	606352	Arg1032Cys	23881933	J Med Genet. 2013, 50:776
Amyotrophic lateral sclerosis	Amyotrophic lateral sclerosis	ALS2	57679	606352	Asp543Asn	25174650	Neurobiol Aging. 2015, 36:545.e9
Amyotrophic lateral sclerosis	Amyotrophic lateral sclerosis	ALS2	57679	606352	Gly668Term	24562058	Neurology. 2014, 82:1065
Amyotrophic lateral sclerosis	Amyotrophic lateral sclerosis	ALS2	57679	606352	Val763Ile	25299611	PLoS Genet. 2014, 10:e1004704
Amyotrophic lateral sclerosis	Amyotrophic lateral sclerosis	ANG	283	105850	Lys41Ile	16501576	Nat Genet. 2006, 38:411
Amyotrophic lateral sclerosis	Amyotrophic lateral sclerosis	ANG	283	105850	Lys64Ile	15557516	Neurology. 2004, 63:1936
Amyotrophic lateral sclerosis	Amyotrophic lateral sclerosis	ANG	283	105850	Lys41Glu	16501576	Nat Genet. 2006, 38:411
Amyotrophic lateral sclerosis	Amyotrophic lateral sclerosis	ANG	283	105850	Asn73Ser	18852346	Arch Neurol. 2008, 65:1326
Amyotrophic lateral sclerosis	Amyotrophic lateral sclerosis	ANG	283	105850	Ser52Asn	17886298	Ann Neurol. 2007, 62:609
Amyotrophic lateral sclerosis	Amyotrophic lateral sclerosis	ANG	283	105850	Arg55Lys	16501576	Nat Genet. 2006, 38:411
Amyotrophic lateral sclerosis	Amyotrophic lateral sclerosis	ANG	283	105850	Met1Ile	17703939	Neuromuscul Disord. 2008, 18:68
Amyotrophic lateral sclerosis	Amyotrophic lateral sclerosis	ANG	283	105850	Ile70Val	16501576	Nat Genet. 2006, 38:411
Amyotrophic lateral sclerosis	Amyotrophic lateral sclerosis	ANG	283	105850	His138Arg	18087731	Neurogenetics. 2008, 9:33
Amyotrophic lateral sclerosis	Amyotrophic lateral sclerosis	ANG	283	105850	Gln36Leu	16501576	Nat Genet. 2006, 38:411
Amyotrophic lateral sclerosis	Amyotrophic lateral sclerosis	ANG	283	105850	Pro21Gln	22190368	Ann Neurol. 2011, 70:964
Amyotrophic lateral sclerosis	Amyotrophic lateral sclerosis	ANG	283	105850	Pro21Ser	17886298	Ann Neurol. 2007, 62:609
Amyotrophic lateral sclerosis	Amyotrophic lateral sclerosis	ANG	283	105850	Pro136Leu	17886298	Ann Neurol. 2007, 62:609
Amyotrophic lateral sclerosis	Amyotrophic lateral sclerosis	ANG	283	105850	Arg145His	18852347	Arch Neurol. 2008, 65:1333
Amyotrophic lateral sclerosis	Amyotrophic lateral sclerosis	ANG	283	105850	Asp46Gly	22292843	Amyotroph Lateral Scler. 2012, 13:217
Amyotrophic lateral sclerosis	Amyotrophic lateral sclerosis	ANG	283	105850	Ala24Thr	25299611	PLoS Genet. 2014, 10:e1004704
Amyotrophic lateral sclerosis	Amyotrophic lateral sclerosis	ANG	283	105850	Gly44Gly	18087731	Neurogenetics. 2008, 9:33
Amyotrophic lateral sclerosis	Amyotrophic lateral sclerosis	ANG	283	105850	Gly15Asp	22190368	Ann Neurol. 2011, 70:964
Amyotrophic lateral sclerosis	Amyotrophic lateral sclerosis	ANG	283	105850	Val137Ile	18087731	Neurogenetics. 2008, 9:33
Amyotrophic lateral sclerosis	Amyotrophic lateral sclerosis	ANG	283	105850	Val127Ile	22292798	Amyotroph Lateral Scler. 2012, 13:270
Amyotrophic lateral sclerosis	Amyotrophic lateral sclerosis	ANG	283	105850	Tyr38His	22292843	Amyotroph Lateral Scler. 2012, 13:217
Amyotrophic lateral sclerosis	Amyotrophic lateral sclerosis	ANG	283	105850	Cys63Trp	16501576	Nat Genet. 2006, 38:411
Amyotrophic lateral sclerosis	Amyotrophic lateral sclerosis	ANG	283	105850	Trp113Term	22722621	Neurology. 2012, 79:66
Amyotrophic lateral sclerosis	Amyotrophic lateral sclerosis	ANG	283	105850	Phe124Ile	22190368	Ann Neurol. 2011, 70:964
Amyotrophic lateral sclerosis	Amyotrophic lateral sclerosis	ANG	283	105850	Phe12Ser	22190368	Ann Neurol. 2011, 70:964
Amyotrophic lateral sclerosis	Amyotrophic lateral sclerosis	APEX1	328	107748	Leu104Arg	9507962	Neuroreport. 1998, 9:239
Amyotrophic lateral sclerosis	Amyotrophic lateral sclerosis	APEX1	328	107748	Glu126Asp	9507962	Neuroreport. 1998, 9:239
Amyotrophic lateral sclerosis	Amyotrophic lateral sclerosis	APEX1	328	107748	Asp283Gly	9507962	Neuroreport. 1998, 9:239
Amyotrophic lateral sclerosis	Amyotrophic lateral sclerosis	APEX1	328	107748	Gly306Ala	9507962	Neuroreport. 1998, 9:239
Amyotrophic lateral sclerosis	Amyotrophic lateral sclerosis	ATXN2	6311	601517	Met986Val	25174650	Neurobiol Aging. 2015, 36:545.e9
Amyotrophic lateral sclerosis	Amyotrophic lateral sclerosis	ATXN2	6311	601517	Pro954Ser	25174650	Neurobiol Aging. 2015, 36:545.e9
Amyotrophic lateral sclerosis	Amyotrophic lateral sclerosis	ATXN2	6311	601517	Ser1125Cys	25299611	PLoS Genet. 2014, 10:e1004704
Amyotrophic lateral sclerosis	Amyotrophic lateral sclerosis	ATXN2	6311	601517	Ser72Phe	25299611	PLoS Genet. 2014, 10:e1004704
Amyotrophic lateral sclerosis	Amyotrophic lateral sclerosis	C9orf72	203228	614260	Thr49Arg	25299611	PLoS Genet. 2014, 10:e1004704
Amyotrophic lateral sclerosis	Amyotrophic lateral sclerosis	CDH13	1012	601364	Lys63Asn	25299611	PLoS Genet. 2014, 10:e1004704
Amyotrophic lateral sclerosis	Amyotrophic lateral sclerosis	CDH13	1012	601364	Arg246Trp	21220648	Arch Neurol. 2011, 68:587
Amyotrophic lateral sclerosis	Amyotrophic lateral sclerosis	CHCHD10	400916	615903	Arg15Leu	25113787	Brain. 2014, 137:e309
Amyotrophic lateral sclerosis	Amyotrophic lateral sclerosis	CHCHD10	400916	615903	Gly66Val	25113787	Brain. 2014, 137:e309
Amyotrophic lateral sclerosis	Amyotrophic lateral sclerosis	CHMP2B	25978	609512	Lys40Glu	23881933	J Med Genet. 2013, 50:776
Amyotrophic lateral sclerosis	Amyotrophic lateral sclerosis	CHMP2B	25978	609512	Asn54Thr	23155438	PLoS One. 2012, 7:e48983
Amyotrophic lateral sclerosis	Amyotrophic lateral sclerosis	CHMP2B	25978	609512	Thr83Ile	23155438	PLoS One. 2012, 7:e48983
Amyotrophic lateral sclerosis	Amyotrophic lateral sclerosis	CHMP2B	25978	609512	Gln206His	16807408	Neurology. 2006, 67:1074
Amyotrophic lateral sclerosis	Amyotrophic lateral sclerosis	CHMP2B	25978	609512	Gln41His	23881933	J Med Genet. 2013, 50:776
Amyotrophic lateral sclerosis	Amyotrophic lateral sclerosis	CHMP2B	25978	609512	Arg22Gln	23155438	PLoS One. 2012, 7:e48983
Amyotrophic lateral sclerosis	Amyotrophic lateral sclerosis	CHRNA4	1137	118504	Arg354Cys	22873564	Amyotroph Lateral Scler. 2012, 13:580
Amyotrophic lateral sclerosis	Amyotrophic lateral sclerosis	CHRNA4	1137	118504	Val344Leu	22873564	Amyotroph Lateral Scler. 2012, 13:580
Amyotrophic lateral sclerosis	Amyotrophic lateral sclerosis	CHRNA4	1137	118504	Val571Ile	22873564	Amyotroph Lateral Scler. 2012, 13:580
Amyotrophic lateral sclerosis	Amyotrophic lateral sclerosis	CHRNA4	1137	118504	Ser539Leu	22873564	Amyotroph Lateral Scler. 2012, 13:580
Amyotrophic lateral sclerosis	Amyotrophic lateral sclerosis	CHRNA4	1137	118504	Phe384Tyr	22873564	Amyotroph Lateral Scler. 2012, 13:580
Amyotrophic lateral sclerosis	Amyotrophic lateral sclerosis	CNOT1	23019	604917	Ile178Val	25299611	PLoS Genet. 2014, 10:e1004704
Amyotrophic lateral sclerosis	Amyotrophic lateral sclerosis	CRYM	1428	123740	Arg169Cys	21220648	Arch Neurol. 2011, 68:587
Amyotrophic lateral sclerosis	Amyotrophic lateral sclerosis	DAO	1610	124050	Arg199Trp	20368421	Proc Natl Acad Sci U S A. 2010, 107:7556
Amyotrophic lateral sclerosis	Amyotrophic lateral sclerosis	DCTN1	1639	601143	Thr1249Ile	15326253	Neurology. 2004, 63:724
Amyotrophic lateral sclerosis	Amyotrophic lateral sclerosis	DCTN1	1639	601143	Met571Thr	15326253	Neurology. 2004, 63:724
Amyotrophic lateral sclerosis	Amyotrophic lateral sclerosis	DCTN1	1639	601143	His668Tyr	25299611	PLoS Genet. 2014, 10:e1004704
Amyotrophic lateral sclerosis	Amyotrophic lateral sclerosis	DCTN1	1639	601143	Pro211Leu	25299611	PLoS Genet. 2014, 10:e1004704
Amyotrophic lateral sclerosis	Amyotrophic lateral sclerosis	DCTN1	1639	601143	Arg785Trp	15326253	Neurology. 2004, 63:724
Amyotrophic lateral sclerosis	Amyotrophic lateral sclerosis	DCTN1	1639	601143	Arg997Trp	18852346	Arch Neurol. 2008, 65:1326
Amyotrophic lateral sclerosis	Amyotrophic lateral sclerosis	DCTN1	1639	601143	Gly59Arg	25109764	Neurobiol Aging. 2014, 35:2881.e11
Amyotrophic lateral sclerosis	Amyotrophic lateral sclerosis	EWSR1	2130	133450	Pro552Leu	22454397	Hum Mol Genet. 2012, 21:2899
Amyotrophic lateral sclerosis	Amyotrophic lateral sclerosis	EWSR1	2130	133450	Gly511Ala	22454397	Hum Mol Genet. 2012, 21:2899
Amyotrophic lateral sclerosis	Amyotrophic lateral sclerosis	EWSR1	2130	133450	Gly584Ser	22454397	Hum Mol Genet. 2012, 21:2899
Amyotrophic lateral sclerosis	Amyotrophic lateral sclerosis	FBXO7	25793	605648	Asp516His	25174650	Neurobiol Aging. 2015, 36:545.e9
Amyotrophic lateral sclerosis	Amyotrophic lateral sclerosis	FIG4	9896	609390	Ile902Thr	19118816	Am J Hum Genet. 2009, 84:85
Amyotrophic lateral sclerosis	Amyotrophic lateral sclerosis	FIG4	9896	609390	Ile411Val	19118816	Am J Hum Genet. 2009, 84:85
Amyotrophic lateral sclerosis	Amyotrophic lateral sclerosis	FIG4	9896	609390	Gln403Term	19118816	Am J Hum Genet. 2009, 84:85
Amyotrophic lateral sclerosis	Amyotrophic lateral sclerosis	FIG4	9896	609390	Asp53Tyr	19118816	Am J Hum Genet. 2009, 84:85
Amyotrophic lateral sclerosis	Amyotrophic lateral sclerosis	FIG4	9896	609390	Tyr647Cys	19118816	Am J Hum Genet. 2009, 84:85
Amyotrophic lateral sclerosis	Amyotrophic lateral sclerosis	FIG4	9896	609390	Phe279Leu	25299611	PLoS Genet. 2014, 10:e1004704
Amyotrophic lateral sclerosis	Amyotrophic lateral sclerosis	FUS	2521	137070	Lys510Arg	20660363	Neurology. 2010, 75:815
Amyotrophic lateral sclerosis	Amyotrophic lateral sclerosis	FUS	2521	137070	Lys510Met	24841222	Neuropathology. 2014, 34:504
Amyotrophic lateral sclerosis	Amyotrophic lateral sclerosis	FUS	2521	137070	Lys510Glu	20224596	J Hum Genet. 2010, 55:252
Amyotrophic lateral sclerosis	Amyotrophic lateral sclerosis	FUS	2521	137070	Lys510Term	23474818	Hum Mol Genet. 2013, 22:2676
Amyotrophic lateral sclerosis	Amyotrophic lateral sclerosis	FUS	2521	137070	Arg518Lys	19251627	Science. 2009, 323:1205
Amyotrophic lateral sclerosis	Amyotrophic lateral sclerosis	FUS	2521	137070	Arg518Gly	20138404	Neurobiol Aging. 2011, 32:550.e1
Amyotrophic lateral sclerosis	Amyotrophic lateral sclerosis	FUS	2521	137070	Ser115Asn	22645277	Hum Mol Genet. 2012, 21:3776
Amyotrophic lateral sclerosis	Amyotrophic lateral sclerosis	FUS	2521	137070	Arg524Thr	19251627	Science. 2009, 323:1205
Amyotrophic lateral sclerosis	Amyotrophic lateral sclerosis	FUS	2521	137070	Arg514Ser	19450904	Neurobiol Aging. 2009, 30:1272
Amyotrophic lateral sclerosis	Amyotrophic lateral sclerosis	FUS	2521	137070	Arg524Ser	19251627	Science. 2009, 323:1205
Amyotrophic lateral sclerosis	Amyotrophic lateral sclerosis	FUS	2521	137070	Arg514Ser	22057404	J Neurol. 2012, 259:1039
Amyotrophic lateral sclerosis	Amyotrophic lateral sclerosis	FUS	2521	137070	Arg514Gly	19251628	Science. 2009, 323:1208
Amyotrophic lateral sclerosis	Amyotrophic lateral sclerosis	FUS	2521	137070	Arg522Gly	19251627	Science. 2009, 323:1205
Amyotrophic lateral sclerosis	Amyotrophic lateral sclerosis	FUS	2521	137070	Arg524Trp	20385912	Arch Neurol. 2010, 67:455
Amyotrophic lateral sclerosis	Amyotrophic lateral sclerosis	FUS	2521	137070	Met464Ile	22999566	J Clin Neurosci. 2012, 19:1738
Amyotrophic lateral sclerosis	Amyotrophic lateral sclerosis	FUS	2521	137070	His517Gln	19251627	Science. 2009, 323:1205
Amyotrophic lateral sclerosis	Amyotrophic lateral sclerosis	FUS	2521	137070	His517Pro	20224596	J Hum Genet. 2010, 55:252
Amyotrophic lateral sclerosis	Amyotrophic lateral sclerosis	FUS	2521	137070	His517Asp	20472325	Neurobiol Aging. 2011, 32:553.e13
Amyotrophic lateral sclerosis	Amyotrophic lateral sclerosis	FUS	2521	137070	Gln519Term	21261515	Amyotroph Lateral Scler. 2011, 12:113
Amyotrophic lateral sclerosis	Amyotrophic lateral sclerosis	FUS	2521	137070	Pro18Ser	21261515	Amyotroph Lateral Scler. 2011, 12:113
Amyotrophic lateral sclerosis	Amyotrophic lateral sclerosis	FUS	2521	137070	Pro525Leu	19251627	Science. 2009, 323:1205
Amyotrophic lateral sclerosis	Amyotrophic lateral sclerosis	FUS	2521	137070	Arg495Term	20660363	Neurology. 2010, 75:815
Amyotrophic lateral sclerosis	Amyotrophic lateral sclerosis	FUS	2521	137070	Arg521Ser	20577002	J Med Genet. 2010, 47:554
Amyotrophic lateral sclerosis	Amyotrophic lateral sclerosis	FUS	2521	137070	Arg521His	19251627	Science. 2009, 323:1205
Amyotrophic lateral sclerosis	Amyotrophic lateral sclerosis	FUS	2521	137070	Arg234Leu	19741215	Neurology. 2009, 73:1180
Amyotrophic lateral sclerosis	Amyotrophic lateral sclerosis	FUS	2521	137070	Arg521Leu	20577002	J Med Genet. 2010, 47:554
Amyotrophic lateral sclerosis	Amyotrophic lateral sclerosis	FUS	2521	137070	Arg521Gly	19251627	Science. 2009, 323:1205
Amyotrophic lateral sclerosis	Amyotrophic lateral sclerosis	FUS	2521	137070	Arg216Cys	19861302	J Med Genet. 2010, 47:190
Amyotrophic lateral sclerosis	Amyotrophic lateral sclerosis	FUS	2521	137070	Arg234Cys	19861302	J Med Genet. 2010, 47:190
Amyotrophic lateral sclerosis	Amyotrophic lateral sclerosis	FUS	2521	137070	Arg487Cys	22645277	Hum Mol Genet. 2012, 21:3776
Amyotrophic lateral sclerosis	Amyotrophic lateral sclerosis	FUS	2521	137070	Arg521Cys	19251627	Science. 2009, 323:1205
Amyotrophic lateral sclerosis	Amyotrophic lateral sclerosis	FUS	2521	137070	Arg244Cys	19251627	Science. 2009, 323:1205
Amyotrophic lateral sclerosis	Amyotrophic lateral sclerosis	FUS	2521	137070	Gly156Glu	19741215	Neurology. 2009, 73:1180
Amyotrophic lateral sclerosis	Amyotrophic lateral sclerosis	FUS	2521	137070	Gly507Asp	19861302	J Med Genet. 2010, 47:190
Amyotrophic lateral sclerosis	Amyotrophic lateral sclerosis	FUS	2521	137070	Gly225Val	19861302	J Med Genet. 2010, 47:190
Amyotrophic lateral sclerosis	Amyotrophic lateral sclerosis	FUS	2521	137070	Gly187Ser	20544928	Muscle Nerve. 2010, 42:170
Amyotrophic lateral sclerosis	Amyotrophic lateral sclerosis	FUS	2521	137070	Gly191Ser	19861302	J Med Genet. 2010, 47:190
Amyotrophic lateral sclerosis	Amyotrophic lateral sclerosis	FUS	2521	137070	Gly206Ser	20668259	Neurology. 2010, 75:807
Amyotrophic lateral sclerosis	Amyotrophic lateral sclerosis	FUS	2521	137070	Gly399Val	22244934	Neurobiol Aging. 2012, 33:1017.e17
Amyotrophic lateral sclerosis	Amyotrophic lateral sclerosis	FUS	2521	137070	Gly230Cys	19861302	J Med Genet. 2010, 47:190
Amyotrophic lateral sclerosis	Amyotrophic lateral sclerosis	FUS	2521	137070	Tyr526Cys	25299611	PLoS Genet. 2014, 10:e1004704
Amyotrophic lateral sclerosis	Amyotrophic lateral sclerosis	FUS	2521	137070	Ser513Pro	20224596	J Hum Genet. 2010, 55:252
Amyotrophic lateral sclerosis	Amyotrophic lateral sclerosis	FUS	2521	137070	Ser462Phe	20142531	Arch Neurol. 2010, 67:224
Amyotrophic lateral sclerosis	Amyotrophic lateral sclerosis	GLE1	2733	603371	Arg697Cys	25343993	Hum Mol Genet. 2015, 24:1363
Amyotrophic lateral sclerosis	Amyotrophic lateral sclerosis	GLE1	2733	603371	Ser70Term	25343993	Hum Mol Genet. 2015, 24:1363
Amyotrophic lateral sclerosis	Amyotrophic lateral sclerosis	GRN	2896	138945	Thr182Met	17371905	J Neurol Neurosurg Psychiatry. 2007, 78:754
Amyotrophic lateral sclerosis	Amyotrophic lateral sclerosis	GRN	2896	138945	Ile124Thr	18184915	Neurology. 2008, 71:253
Amyotrophic lateral sclerosis	Amyotrophic lateral sclerosis	GRN	2896	138945	Arg110Gln	18184915	Neurology. 2008, 71:253
Amyotrophic lateral sclerosis	Amyotrophic lateral sclerosis	GRN	2896	138945	Arg418Gln	18184915	Neurology. 2008, 71:253
Amyotrophic lateral sclerosis	Amyotrophic lateral sclerosis	GRN	2896	138945	Ala324Thr	18184915	Neurology. 2008, 71:253
Amyotrophic lateral sclerosis	Amyotrophic lateral sclerosis	HNRNPA1	3178	164017	Asn319Ser	23455423	Nature. 2013, 495:467
Amyotrophic lateral sclerosis	Amyotrophic lateral sclerosis	HNRNPA1	3178	164017	Asp314Asn	23455423	Nature. 2013, 495:467
Amyotrophic lateral sclerosis	Amyotrophic lateral sclerosis	HNRNPA2B1	3181	600124	Gly204Glu	25299611	PLoS Genet. 2014, 10:e1004704
Amyotrophic lateral sclerosis	Amyotrophic lateral sclerosis	HNRNPD	3184	601324	Tyr275His	25299611	PLoS Genet. 2014, 10:e1004704
Amyotrophic lateral sclerosis	Amyotrophic lateral sclerosis	LUM	4060	600616	Leu199Pro	21220648	Arch Neurol. 2011, 68:587
Amyotrophic lateral sclerosis	Amyotrophic lateral sclerosis	MATR3	9782	164015	Thr622Ala	24686783	Nat Neurosci. 2014, 17:664
Amyotrophic lateral sclerosis	Amyotrophic lateral sclerosis	MATR3	9782	164015	Pro154Ser	24686783	Nat Neurosci. 2014, 17:664
Amyotrophic lateral sclerosis	Amyotrophic lateral sclerosis	MATR3	9782	164015	Phe115Cys	24686783	Nat Neurosci. 2014, 17:664
Amyotrophic lateral sclerosis	Amyotrophic lateral sclerosis	NEFH	4744	162230	Arg192Pro	25299611	PLoS Genet. 2014, 10:e1004704
Amyotrophic lateral sclerosis	Amyotrophic lateral sclerosis	NIPA1	123606	608145	Ile120Met	22378146	Hum Mol Genet. 2012, 21:2497
Amyotrophic lateral sclerosis	Amyotrophic lateral sclerosis	NIPA1	123606	608145	Ile81Thr	22378146	Hum Mol Genet. 2012, 21:2497
Amyotrophic lateral sclerosis	Amyotrophic lateral sclerosis	NIPA1	123606	608145	Pro221Leu	22378146	Hum Mol Genet. 2012, 21:2497
Amyotrophic lateral sclerosis	Amyotrophic lateral sclerosis	NIPA1	123606	608145	Arg281Gln	22378146	Hum Mol Genet. 2012, 21:2497
Amyotrophic lateral sclerosis	Amyotrophic lateral sclerosis	NIPA1	123606	608145	Ala86Gly	22378146	Hum Mol Genet. 2012, 21:2497
Amyotrophic lateral sclerosis	Amyotrophic lateral sclerosis	NIPA1	123606	608145	Val162Met	22378146	Hum Mol Genet. 2012, 21:2497
Amyotrophic lateral sclerosis	Amyotrophic lateral sclerosis	OPTN	10133	602432	Lys557Thr	21613650	J Neurol Neurosurg Psychiatry. 2011, 82:1239
Amyotrophic lateral sclerosis	Amyotrophic lateral sclerosis	OPTN	10133	602432	Thr282Pro	21613650	J Neurol Neurosurg Psychiatry. 2011, 82:1239
Amyotrophic lateral sclerosis	Amyotrophic lateral sclerosis	OPTN	10133	602432	Met447Arg	25588603	Neurobiol Aging. 2015, 36:1600.e5
Amyotrophic lateral sclerosis	Amyotrophic lateral sclerosis	OPTN	10133	602432	Gln314Leu	21613650	J Neurol Neurosurg Psychiatry. 2011, 82:1239
Amyotrophic lateral sclerosis	Amyotrophic lateral sclerosis	OPTN	10133	602432	Gln398Glu	23881933	J Med Genet. 2013, 50:776
Amyotrophic lateral sclerosis	Amyotrophic lateral sclerosis	OPTN	10133	602432	Gln398Term	20428114	Nature. 2010, 465:223
Amyotrophic lateral sclerosis	Amyotrophic lateral sclerosis	OPTN	10133	602432	Gln454Glu	21802176	Neurobiol Aging. 2012, 33:1016.e1
Amyotrophic lateral sclerosis	Amyotrophic lateral sclerosis	OPTN	10133	602432	Gln165Term	21852022	Neurobiol Aging. 2012, 33:208.e1
Amyotrophic lateral sclerosis	Amyotrophic lateral sclerosis	OPTN	10133	602432	His3Tyr	22722621	Neurology. 2012, 79:66
Amyotrophic lateral sclerosis	Amyotrophic lateral sclerosis	OPTN	10133	602432	Pro16Ala	22722621	Neurology. 2012, 79:66
Amyotrophic lateral sclerosis	Amyotrophic lateral sclerosis	OPTN	10133	602432	Arg96Leu	21220178	Neurobiol Aging. 2011, 32:557.e11
Amyotrophic lateral sclerosis	Amyotrophic lateral sclerosis	OPTN	10133	602432	Leu500Pro	23100398	Neurology. 2012, 79:1983
Amyotrophic lateral sclerosis	Amyotrophic lateral sclerosis	OPTN	10133	602432	Glu478Gly	20428114	Nature. 2010, 465:223
Amyotrophic lateral sclerosis	Amyotrophic lateral sclerosis	OPTN	10133	602432	Ala93Pro	21217154	J Neurol Neurosurg Psychiatry. 2011, 83:233
Amyotrophic lateral sclerosis	Amyotrophic lateral sclerosis	OPTN	10133	602432	Ala481Val	21074290	Neurobiol Aging. 2011, 32:555.e13
Amyotrophic lateral sclerosis	Amyotrophic lateral sclerosis	OPTN	10133	602432	Gly23Term	21613650	J Neurol Neurosurg Psychiatry. 2011, 82:1239
Amyotrophic lateral sclerosis	Amyotrophic lateral sclerosis	OPTN	10133	602432	Val161Met	22708870	Amyotroph Lateral Scler. 2012, 13:562
Amyotrophic lateral sclerosis	Amyotrophic lateral sclerosis	OPTN	10133	602432	Ser73Leu	22015311	Neurobiol Aging. 2012, 33:210.e9
Amyotrophic lateral sclerosis	Amyotrophic lateral sclerosis	OPTN	10133	602432	Leu568Ser	22722621	Neurology. 2012, 79:66
Amyotrophic lateral sclerosis	Amyotrophic lateral sclerosis	OPTN	10133	602432	Leu494Trp	24908169	Neurobiol Aging. 2014, 35:2423.e1
Amyotrophic lateral sclerosis	Amyotrophic lateral sclerosis	PFN1	5216	176610	Thr109Met	23141414	Neurobiol Aging. 2013, 34:1708.e1
Amyotrophic lateral sclerosis	Amyotrophic lateral sclerosis	PFN1	5216	176610	Met114Thr	22801503	Nature. 2012, 488:499
Amyotrophic lateral sclerosis	Amyotrophic lateral sclerosis	PFN1	5216	176610	Gln139Leu	25499087	Neurobiol Aging. 2015, 36:1602.e17
Amyotrophic lateral sclerosis	Amyotrophic lateral sclerosis	PFN1	5216	176610	Arg136Trp	23428184	Neurobiol Aging. 2013, 34:1922.e1
Amyotrophic lateral sclerosis	Amyotrophic lateral sclerosis	PFN1	5216	176610	Ala20Thr	25499087	Neurobiol Aging. 2015, 36:1602.e17
Amyotrophic lateral sclerosis	Amyotrophic lateral sclerosis	PFN1	5216	176610	Gly118Val	22801503	Nature. 2012, 488:499
Amyotrophic lateral sclerosis	Amyotrophic lateral sclerosis	PFN1	5216	176610	Cys71Gly	22801503	Nature. 2012, 488:499
Amyotrophic lateral sclerosis	Amyotrophic lateral sclerosis	PON1	5444	168820	Met127Ile	20582942	Ann Neurol. 2010, 68:102
Amyotrophic lateral sclerosis	Amyotrophic lateral sclerosis	PON1	5444	168820	Pro315Thr	20582942	Ann Neurol. 2010, 68:102
Amyotrophic lateral sclerosis	Amyotrophic lateral sclerosis	PON1	5444	168820	Cys42Arg	20582942	Ann Neurol. 2010, 68:102
Amyotrophic lateral sclerosis	Amyotrophic lateral sclerosis	PON2	5445	602447	Ser221Ala	23881933	J Med Genet. 2013, 50:776
Amyotrophic lateral sclerosis	Amyotrophic lateral sclerosis	PON2	5445	602447	Cys42Tyr	20582942	Ann Neurol. 2010, 68:102
Amyotrophic lateral sclerosis	Amyotrophic lateral sclerosis	PON3	5446	602720	Asp121Asn	20582942	Ann Neurol. 2010, 68:102
Amyotrophic lateral sclerosis	Amyotrophic lateral sclerosis	PON3	5446	602720	Asp230Asn	20582942	Ann Neurol. 2010, 68:102
Amyotrophic lateral sclerosis	Amyotrophic lateral sclerosis	PRPH	5630	170710	Arg9Gln	25588603	Neurobiol Aging. 2015, 36:1600.e5
Amyotrophic lateral sclerosis	Amyotrophic lateral sclerosis	PRPH	5630	170710	Arg133Pro	20363051	Neurobiol Aging. 2011, 32:552.e1
Amyotrophic lateral sclerosis	Amyotrophic lateral sclerosis	PRPH	5630	170710	Leu91Pro	25299611	PLoS Genet. 2014, 10:e1004704
Amyotrophic lateral sclerosis	Amyotrophic lateral sclerosis	PRPH	5630	170710	Asp141Tyr	15446584	Brain Pathol. 2004, 14:290
Amyotrophic lateral sclerosis	Amyotrophic lateral sclerosis	PRPH	5630	170710	Glu219Asp	25299611	PLoS Genet. 2014, 10:e1004704
Amyotrophic lateral sclerosis	Amyotrophic lateral sclerosis	PSEN1	5663	104311	Ile249Leu	25299611	PLoS Genet. 2014, 10:e1004704
Amyotrophic lateral sclerosis	Amyotrophic lateral sclerosis	PSEN1	5663	104311	Trp203Cys	25299611	PLoS Genet. 2014, 10:e1004704
Amyotrophic lateral sclerosis	Amyotrophic lateral sclerosis	SETX	23064	608465	Lys2029Glu	21190393	Amyotroph Lateral Scler. 2011, 12:223
Amyotrophic lateral sclerosis	Amyotrophic lateral sclerosis	SETX	23064	608465	Thr1118Ile	19058054	Amyotroph Lateral Scler. 2009, 10:118
Amyotrophic lateral sclerosis	Amyotrophic lateral sclerosis	SETX	23064	608465	Thr1863Ala	23881933	J Med Genet. 2013, 50:776
Amyotrophic lateral sclerosis	Amyotrophic lateral sclerosis	SETX	23064	608465	Met1948Val	23881933	J Med Genet. 2013, 50:776
Amyotrophic lateral sclerosis	Amyotrophic lateral sclerosis	SETX	23064	608465	Ile974Thr	25299611	PLoS Genet. 2014, 10:e1004704
Amyotrophic lateral sclerosis	Amyotrophic lateral sclerosis	SETX	23064	608465	Ile2547Thr	21190393	Amyotroph Lateral Scler. 2011, 12:223
Amyotrophic lateral sclerosis	Amyotrophic lateral sclerosis	SETX	23064	608465	His272Asp	23881933	J Med Genet. 2013, 50:776
Amyotrophic lateral sclerosis	Amyotrophic lateral sclerosis	SETX	23064	608465	Pro948Thr	23881933	J Med Genet. 2013, 50:776
Amyotrophic lateral sclerosis	Amyotrophic lateral sclerosis	SETX	23064	608465	Arg2540Leu	25299611	PLoS Genet. 2014, 10:e1004704
Amyotrophic lateral sclerosis	Amyotrophic lateral sclerosis	SETX	23064	608465	Val919Leu	23881933	J Med Genet. 2013, 50:776
Amyotrophic lateral sclerosis	Amyotrophic lateral sclerosis	SETX	23064	608465	Val2549Ile	23881933	J Med Genet. 2013, 50:776
Amyotrophic lateral sclerosis	Amyotrophic lateral sclerosis	SETX	23064	608465	Tyr1681Cys	25299611	PLoS Genet. 2014, 10:e1004704
Amyotrophic lateral sclerosis	Amyotrophic lateral sclerosis	SETX	23064	608465	Ser269Leu	25299611	PLoS Genet. 2014, 10:e1004704
Amyotrophic lateral sclerosis	Amyotrophic lateral sclerosis	SETX	23064	608465	Ser2561Leu	23881933	J Med Genet. 2013, 50:776
Amyotrophic lateral sclerosis	Amyotrophic lateral sclerosis	SETX	23064	608465	Cys1554Gly	21190393	Amyotroph Lateral Scler. 2011, 12:223
Amyotrophic lateral sclerosis	Amyotrophic lateral sclerosis	SMN1	6606	600354	Gly26Asp	22323753	Neurology. 2012, 78:776
Amyotrophic lateral sclerosis	Amyotrophic lateral sclerosis	SOD1	6647	147450	Asn140Lys	7887412	Am J Hum Genet. 1995, 56:592
Amyotrophic lateral sclerosis	Amyotrophic lateral sclerosis	SOD1	6647	147450	Asn140Asn	10439968	Eur J Hum Genet. 1999, 7:599
Amyotrophic lateral sclerosis	Amyotrophic lateral sclerosis	SOD1	6647	147450	Asn140His	15050430	J Neurol Sci. 2004, 219:1
Amyotrophic lateral sclerosis	Amyotrophic lateral sclerosis	SOD1	6647	147450	Asn140Asp	LSDB	SOD1. 2009, UP:
Amyotrophic lateral sclerosis	Amyotrophic lateral sclerosis	SOD1	6647	147450	Lys4Glu	18852346	Arch Neurol. 2008, 65:1326
Amyotrophic lateral sclerosis	Amyotrophic lateral sclerosis	SOD1	6647	147450	Lys137Term	16952453	Neuromuscul Disord. 2006, 16:800
Amyotrophic lateral sclerosis	Amyotrophic lateral sclerosis	SOD1	6647	147450	Asn87Lys	17299743	Muscle Nerve. 2007, 36:111
Amyotrophic lateral sclerosis	Amyotrophic lateral sclerosis	SOD1	6647	147450	Asn20Ser	14506936	Amyotroph Lateral Scler Other Motor Neuron Disord. 2003, 4:62
Amyotrophic lateral sclerosis	Amyotrophic lateral sclerosis	SOD1	6647	147450	Asn66Ser	12210393	Muscle Nerve. 2002, 26:274
Amyotrophic lateral sclerosis	Amyotrophic lateral sclerosis	SOD1	6647	147450	Asn87Ser	9556377	J Med Genet. 1998, 35:174
Amyotrophic lateral sclerosis	Amyotrophic lateral sclerosis	SOD1	6647	147450	Asn87Ile	LSDB	SOD1. 2006, AB:
Amyotrophic lateral sclerosis	Amyotrophic lateral sclerosis	SOD1	6647	147450	Asn87Asp	20309572	J Neurol. 2010, 257:1298
Amyotrophic lateral sclerosis	Amyotrophic lateral sclerosis	SOD1	6647	147450	Thr55Arg	14506936	Amyotroph Lateral Scler Other Motor Neuron Disord. 2003, 4:62
Amyotrophic lateral sclerosis	Amyotrophic lateral sclerosis	SOD1	6647	147450	Thr117Arg	LSDB	SOD1. 2005, UP:.
Amyotrophic lateral sclerosis	Amyotrophic lateral sclerosis	SOD1	6647	147450	Thr138Arg	20472325	Neurobiol Aging. 2011, 32:553 e13
Amyotrophic lateral sclerosis	Amyotrophic lateral sclerosis	SOD1	6647	147450	Thr138Ala	21574856	Amyotroph Lateral Scler. 2011, 12:385
Amyotrophic lateral sclerosis	Amyotrophic lateral sclerosis	SOD1	6647	147450	Arg70Gly	LSDB	SOD1. 2015, NULL:NULL
Amyotrophic lateral sclerosis	Amyotrophic lateral sclerosis	SOD1	6647	147450	Ser135Asn	8990014	Hum Mutat. 1997, 9:69
Amyotrophic lateral sclerosis	Amyotrophic lateral sclerosis	SOD1	6647	147450	Ser135Thr	21603025	Neurol Res Int. 2011, 2011:165415
Amyotrophic lateral sclerosis	Amyotrophic lateral sclerosis	SOD1	6647	147450	Ser60Ile	14506936	Amyotroph Lateral Scler Other Motor Neuron Disord. 2003, 4:62
Amyotrophic lateral sclerosis	Amyotrophic lateral sclerosis	SOD1	6647	147450	Ser135Gly	22773853	J Neurol Neurosurg Psychiatry. 2012, 83:1201
Amyotrophic lateral sclerosis	Amyotrophic lateral sclerosis	SOD1	6647	147450	Ile113Thr	7951252	Hum Mol Genet. 1994, 3:997
Amyotrophic lateral sclerosis	Amyotrophic lateral sclerosis	SOD1	6647	147450	Ile152Thr	8682505	Hum Genet. 1996, 98:48
Amyotrophic lateral sclerosis	Amyotrophic lateral sclerosis	SOD1	6647	147450	Ile152Ser	14506936	Amyotroph Lateral Scler Other Motor Neuron Disord. 2003, 4:62
Amyotrophic lateral sclerosis	Amyotrophic lateral sclerosis	SOD1	6647	147450	Ile113Met	12210393	Muscle Nerve. 2002, 26:274
Amyotrophic lateral sclerosis	Amyotrophic lateral sclerosis	SOD1	6647	147450	Ile105Phe	7501156	Neurology. 1995, 45:2038
Amyotrophic lateral sclerosis	Amyotrophic lateral sclerosis	SOD1	6647	147450	Ile114Thr	8446170	Nature. 1993, 362:59
Amyotrophic lateral sclerosis	Amyotrophic lateral sclerosis	SOD1	6647	147450	Ile150Thr	7887412	Am J Hum Genet. 1995, 56:592
Amyotrophic lateral sclerosis	Amyotrophic lateral sclerosis	SOD1	6647	147450	Ile100Val	19965850	J Neurol Neurosurg Psychiatry. 2009, 81:562
Amyotrophic lateral sclerosis	Amyotrophic lateral sclerosis	SOD1	6647	147450	Ile150Val	25299611	PLoS Genet. 2014, 10:e1004704
Amyotrophic lateral sclerosis	Amyotrophic lateral sclerosis	SOD1	6647	147450	Ile114Phe	14506936	Amyotroph Lateral Scler Other Motor Neuron Disord. 2003, 4:62
Amyotrophic lateral sclerosis	Amyotrophic lateral sclerosis	SOD1	6647	147450	Gln23His	21603025	Neurol Res Int. 2011, 2011:165415
Amyotrophic lateral sclerosis	Amyotrophic lateral sclerosis	SOD1	6647	147450	Gln23Arg	19000626	J Neurol Sci. 2009, 276:170
Amyotrophic lateral sclerosis	Amyotrophic lateral sclerosis	SOD1	6647	147450	Gln23Leu	14506936	Amyotroph Lateral Scler Other Motor Neuron Disord. 2003, 4:62
Amyotrophic lateral sclerosis	Amyotrophic lateral sclerosis	SOD1	6647	147450	His49Gln	8528216	Hum Mol Genet. 1995, 4:1239
Amyotrophic lateral sclerosis	Amyotrophic lateral sclerosis	SOD1	6647	147450	His44Arg	8446170	Nature. 1993, 362:59
Amyotrophic lateral sclerosis	Amyotrophic lateral sclerosis	SOD1	6647	147450	His47Arg	8298637	Nat Genet. 1993, 5:323
Amyotrophic lateral sclerosis	Amyotrophic lateral sclerosis	SOD1	6647	147450	His49Arg	14506936	Amyotroph Lateral Scler Other Motor Neuron Disord. 2003, 4:62
Amyotrophic lateral sclerosis	Amyotrophic lateral sclerosis	SOD1	6647	147450	His81Arg	12402272	Ann Neurol. 2002, 52:680
Amyotrophic lateral sclerosis	Amyotrophic lateral sclerosis	SOD1	6647	147450	His121Leu	22292843	Amyotroph Lateral Scler. 2012, 13:217
Amyotrophic lateral sclerosis	Amyotrophic lateral sclerosis	SOD1	6647	147450	His47Asp	20577002	J Med Genet. 2010, 47:554
Amyotrophic lateral sclerosis	Amyotrophic lateral sclerosis	SOD1	6647	147450	Pro67Arg	20577002	J Med Genet. 2010, 47:554
Amyotrophic lateral sclerosis	Amyotrophic lateral sclerosis	SOD1	6647	147450	Pro67Ala	22292843	Amyotroph Lateral Scler. 2012, 13:217
Amyotrophic lateral sclerosis	Amyotrophic lateral sclerosis	SOD1	6647	147450	Pro67Ser	22214314	Amyotroph Lateral Scler. 2012, 13:237
Amyotrophic lateral sclerosis	Amyotrophic lateral sclerosis	SOD1	6647	147450	Arg116Gly	7881433	Hum Mol Genet. 1994, 3:2261
Amyotrophic lateral sclerosis	Amyotrophic lateral sclerosis	SOD1	6647	147450	Arg116Cys	23182243	Neurobiol Aging. 2013, 34:1709.e3
Amyotrophic lateral sclerosis	Amyotrophic lateral sclerosis	SOD1	6647	147450	Leu68Pro	21247266	Amyotroph Lateral Scler. 2011, 12:150
Amyotrophic lateral sclerosis	Amyotrophic lateral sclerosis	SOD1	6647	147450	Leu68Arg	9706719	Can J Neurol Sci. 1998, 25:192
Amyotrophic lateral sclerosis	Amyotrophic lateral sclerosis	SOD1	6647	147450	Leu107Val	8446170	Nature. 1993, 362:59
Amyotrophic lateral sclerosis	Amyotrophic lateral sclerosis	SOD1	6647	147450	Leu107Phe	20385392	J Neurol Sci. 2009, 293:112
Amyotrophic lateral sclerosis	Amyotrophic lateral sclerosis	SOD1	6647	147450	Leu9Gln	8875253	Hum Mol Genet. 1996, 5:1465
Amyotrophic lateral sclerosis	Amyotrophic lateral sclerosis	SOD1	6647	147450	Leu39Gln	LSDB	SOD1. 2015, NULL:NULL
Amyotrophic lateral sclerosis	Amyotrophic lateral sclerosis	SOD1	6647	147450	Leu39Arg	9706719	Can J Neurol Sci. 1998, 25:192
Amyotrophic lateral sclerosis	Amyotrophic lateral sclerosis	SOD1	6647	147450	Leu9Val	14506936	Amyotroph Lateral Scler Other Motor Neuron Disord. 2003, 4:62
Amyotrophic lateral sclerosis	Amyotrophic lateral sclerosis	SOD1	6647	147450	Leu39Val	8446170	Nature. 1993, 362:59
Amyotrophic lateral sclerosis	Amyotrophic lateral sclerosis	SOD1	6647	147450	Leu118Val	22595972	Hum Mol Genet. 2012, 21:3568
Amyotrophic lateral sclerosis	Amyotrophic lateral sclerosis	SOD1	6647	147450	Glu101Lys	8875253	Hum Mol Genet. 1996, 5:1465
Amyotrophic lateral sclerosis	Amyotrophic lateral sclerosis	SOD1	6647	147450	Glu41Gly	LSDB	SOD1. 2005, UP:.
Amyotrophic lateral sclerosis	Amyotrophic lateral sclerosis	SOD1	6647	147450	Glu101Gly	8446170	Nature. 1993, 362:59
Amyotrophic lateral sclerosis	Amyotrophic lateral sclerosis	SOD1	6647	147450	Glu122Gly	25299943	Amyotroph Lateral Scler Frontotemporal Degener. 2014, epub:1
Amyotrophic lateral sclerosis	Amyotrophic lateral sclerosis	SOD1	6647	147450	Glu134Val	23280792	Ann Neurol. 2012, 72:739
Amyotrophic lateral sclerosis	Amyotrophic lateral sclerosis	SOD1	6647	147450	Asp84Asn	24908169	Neurobiol Aging. 2014, 35:2423.e1
Amyotrophic lateral sclerosis	Amyotrophic lateral sclerosis	SOD1	6647	147450	Asp91Asn	22632444	Amyotroph Lateral Scler. 2012, 13:393
Amyotrophic lateral sclerosis	Amyotrophic lateral sclerosis	SOD1	6647	147450	Asp110Asn	LSDB	SOD1. 1995, AB:NULL
Amyotrophic lateral sclerosis	Amyotrophic lateral sclerosis	SOD1	6647	147450	Asp126His	8528216	Hum Mol Genet. 1995, 4:1239
Amyotrophic lateral sclerosis	Amyotrophic lateral sclerosis	SOD1	6647	147450	Asp91Ala	7647793	Nat Genet. 1995, 10:61
Amyotrophic lateral sclerosis	Amyotrophic lateral sclerosis	SOD1	6647	147450	Asp126Ala	LSDB	SOD1. 2015, NULL:NULL
Amyotrophic lateral sclerosis	Amyotrophic lateral sclerosis	SOD1	6647	147450	Asp84Gly	20577002	J Med Genet. 2010, 47:554
Amyotrophic lateral sclerosis	Amyotrophic lateral sclerosis	SOD1	6647	147450	Asp91Val	NO ID	Eur J Neurol. 1998, 5:389
Amyotrophic lateral sclerosis	Amyotrophic lateral sclerosis	SOD1	6647	147450	Asp12Tyr	20740631	Muscle Nerve. 2010, 42:596
Amyotrophic lateral sclerosis	Amyotrophic lateral sclerosis	SOD1	6647	147450	Asp110Tyr	17257622	J Neurol Sci. 2007, 254:17
Amyotrophic lateral sclerosis	Amyotrophic lateral sclerosis	SOD1	6647	147450	Glu22Lys	8069312	Hum Mol Genet. 1994, 3:649
Amyotrophic lateral sclerosis	Amyotrophic lateral sclerosis	SOD1	6647	147450	Glu50Lys	9706719	Can J Neurol Sci. 1998, 25:192
Amyotrophic lateral sclerosis	Amyotrophic lateral sclerosis	SOD1	6647	147450	Glu22Gln	LSDB	SOD1. 2015, NULL:NULL
Amyotrophic lateral sclerosis	Amyotrophic lateral sclerosis	SOD1	6647	147450	Glu22Gly	8875253	Hum Mol Genet. 1996, 5:1465
Amyotrophic lateral sclerosis	Amyotrophic lateral sclerosis	SOD1	6647	147450	Asp97Asn	11220750	Ann Neurol. 2001, 49:267
Amyotrophic lateral sclerosis	Amyotrophic lateral sclerosis	SOD1	6647	147450	Asp102Asn	7870076	Mol Cell Probes. 1994, 8:329
Amyotrophic lateral sclerosis	Amyotrophic lateral sclerosis	SOD1	6647	147450	Asp102His	14759637	J Neurol Sci. 2004, 218:79
Amyotrophic lateral sclerosis	Amyotrophic lateral sclerosis	SOD1	6647	147450	Asp102Gly	7655468	Hum Mol Genet. 1995, 4:1101
Amyotrophic lateral sclerosis	Amyotrophic lateral sclerosis	SOD1	6647	147450	Asp125Gly	14506936	Amyotroph Lateral Scler Other Motor Neuron Disord. 2003, 4:62
Amyotrophic lateral sclerosis	Amyotrophic lateral sclerosis	SOD1	6647	147450	Asp77Val	12215228	Amyotroph Lateral Scler Other Motor Neuron Disord. 2002, 3:69
Amyotrophic lateral sclerosis	Amyotrophic lateral sclerosis	SOD1	6647	147450	Asp97Val	LSDB	SOD1. 2007, UP:
Amyotrophic lateral sclerosis	Amyotrophic lateral sclerosis	SOD1	6647	147450	Asp125Val	8938700	Neuromuscul Disord. 1996, 6:361
Amyotrophic lateral sclerosis	Amyotrophic lateral sclerosis	SOD1	6647	147450	Asp102Tyr	15235802	Acta Neuropathol. 2004, 108:332
Amyotrophic lateral sclerosis	Amyotrophic lateral sclerosis	SOD1	6647	147450	Ala5Thr	8179602	Biochem Biophys Res Commun. 1994, 200:695
Amyotrophic lateral sclerosis	Amyotrophic lateral sclerosis	SOD1	6647	147450	Ala96Thr	11369193	Neuromuscul Disord. 2001, 11:404
Amyotrophic lateral sclerosis	Amyotrophic lateral sclerosis	SOD1	6647	147450	Ala96Gly	24312616	PLoS One. 2013, 8:e81979
Amyotrophic lateral sclerosis	Amyotrophic lateral sclerosis	SOD1	6647	147450	Ala5Val	8351519	Science. 1993, 261:1047
Amyotrophic lateral sclerosis	Amyotrophic lateral sclerosis	SOD1	6647	147450	Ala96Val	14506936	Amyotroph Lateral Scler Other Motor Neuron Disord. 2003, 4:62
Amyotrophic lateral sclerosis	Amyotrophic lateral sclerosis	SOD1	6647	147450	Ala5Ser	9696308	J Neurosci Methods. 1998, 81:41
Amyotrophic lateral sclerosis	Amyotrophic lateral sclerosis	SOD1	6647	147450	Ala90Thr	14506936	Amyotroph Lateral Scler Other Motor Neuron Disord. 2003, 4:62
Amyotrophic lateral sclerosis	Amyotrophic lateral sclerosis	SOD1	6647	147450	Ala146Thr	7496169	Neuromuscul Disord. 1995, 5:353
Amyotrophic lateral sclerosis	Amyotrophic lateral sclerosis	SOD1	6647	147450	Ala141Ala	16674979	J Neurol Sci. 2006, 247:21
Amyotrophic lateral sclerosis	Amyotrophic lateral sclerosis	SOD1	6647	147450	Ala141Gly	HGOL	Hum Genet. 2001, 109:126
Amyotrophic lateral sclerosis	Amyotrophic lateral sclerosis	SOD1	6647	147450	Ala146Gly	14506936	Amyotroph Lateral Scler Other Motor Neuron Disord. 2003, 4:62
Amyotrophic lateral sclerosis	Amyotrophic lateral sclerosis	SOD1	6647	147450	Ala90Val	13129803	Amyotroph Lateral Scler Other Motor Neuron Disord. 2003, 4:162
Amyotrophic lateral sclerosis	Amyotrophic lateral sclerosis	SOD1	6647	147450	Gly38Arg	8446170	Nature. 1993, 362:59
Amyotrophic lateral sclerosis	Amyotrophic lateral sclerosis	SOD1	6647	147450	Gly139Glu	20472325	Neurobiol Aging. 2011, 32:553 e13
Amyotrophic lateral sclerosis	Amyotrophic lateral sclerosis	SOD1	6647	147450	Gly142Glu	14759637	J Neurol Sci. 2004, 218:79
Amyotrophic lateral sclerosis	Amyotrophic lateral sclerosis	SOD1	6647	147450	Gly142Ala	21603025	Neurol Res Int. 2011, 2011:165415
Amyotrophic lateral sclerosis	Amyotrophic lateral sclerosis	SOD1	6647	147450	Gly38Val	22670881	Amyotroph Lateral Scler. 2012, 13:570
Amyotrophic lateral sclerosis	Amyotrophic lateral sclerosis	SOD1	6647	147450	Gly109Val	NO ID	Eur J Neurol. 1997, 4:48
Amyotrophic lateral sclerosis	Amyotrophic lateral sclerosis	SOD1	6647	147450	Gly142Term	14506936	Amyotroph Lateral Scler Other Motor Neuron Disord. 2003, 4:62
Amyotrophic lateral sclerosis	Amyotrophic lateral sclerosis	SOD1	6647	147450	Gly17Ser	9101297	Hum Mutat. 1997, 9:356
Amyotrophic lateral sclerosis	Amyotrophic lateral sclerosis	SOD1	6647	147450	Gly42Ser	8446170	Nature. 1993, 362:59
Amyotrophic lateral sclerosis	Amyotrophic lateral sclerosis	SOD1	6647	147450	Gly86Ser	20075587	Intern Med. 2010, 49:183
Amyotrophic lateral sclerosis	Amyotrophic lateral sclerosis	SOD1	6647	147450	Gly11Arg	20331403	Amyotroph Lateral Scler. 2010, 11:481
Amyotrophic lateral sclerosis	Amyotrophic lateral sclerosis	SOD1	6647	147450	Gly13Arg	10430435	Neurology. 1999, 53:404
Amyotrophic lateral sclerosis	Amyotrophic lateral sclerosis	SOD1	6647	147450	Gly86Arg	8446170	Nature. 1993, 362:59
Amyotrophic lateral sclerosis	Amyotrophic lateral sclerosis	SOD1	6647	147450	Gly128Arg	20192886	Amyotroph Lateral Scler. 2010, 11:478
Amyotrophic lateral sclerosis	Amyotrophic lateral sclerosis	SOD1	6647	147450	Gly42Asp	8446170	Nature. 1993, 362:59
Amyotrophic lateral sclerosis	Amyotrophic lateral sclerosis	SOD1	6647	147450	Gly11Ala	24908169	Neurobiol Aging. 2014, 35:2423.e1
Amyotrophic lateral sclerosis	Amyotrophic lateral sclerosis	SOD1	6647	147450	Gly17Ala	14506936	Amyotroph Lateral Scler Other Motor Neuron Disord. 2003, 4:62
Amyotrophic lateral sclerosis	Amyotrophic lateral sclerosis	SOD1	6647	147450	Gly115Ala	14506936	Amyotroph Lateral Scler Other Motor Neuron Disord. 2003, 4:62
Amyotrophic lateral sclerosis	Amyotrophic lateral sclerosis	SOD1	6647	147450	Gly11Val	24312616	PLoS One. 2013, 8:e81979
Amyotrophic lateral sclerosis	Amyotrophic lateral sclerosis	SOD1	6647	147450	Gly73Ser	9506558	Ann Neurol. 1998, 43:390
Amyotrophic lateral sclerosis	Amyotrophic lateral sclerosis	SOD1	6647	147450	Gly94Ser	8875253	Hum Mol Genet. 1996, 5:1465
Amyotrophic lateral sclerosis	Amyotrophic lateral sclerosis	SOD1	6647	147450	Gly148Ser	21929355	Amyotroph Lateral Scler. 2012, 13:144
Amyotrophic lateral sclerosis	Amyotrophic lateral sclerosis	SOD1	6647	147450	Gly94Arg	8004110	Hum Mol Genet. 1994, 3:363
Amyotrophic lateral sclerosis	Amyotrophic lateral sclerosis	SOD1	6647	147450	Gly148Arg	14506936	Amyotroph Lateral Scler Other Motor Neuron Disord. 2003, 4:62
Amyotrophic lateral sclerosis	Amyotrophic lateral sclerosis	SOD1	6647	147450	Gly94Asp	7951252	Hum Mol Genet. 1994, 3:997
Amyotrophic lateral sclerosis	Amyotrophic lateral sclerosis	SOD1	6647	147450	Gly148Asp	20577002	J Med Genet. 2010, 47:554
Amyotrophic lateral sclerosis	Amyotrophic lateral sclerosis	SOD1	6647	147450	Gly94Ala	8446170	Nature. 1993, 362:59
Amyotrophic lateral sclerosis	Amyotrophic lateral sclerosis	SOD1	6647	147450	Gly94Val	8938700	Neuromuscul Disord. 1996, 6:361
Amyotrophic lateral sclerosis	Amyotrophic lateral sclerosis	SOD1	6647	147450	Gly73Cys	16435343	Muscle Nerve. 2006, 33:701
Amyotrophic lateral sclerosis	Amyotrophic lateral sclerosis	SOD1	6647	147450	Gly94Cys	8446170	Nature. 1993, 362:59
Amyotrophic lateral sclerosis	Amyotrophic lateral sclerosis	SOD1	6647	147450	Gly148Cys	24769475	J Neurol Neurosurg Psychiatry. 2014, epub:epub
Amyotrophic lateral sclerosis	Amyotrophic lateral sclerosis	SOD1	6647	147450	Val149Ile	7795609	Hum Mol Genet. 1995, 4:491
Amyotrophic lateral sclerosis	Amyotrophic lateral sclerosis	SOD1	6647	147450	Val149Gly	8351519	Science. 1993, 261:1047
Amyotrophic lateral sclerosis	Amyotrophic lateral sclerosis	SOD1	6647	147450	Val15Met	7655471	Hum Mol Genet. 1995, 4:1113
Amyotrophic lateral sclerosis	Amyotrophic lateral sclerosis	SOD1	6647	147450	Val88Met	LSDB	SOD1. 2003, UP:.
Amyotrophic lateral sclerosis	Amyotrophic lateral sclerosis	SOD1	6647	147450	Val98Met	14506936	Amyotroph Lateral Scler Other Motor Neuron Disord. 2003, 4:62
Amyotrophic lateral sclerosis	Amyotrophic lateral sclerosis	SOD1	6647	147450	Val98Leu	LSDB	SOD1. 2009, UP:
Amyotrophic lateral sclerosis	Amyotrophic lateral sclerosis	SOD1	6647	147450	Val119Leu	14506936	Amyotroph Lateral Scler Other Motor Neuron Disord. 2003, 4:62
Amyotrophic lateral sclerosis	Amyotrophic lateral sclerosis	SOD1	6647	147450	Val8Glu	7980516	Biochem Biophys Res Commun. 1994, 204:572
Amyotrophic lateral sclerosis	Amyotrophic lateral sclerosis	SOD1	6647	147450	Val30Ala	LSDB	SOD1. 2006, AB:
Amyotrophic lateral sclerosis	Amyotrophic lateral sclerosis	SOD1	6647	147450	Val32Ala	23954173	Neurobiol Aging. 2014, 35:266.e1
Amyotrophic lateral sclerosis	Amyotrophic lateral sclerosis	SOD1	6647	147450	Val88Ala	14506936	Amyotroph Lateral Scler Other Motor Neuron Disord. 2003, 4:62
Amyotrophic lateral sclerosis	Amyotrophic lateral sclerosis	SOD1	6647	147450	Val95Ala	22292843	Amyotroph Lateral Scler. 2012, 13:217
Amyotrophic lateral sclerosis	Amyotrophic lateral sclerosis	SOD1	6647	147450	Val6Leu	21700728	J Neurol Neurosurg Psychiatry. 2012, 83:351
Amyotrophic lateral sclerosis	Amyotrophic lateral sclerosis	SOD1	6647	147450	Val119Leu	10751275	Neurology. 2000, 54:1534
Amyotrophic lateral sclerosis	Amyotrophic lateral sclerosis	SOD1	6647	147450	Val48Ala	LSDB	SOD1. 2008, AB:
Amyotrophic lateral sclerosis	Amyotrophic lateral sclerosis	SOD1	6647	147450	Val48Phe	14506936	Amyotroph Lateral Scler Other Motor Neuron Disord. 2003, 4:62
Amyotrophic lateral sclerosis	Amyotrophic lateral sclerosis	SOD1	6647	147450	Ser106Leu	14506936	Amyotroph Lateral Scler Other Motor Neuron Disord. 2003, 4:62
Amyotrophic lateral sclerosis	Amyotrophic lateral sclerosis	SOD1	6647	147450	Cys7Ser	21073275	Amyotroph Lateral Scler. 2011, 12:215
Amyotrophic lateral sclerosis	Amyotrophic lateral sclerosis	SOD1	6647	147450	Cys7Gly	10624810	Neurosci Lett. 1999, 276:135
Amyotrophic lateral sclerosis	Amyotrophic lateral sclerosis	SOD1	6647	147450	Cys7Tyr	21603025	Neurol Res Int. 2011, 2011:165415
Amyotrophic lateral sclerosis	Amyotrophic lateral sclerosis	SOD1	6647	147450	Cys112Tyr	18428003	Amyotroph Lateral Scler. 2008, 9:108
Amyotrophic lateral sclerosis	Amyotrophic lateral sclerosis	SOD1	6647	147450	Cys7Trp	24094577	Neurobiol Aging. 2014, 35:725.e11
Amyotrophic lateral sclerosis	Amyotrophic lateral sclerosis	SOD1	6647	147450	Cys7Phe	21329474	Int J Neurosci. 2011, 121:191
Amyotrophic lateral sclerosis	Amyotrophic lateral sclerosis	SOD1	6647	147450	Cys58Arg	LSDB	SOD1. 2005, UP:.
Amyotrophic lateral sclerosis	Amyotrophic lateral sclerosis	SOD1	6647	147450	Cys147Arg	8875253	Hum Mol Genet. 1996, 5:1465
Amyotrophic lateral sclerosis	Amyotrophic lateral sclerosis	SOD1	6647	147450	Cys147Term	LSDB	SOD1. 2009, UP:
Amyotrophic lateral sclerosis	Amyotrophic lateral sclerosis	SOD1	6647	147450	Phe46Ser	22244934	Neurobiol Aging. 2012, 33:1017.e17
Amyotrophic lateral sclerosis	Amyotrophic lateral sclerosis	SOD1	6647	147450	Phe21Cys	14506936	Amyotroph Lateral Scler Other Motor Neuron Disord. 2003, 4:62
Amyotrophic lateral sclerosis	Amyotrophic lateral sclerosis	SOD1	6647	147450	Phe46Cys	11369193	Neuromuscul Disord. 2001, 11:404
Amyotrophic lateral sclerosis	Amyotrophic lateral sclerosis	SOD1	6647	147450	Phe21Leu	22722621	Neurology. 2012, 79:66
Amyotrophic lateral sclerosis	Amyotrophic lateral sclerosis	SOD1	6647	147450	Leu85Val	7755363	Ann Neurol. 1995, 37:676
Amyotrophic lateral sclerosis	Amyotrophic lateral sclerosis	SOD1	6647	147450	Leu127Term	8875253	Hum Mol Genet. 1996, 5:1465
Amyotrophic lateral sclerosis	Amyotrophic lateral sclerosis	SOD1	6647	147450	Leu127Ser	11346368	Arch Neurol. 2001, 58:736
Amyotrophic lateral sclerosis	Amyotrophic lateral sclerosis	SOD1	6647	147450	Leu145Ser	7496169	Neuromuscul Disord. 1995, 5:353
Amyotrophic lateral sclerosis	Amyotrophic lateral sclerosis	SOD1	6647	147450	Leu85Phe	9506558	Ann Neurol. 1998, 43:390
Amyotrophic lateral sclerosis	Amyotrophic lateral sclerosis	SOD1	6647	147450	Leu145Phe	8351519	Science. 1993, 261:1047
Amyotrophic lateral sclerosis	Amyotrophic lateral sclerosis	SOD1	6647	147450	Leu145Phe	21700728	J Neurol Neurosurg Psychiatry. 2012, 83:351
Amyotrophic lateral sclerosis	Amyotrophic lateral sclerosis	SOD1	6647	147450	Phe65Leu	23744890	J Neurol Neurosurg Psychiatry. 2013, epub:epub
Amyotrophic lateral sclerosis	Amyotrophic lateral sclerosis	SPAST	6683	604277	Arg65His	25143843	Case Rep Neurol Med. 2014, 2014:216094
Amyotrophic lateral sclerosis	Amyotrophic lateral sclerosis	SPG11	80208	610844	Lys1227Arg	23881933	J Med Genet. 2013, 50:776
Amyotrophic lateral sclerosis	Amyotrophic lateral sclerosis	SPG11	80208	610844	Thr644Ser	23881933	J Med Genet. 2013, 50:776
Amyotrophic lateral sclerosis	Amyotrophic lateral sclerosis	SPG11	80208	610844	Ser132Gly	23881933	J Med Genet. 2013, 50:776
Amyotrophic lateral sclerosis	Amyotrophic lateral sclerosis	SPG11	80208	610844	Ser510Asn	23881933	J Med Genet. 2013, 50:776
Amyotrophic lateral sclerosis	Amyotrophic lateral sclerosis	SPG11	80208	610844	Gln859His	23881933	J Med Genet. 2013, 50:776
Amyotrophic lateral sclerosis	Amyotrophic lateral sclerosis	SPG11	80208	610844	Gln541Term	25299611	PLoS Genet. 2014, 10:e1004704
Amyotrophic lateral sclerosis	Amyotrophic lateral sclerosis	SPG11	80208	610844	Ala2442Pro	23881933	J Med Genet. 2013, 50:776
Amyotrophic lateral sclerosis	Amyotrophic lateral sclerosis	SPG11	80208	610844	Val270Ile	25588603	Neurobiol Aging. 2015, 36:1600.e5
Amyotrophic lateral sclerosis	Amyotrophic lateral sclerosis	SPG11	80208	610844	Cys1448Tyr	23881933	J Med Genet. 2013, 50:776
Amyotrophic lateral sclerosis	Amyotrophic lateral sclerosis	SPG11	80208	610844	Phe2176Leu	25299611	PLoS Genet. 2014, 10:e1004704
Amyotrophic lateral sclerosis	Amyotrophic lateral sclerosis	SQSTM1	8878	601530	Lys102Glu	23417734	Acta Neuropathol. 2013, 125:511
Amyotrophic lateral sclerosis	Amyotrophic lateral sclerosis	SQSTM1	8878	601530	Asn239Lys	25708934	Amyotroph Lateral Scler Frontotemporal Degener. 2015, epub:1
Amyotrophic lateral sclerosis	Amyotrophic lateral sclerosis	SQSTM1	8878	601530	Lys238Glu	22972638	Neurology. 2012, 79:1556
Amyotrophic lateral sclerosis	Amyotrophic lateral sclerosis	SQSTM1	8878	601530	Met87Val	23417734	Acta Neuropathol. 2013, 125:511
Amyotrophic lateral sclerosis	Amyotrophic lateral sclerosis	SQSTM1	8878	601530	Ile99Leu	24138988	Neurobiol Aging. 2014, 35:726.e7
Amyotrophic lateral sclerosis	Amyotrophic lateral sclerosis	SQSTM1	8878	601530	Pro228Leu	22084127	Arch Neurol. 2011, 68:1440
Amyotrophic lateral sclerosis	Amyotrophic lateral sclerosis	SQSTM1	8878	601530	Pro388Ser	25708934	Amyotroph Lateral Scler Frontotemporal Degener. 2015, epub:1
Amyotrophic lateral sclerosis	Amyotrophic lateral sclerosis	SQSTM1	8878	601530	Pro348Leu	22972638	Neurology. 2012, 79:1556
Amyotrophic lateral sclerosis	Amyotrophic lateral sclerosis	SQSTM1	8878	601530	Pro438Leu	22972638	Neurology. 2012, 79:1556
Amyotrophic lateral sclerosis	Amyotrophic lateral sclerosis	SQSTM1	8878	601530	Pro439Leu	23303844	Neurology. 2013, 80:458
Amyotrophic lateral sclerosis	Amyotrophic lateral sclerosis	SQSTM1	8878	601530	Arg321Cys	22084127	Arch Neurol. 2011, 68:1440
Amyotrophic lateral sclerosis	Amyotrophic lateral sclerosis	SQSTM1	8878	601530	Arg107Trp	24899140	Acta Neuropathol. 2014, 128:397
Amyotrophic lateral sclerosis	Amyotrophic lateral sclerosis	SQSTM1	8878	601530	Leu341Val	24138988	Neurobiol Aging. 2014, 35:726.e7
Amyotrophic lateral sclerosis	Amyotrophic lateral sclerosis	SQSTM1	8878	601530	Asp337Glu	24138988	Neurobiol Aging. 2014, 35:726.e7
Amyotrophic lateral sclerosis	Amyotrophic lateral sclerosis	SQSTM1	8878	601530	Glu81Lys	25708934	Amyotroph Lateral Scler Frontotemporal Degener. 2015, epub:1
Amyotrophic lateral sclerosis	Amyotrophic lateral sclerosis	SQSTM1	8878	601530	Glu155Lys	23942205	Eur J Hum Genet. 2014, 22:492
Amyotrophic lateral sclerosis	Amyotrophic lateral sclerosis	SQSTM1	8878	601530	Glu372Asp	25708934	Amyotroph Lateral Scler Frontotemporal Degener. 2015, epub:1
Amyotrophic lateral sclerosis	Amyotrophic lateral sclerosis	SQSTM1	8878	601530	Asp129Asn	24899140	Acta Neuropathol. 2014, 128:397
Amyotrophic lateral sclerosis	Amyotrophic lateral sclerosis	SQSTM1	8878	601530	Asp258Asn	24899140	Acta Neuropathol. 2014, 128:397
Amyotrophic lateral sclerosis	Amyotrophic lateral sclerosis	SQSTM1	8878	601530	Ala53Thr	23303844	Neurology. 2013, 80:458
Amyotrophic lateral sclerosis	Amyotrophic lateral sclerosis	SQSTM1	8878	601530	Ala33Val	22084127	Arch Neurol. 2011, 68:1440
Amyotrophic lateral sclerosis	Amyotrophic lateral sclerosis	SQSTM1	8878	601530	Gly297Ser	25708934	Amyotroph Lateral Scler Frontotemporal Degener. 2015, epub:1
Amyotrophic lateral sclerosis	Amyotrophic lateral sclerosis	SQSTM1	8878	601530	Val153Ile	23812289	Acta Neuropathol. 2013, 126:453
Amyotrophic lateral sclerosis	Amyotrophic lateral sclerosis	SQSTM1	8878	601530	Val90Met	23812289	Acta Neuropathol. 2013, 126:453
Amyotrophic lateral sclerosis	Amyotrophic lateral sclerosis	SQSTM1	8878	601530	Ser318Pro	22084127	Arch Neurol. 2011, 68:1440
Amyotrophic lateral sclerosis	Amyotrophic lateral sclerosis	SQSTM1	8878	601530	Ser370Pro	22084127	Arch Neurol. 2011, 68:1440
Amyotrophic lateral sclerosis	Amyotrophic lateral sclerosis	SS18L1	26039	606472	Ile123Met	23708140	Nat Neurosci. 2013, 16:851
Amyotrophic lateral sclerosis	Amyotrophic lateral sclerosis	SS18L1	26039	606472	Gln388Term	23708140	Nat Neurosci. 2013, 16:851
Amyotrophic lateral sclerosis	Amyotrophic lateral sclerosis	SS18L1	26039	606472	Ala264Thr	24360741	Neurobiol Aging. 2014, 35:1213.e9
Amyotrophic lateral sclerosis	Amyotrophic lateral sclerosis	SS18L1	26039	606472	Gly168Val	25299611	PLoS Genet. 2014, 10:e1004704
Amyotrophic lateral sclerosis	Amyotrophic lateral sclerosis	TAF15	8148	601574	Arg153Lys	25299611	PLoS Genet. 2014, 10:e1004704
Amyotrophic lateral sclerosis	Amyotrophic lateral sclerosis	TAF15	8148	601574	Met368Thr	22065782	Proc Natl Acad Sci U S A. 2011, 108:20881
Amyotrophic lateral sclerosis	Amyotrophic lateral sclerosis	TAF15	8148	601574	Arg395Gln	21438137	Am J Med Genet B Neuropsychiatr Genet. 2011, epub:epub
Amyotrophic lateral sclerosis	Amyotrophic lateral sclerosis	TAF15	8148	601574	Arg388His	25174650	Neurobiol Aging. 2015, 36:545.e9
Amyotrophic lateral sclerosis	Amyotrophic lateral sclerosis	TAF15	8148	601574	Arg408Cys	22065782	Proc Natl Acad Sci U S A. 2011, 108:20881
Amyotrophic lateral sclerosis	Amyotrophic lateral sclerosis	TAF15	8148	601574	Ala31Thr	21438137	Am J Med Genet B Neuropsychiatr Genet. 2011, epub:epub
Amyotrophic lateral sclerosis	Amyotrophic lateral sclerosis	TAF15	8148	601574	Gly391Glu	22065782	Proc Natl Acad Sci U S A. 2011, 108:20881
Amyotrophic lateral sclerosis	Amyotrophic lateral sclerosis	TAF15	8148	601574	Gly473Glu	22065782	Proc Natl Acad Sci U S A. 2011, 108:20881
Amyotrophic lateral sclerosis	Amyotrophic lateral sclerosis	TAF15	8148	601574	Gly452Glu	22065782	Proc Natl Acad Sci U S A. 2011, 108:20881
Amyotrophic lateral sclerosis	Amyotrophic lateral sclerosis	TARDBP	23435	605078	Asn345Lys	18802454	PLoS Genet. 2008, 4:e1000193
Amyotrophic lateral sclerosis	Amyotrophic lateral sclerosis	TARDBP	23435	605078	Asn12Asn	19695877	Neuromuscul Disord. 2009, 19:696
Amyotrophic lateral sclerosis	Amyotrophic lateral sclerosis	TARDBP	23435	605078	Asn267Ser	19224587	Hum Mutat. 2009, 30:688
Amyotrophic lateral sclerosis	Amyotrophic lateral sclerosis	TARDBP	23435	605078	Asn352Ser	18779421	Arch Neurol. 2008, 65:1185
Amyotrophic lateral sclerosis	Amyotrophic lateral sclerosis	TARDBP	23435	605078	Asn378Ser	20708823	Neurobiol Aging. 2012, 33:1015.e1
Amyotrophic lateral sclerosis	Amyotrophic lateral sclerosis	TARDBP	23435	605078	Asn390Ser	18372902	Nat Genet. 2008, 40:572
Amyotrophic lateral sclerosis	Amyotrophic lateral sclerosis	TARDBP	23435	605078	Asn378Asp	20472325	Neurobiol Aging. 2011, 32:553.e13
Amyotrophic lateral sclerosis	Amyotrophic lateral sclerosis	TARDBP	23435	605078	Asn390Asp	18372902	Nat Genet. 2008, 40:572
Amyotrophic lateral sclerosis	Amyotrophic lateral sclerosis	TARDBP	23435	605078	Ser292Asn	20082726	BMC Med Genet. 2010, 11:8
Amyotrophic lateral sclerosis	Amyotrophic lateral sclerosis	TARDBP	23435	605078	Ser332Asn	19224587	Hum Mutat. 2009, 30:688
Amyotrophic lateral sclerosis	Amyotrophic lateral sclerosis	TARDBP	23435	605078	Arg361Thr	22456481	J Hum Genet. 2012, 57:316
Amyotrophic lateral sclerosis	Amyotrophic lateral sclerosis	TARDBP	23435	605078	Arg361Ser	18372902	Nat Genet. 2008, 40:572
Amyotrophic lateral sclerosis	Amyotrophic lateral sclerosis	TARDBP	23435	605078	Met311Val	19228676	J Neurol Neurosurg Psychiatry. 2009, 80:354
Amyotrophic lateral sclerosis	Amyotrophic lateral sclerosis	TARDBP	23435	605078	Met337Val	18309045	Science. 2008, 319:1668
Amyotrophic lateral sclerosis	Amyotrophic lateral sclerosis	TARDBP	23435	605078	Ile383Val	18802454	PLoS Genet. 2008, 4:e1000193
Amyotrophic lateral sclerosis	Amyotrophic lateral sclerosis	TARDBP	23435	605078	Gln303His	22722621	Neurology. 2012, 79:66
Amyotrophic lateral sclerosis	Amyotrophic lateral sclerosis	TARDBP	23435	605078	Gln331Lys	18309045	Science. 2008, 319:1668
Amyotrophic lateral sclerosis	Amyotrophic lateral sclerosis	TARDBP	23435	605078	Gln343Arg	18802454	PLoS Genet. 2008, 4:e1000193
Amyotrophic lateral sclerosis	Amyotrophic lateral sclerosis	TARDBP	23435	605078	Pro363Ala	18931000	J Med Genet. 2009, 46:112
Amyotrophic lateral sclerosis	Amyotrophic lateral sclerosis	TARDBP	23435	605078	Asp169Gly	18372902	Nat Genet. 2008, 40:572
Amyotrophic lateral sclerosis	Amyotrophic lateral sclerosis	TARDBP	23435	605078	Ala382Thr	18372902	Nat Genet. 2008, 40:572
Amyotrophic lateral sclerosis	Amyotrophic lateral sclerosis	TARDBP	23435	605078	Ala382Pro	18931000	J Med Genet. 2009, 46:112
Amyotrophic lateral sclerosis	Amyotrophic lateral sclerosis	TARDBP	23435	605078	Ala321Gly	19864663	J Neurol Neurosurg Psychiatry. 2009, 80:1283
Amyotrophic lateral sclerosis	Amyotrophic lateral sclerosis	TARDBP	23435	605078	Ala321Val	19760257	Neurogenetics. 2010, 11:217
Amyotrophic lateral sclerosis	Amyotrophic lateral sclerosis	TARDBP	23435	605078	Ala315Glu	21956716	Neurology. 2011, 77:1427
Amyotrophic lateral sclerosis	Amyotrophic lateral sclerosis	TARDBP	23435	605078	Ala66Ala	25588603	Neurobiol Aging. 2015, 36:1600.e5
Amyotrophic lateral sclerosis	Amyotrophic lateral sclerosis	TARDBP	23435	605078	Gly357Ser	20675015	Neurobiol Aging. 2012, 33:786
Amyotrophic lateral sclerosis	Amyotrophic lateral sclerosis	TARDBP	23435	605078	Gly357Arg	22456481	J Hum Genet. 2012, 57:316
Amyotrophic lateral sclerosis	Amyotrophic lateral sclerosis	TARDBP	23435	605078	Gly376Asp	20959352	J Neurol Neurosurg Psychiatry. 2011, 82:587
Amyotrophic lateral sclerosis	Amyotrophic lateral sclerosis	TARDBP	23435	605078	Gly348Val	19760257	Neurogenetics. 2010, 11:217
Amyotrophic lateral sclerosis	Amyotrophic lateral sclerosis	TARDBP	23435	605078	Gly348Cys	18372902	Nat Genet. 2008, 40:572
Amyotrophic lateral sclerosis	Amyotrophic lateral sclerosis	TARDBP	23435	605078	Gly294Ala	18309045	Science. 2008, 319:1668
Amyotrophic lateral sclerosis	Amyotrophic lateral sclerosis	TARDBP	23435	605078	Gly294Val	19224587	Hum Mutat. 2009, 30:688
Amyotrophic lateral sclerosis	Amyotrophic lateral sclerosis	TARDBP	23435	605078	Gly287Ser	18372902	Nat Genet. 2008, 40:572
Amyotrophic lateral sclerosis	Amyotrophic lateral sclerosis	TARDBP	23435	605078	Gly295Ser	19224587	Hum Mutat. 2009, 30:688
Amyotrophic lateral sclerosis	Amyotrophic lateral sclerosis	TARDBP	23435	605078	Gly298Ser	18396105	Lancet Neurol. 2008, 7:409
Amyotrophic lateral sclerosis	Amyotrophic lateral sclerosis	TARDBP	23435	605078	Gly368Ser	21120508	Acta Neuropathol. 2011, 121:611
Amyotrophic lateral sclerosis	Amyotrophic lateral sclerosis	TARDBP	23435	605078	Gly295Arg	19224587	Hum Mutat. 2009, 30:688
Amyotrophic lateral sclerosis	Amyotrophic lateral sclerosis	TARDBP	23435	605078	Gly384Arg	20577002	J Med Genet. 2010, 47:554
Amyotrophic lateral sclerosis	Amyotrophic lateral sclerosis	TARDBP	23435	605078	Gly335Asp	19224587	Hum Mutat. 2009, 30:688
Amyotrophic lateral sclerosis	Amyotrophic lateral sclerosis	TARDBP	23435	605078	Gly290Ala	18396105	Lancet Neurol. 2008, 7:409
Amyotrophic lateral sclerosis	Amyotrophic lateral sclerosis	TARDBP	23435	605078	Gly295Cys	22645277	Hum Mol Genet. 2012, 21:3776
Amyotrophic lateral sclerosis	Amyotrophic lateral sclerosis	TARDBP	23435	605078	Ser258Ser	22941224	Acta Neuropathol. 2012, 124:733
Amyotrophic lateral sclerosis	Amyotrophic lateral sclerosis	TARDBP	23435	605078	Ser393Leu	19224587	Hum Mutat. 2009, 30:688
Amyotrophic lateral sclerosis	Amyotrophic lateral sclerosis	TARDBP	23435	605078	Ser379Pro	19224587	Hum Mutat. 2009, 30:688
Amyotrophic lateral sclerosis	Amyotrophic lateral sclerosis	TARDBP	23435	605078	Ser379Cys	19224587	Hum Mutat. 2009, 30:688
Amyotrophic lateral sclerosis	Amyotrophic lateral sclerosis	TARDBP	23435	605078	Trp385Gly	20577002	J Med Genet. 2010, 47:554
Amyotrophic lateral sclerosis	Amyotrophic lateral sclerosis	TBK1	29110	604834	Asn22His	LSDB	TBK1. 2015, NULL:NULL
Amyotrophic lateral sclerosis	Amyotrophic lateral sclerosis	TBK1	29110	604834	Asn22Asp	LSDB	TBK1. 2015, NULL:NULL
Amyotrophic lateral sclerosis	Amyotrophic lateral sclerosis	TBK1	29110	604834	Asn129Asp	LSDB	TBK1. 2015, NULL:NULL
Amyotrophic lateral sclerosis	Amyotrophic lateral sclerosis	TBK1	29110	604834	Thr343Ser	LSDB	TBK1. 2015, NULL:NULL
Amyotrophic lateral sclerosis	Amyotrophic lateral sclerosis	TBK1	29110	604834	Thr331Ile	LSDB	TBK1. 2015, NULL:NULL
Amyotrophic lateral sclerosis	Amyotrophic lateral sclerosis	TBK1	29110	604834	Ile305Thr	25803835	Nat Neurosci. 2015, 18:631
Amyotrophic lateral sclerosis	Amyotrophic lateral sclerosis	TBK1	29110	604834	Ile522Met	LSDB	TBK1. 2015, NULL:NULL
Amyotrophic lateral sclerosis	Amyotrophic lateral sclerosis	TBK1	29110	604834	Met559Arg	25803835	Nat Neurosci. 2015, 18:631
Amyotrophic lateral sclerosis	Amyotrophic lateral sclerosis	TBK1	29110	604834	Met598Val	25803835	Nat Neurosci. 2015, 18:631
Amyotrophic lateral sclerosis	Amyotrophic lateral sclerosis	TBK1	29110	604834	Ile710Asn	LSDB	TBK1. 2015, NULL:NULL
Amyotrophic lateral sclerosis	Amyotrophic lateral sclerosis	TBK1	29110	604834	Ile257Thr	LSDB	TBK1. 2015, NULL:NULL
Amyotrophic lateral sclerosis	Amyotrophic lateral sclerosis	TBK1	29110	604834	Gln581His	LSDB	TBK1. 2015, NULL:NULL
Amyotrophic lateral sclerosis	Amyotrophic lateral sclerosis	TBK1	29110	604834	Gln565Pro	LSDB	TBK1. 2015, NULL:NULL
Amyotrophic lateral sclerosis	Amyotrophic lateral sclerosis	TBK1	29110	604834	Gln2Term	LSDB	TBK1. 2015, NULL:NULL
Amyotrophic lateral sclerosis	Amyotrophic lateral sclerosis	TBK1	29110	604834	Arg308Gln	25803835	Nat Neurosci. 2015, 18:631
Amyotrophic lateral sclerosis	Amyotrophic lateral sclerosis	TBK1	29110	604834	Arg357Gln	25803835	Nat Neurosci. 2015, 18:631
Amyotrophic lateral sclerosis	Amyotrophic lateral sclerosis	TBK1	29110	604834	Arg440Gln	LSDB	TBK1. 2015, NULL:NULL
Amyotrophic lateral sclerosis	Amyotrophic lateral sclerosis	TBK1	29110	604834	Arg117Term	LSDB	TBK1. 2015, NULL:NULL
Amyotrophic lateral sclerosis	Amyotrophic lateral sclerosis	TBK1	29110	604834	Arg357Term	LSDB	TBK1. 2015, NULL:NULL
Amyotrophic lateral sclerosis	Amyotrophic lateral sclerosis	TBK1	29110	604834	Arg440Term	25803835	Nat Neurosci. 2015, 18:631
Amyotrophic lateral sclerosis	Amyotrophic lateral sclerosis	TBK1	29110	604834	Arg444Term	LSDB	TBK1. 2015, NULL:NULL
Amyotrophic lateral sclerosis	Amyotrophic lateral sclerosis	TBK1	29110	604834	Arg25His	LSDB	TBK1. 2015, NULL:NULL
Amyotrophic lateral sclerosis	Amyotrophic lateral sclerosis	TBK1	29110	604834	Arg47His	25803835	Nat Neurosci. 2015, 18:631
Amyotrophic lateral sclerosis	Amyotrophic lateral sclerosis	TBK1	29110	604834	Arg134His	LSDB	TBK1. 2015, NULL:NULL
Amyotrophic lateral sclerosis	Amyotrophic lateral sclerosis	TBK1	29110	604834	Arg228His	LSDB	TBK1. 2015, NULL:NULL
Amyotrophic lateral sclerosis	Amyotrophic lateral sclerosis	TBK1	29110	604834	Arg573His	LSDB	TBK1. 2015, NULL:NULL
Amyotrophic lateral sclerosis	Amyotrophic lateral sclerosis	TBK1	29110	604834	Leu277Val	LSDB	TBK1. 2015, NULL:NULL
Amyotrophic lateral sclerosis	Amyotrophic lateral sclerosis	TBK1	29110	604834	Glu232Lys	LSDB	TBK1. 2015, NULL:NULL
Amyotrophic lateral sclerosis	Amyotrophic lateral sclerosis	TBK1	29110	604834	Glu696Lys	25803835	Nat Neurosci. 2015, 18:631
Amyotrophic lateral sclerosis	Amyotrophic lateral sclerosis	TBK1	29110	604834	Ala571Val	25803835	Nat Neurosci. 2015, 18:631
Amyotrophic lateral sclerosis	Amyotrophic lateral sclerosis	TBK1	29110	604834	Val132Glu	LSDB	TBK1. 2015, NULL:NULL
Amyotrophic lateral sclerosis	Amyotrophic lateral sclerosis	TBK1	29110	604834	Tyr394Asp	LSDB	TBK1. 2015, NULL:NULL
Amyotrophic lateral sclerosis	Amyotrophic lateral sclerosis	TBK1	29110	604834	Tyr185Term	25803835	Nat Neurosci. 2015, 18:631
Amyotrophic lateral sclerosis	Amyotrophic lateral sclerosis	TBK1	29110	604834	Tyr105Cys	25803835	Nat Neurosci. 2015, 18:631
Amyotrophic lateral sclerosis	Amyotrophic lateral sclerosis	TBK1	29110	604834	Ser499Term	LSDB	TBK1. 2015, NULL:NULL
Amyotrophic lateral sclerosis	Amyotrophic lateral sclerosis	TBK1	29110	604834	Ser151Cys	LSDB	TBK1. 2015, NULL:NULL
Amyotrophic lateral sclerosis	Amyotrophic lateral sclerosis	TBK1	29110	604834	Ser151Phe	LSDB	TBK1. 2015, NULL:NULL
Amyotrophic lateral sclerosis	Amyotrophic lateral sclerosis	TBK1	29110	604834	Cys471Tyr	LSDB	TBK1. 2015, NULL:NULL
Amyotrophic lateral sclerosis	Amyotrophic lateral sclerosis	TBK1	29110	604834	Leu11Ser	LSDB	TBK1. 2015, NULL:NULL
Amyotrophic lateral sclerosis	Amyotrophic lateral sclerosis	TUBA4A	7277	191110	Thr145Pro	NO ID	Neuron. 2014, 84:324
Amyotrophic lateral sclerosis	Amyotrophic lateral sclerosis	TUBA4A	7277	191110	Arg215Cys	NO ID	Neuron. 2014, 84:324
Amyotrophic lateral sclerosis	Amyotrophic lateral sclerosis	TUBA4A	7277	191110	Arg320His	NO ID	Neuron. 2014, 84:324
Amyotrophic lateral sclerosis	Amyotrophic lateral sclerosis	TUBA4A	7277	191110	Arg320Cys	NO ID	Neuron. 2014, 84:324
Amyotrophic lateral sclerosis	Amyotrophic lateral sclerosis	TUBA4A	7277	191110	Ala383Thr	NO ID	Neuron. 2014, 84:324
Amyotrophic lateral sclerosis	Amyotrophic lateral sclerosis	TUBA4A	7277	191110	Trp407Term	NO ID	Neuron. 2014, 84:324
Amyotrophic lateral sclerosis	Amyotrophic lateral sclerosis	UBQLN2	29978	300264	Thr487Ile	22717235	Neurobiol Aging. 2012, 33:2527.e3
Amyotrophic lateral sclerosis	Amyotrophic lateral sclerosis	UBQLN2	29978	300264	Ser155Asn	22560112	Neurobiol Aging. 2012, 33:2230.e1
Amyotrophic lateral sclerosis	Amyotrophic lateral sclerosis	UBQLN2	29978	300264	Met446Arg	23138764	J Neurol Neurosurg Psychiatry. 2013, 84:183
Amyotrophic lateral sclerosis	Amyotrophic lateral sclerosis	UBQLN2	29978	300264	Gln425Arg	22892309	Neurobiol Aging. 2012, 33:2949.e13
Amyotrophic lateral sclerosis	Amyotrophic lateral sclerosis	UBQLN2	29978	300264	Pro189Thr	22560112	Neurobiol Aging. 2012, 33:2230.e1
Amyotrophic lateral sclerosis	Amyotrophic lateral sclerosis	UBQLN2	29978	300264	Pro497His	21857683	Nature. 2011, 477:211
Amyotrophic lateral sclerosis	Amyotrophic lateral sclerosis	UBQLN2	29978	300264	Pro533Leu	23138764	J Neurol Neurosurg Psychiatry. 2013, 84:183
Amyotrophic lateral sclerosis	Amyotrophic lateral sclerosis	UBQLN2	29978	300264	Pro497Ser	21857683	Nature. 2011, 477:211
Amyotrophic lateral sclerosis	Amyotrophic lateral sclerosis	UBQLN2	29978	300264	Pro509Ser	21857683	Nature. 2011, 477:211
Amyotrophic lateral sclerosis	Amyotrophic lateral sclerosis	UBQLN2	29978	300264	Pro506Thr	21857683	Nature. 2011, 477:211
Amyotrophic lateral sclerosis	Amyotrophic lateral sclerosis	UBQLN2	29978	300264	Pro506Ser	23138764	J Neurol Neurosurg Psychiatry. 2013, 84:183
Amyotrophic lateral sclerosis	Amyotrophic lateral sclerosis	UBQLN2	29978	300264	Pro525Ser	21857683	Nature. 2011, 477:211
Amyotrophic lateral sclerosis	Amyotrophic lateral sclerosis	UBQLN2	29978	300264	Asp314Glu	24684794	Neurobiol Aging. 2014, 35:1957.e7
Amyotrophic lateral sclerosis	Amyotrophic lateral sclerosis	UBQLN2	29978	300264	Ala283Thr	22892309	Neurobiol Aging. 2012, 33:2949.e13
Amyotrophic lateral sclerosis	Amyotrophic lateral sclerosis	VAPB	9217	605704	Thr46Ile	20940299	J Biol Chem. 2010, 285:40266
Amyotrophic lateral sclerosis	Amyotrophic lateral sclerosis	VAPB	9217	605704	Pro56Ser	15372378	Am J Hum Genet. 2004, 75:822
Amyotrophic lateral sclerosis	Amyotrophic lateral sclerosis	VAPB	9217	605704	Ala145Val	23446633	Hum Mol Genet. 2013, 22:2350
Amyotrophic lateral sclerosis	Amyotrophic lateral sclerosis	VAPB	9217	605704	Val234Ile	22878164	Neurobiol Aging. 2012, 33:2950.e1
Amyotrophic lateral sclerosis	Amyotrophic lateral sclerosis	VCP	7415	601023	Asn387Thr	22572540	Neurobiol Aging. 2012, 33:2231.e1
Amyotrophic lateral sclerosis	Amyotrophic lateral sclerosis	VCP	7415	601023	Asn750Ser	23881933	J Med Genet. 2013, 50:776
Amyotrophic lateral sclerosis	Amyotrophic lateral sclerosis	VCP	7415	601023	Met158Val	25492614	Acta Neuropathol Commun. 2014, 2:172
Amyotrophic lateral sclerosis	Amyotrophic lateral sclerosis	VCP	7415	601023	Arg191Gly	23152587	Neurology. 2012, 79:2201
Amyotrophic lateral sclerosis	Amyotrophic lateral sclerosis	VCP	7415	601023	Arg662Cys	22572540	Neurobiol Aging. 2012, 33:2231.e1
Amyotrophic lateral sclerosis	Amyotrophic lateral sclerosis	VCP	7415	601023	Arg487His	25457024	Neurobiol Aging. 2014, epub:epub
Amyotrophic lateral sclerosis	Amyotrophic lateral sclerosis	VCP	7415	601023	Arg159Gly	21145000	Neuron. 2010, 68:857
Amyotrophic lateral sclerosis	Amyotrophic lateral sclerosis	VCP	7415	601023	Asp592Asn	21145000	Neuron. 2010, 68:857
Amyotrophic lateral sclerosis	Amyotrophic lateral sclerosis	VEGFA	7422	192240	Val347Ile	18852346	Arch Neurol. 2008, 65:1326
Amyotrophic lateral sclerosis	Amyotrophic lateral sclerosis	ALS2	57679	606352	IVS14 as A-G -2	23282280	Amyotroph Lateral Scler Frontotemporal Degener. 2013, 14:470
Amyotrophic lateral sclerosis	Amyotrophic lateral sclerosis	ALS2	57679	606352	IVS21 ds G-A +1	25474699	PLoS One. 2014, 9:e113258
Amyotrophic lateral sclerosis	Amyotrophic lateral sclerosis	ALS2	57679	606352	IVS22 ds G-C +5	20018642	Neurology. 2009, 73:2124
Amyotrophic lateral sclerosis	Amyotrophic lateral sclerosis	CD33	945	159590	IVS6 ds T-C +2	25174650	Neurobiol Aging. 2015, 36:545.e9
Amyotrophic lateral sclerosis	Amyotrophic lateral sclerosis	COL19A1	1310	120165	IVS10 ds G-C +1	23708140	Nat Neurosci. 2013, 16:851
Amyotrophic lateral sclerosis	Amyotrophic lateral sclerosis	DCTN1	1639	601143	IVS24 as A-G -2	23881933	J Med Genet. 2013, 50:776
Amyotrophic lateral sclerosis	Amyotrophic lateral sclerosis	FIG4	9896	609390	IVS12 ds G-T +5	19118816	Am J Hum Genet. 2009, 84:85
Amyotrophic lateral sclerosis	Amyotrophic lateral sclerosis	FIG4	9896	609390	IVS2 as G-T -1	19118816	Am J Hum Genet. 2009, 84:85
Amyotrophic lateral sclerosis	Amyotrophic lateral sclerosis	FUS	2521	137070	IVS11 as A-G -5	22244934	Neurobiol Aging. 2012, 33:1017.e17
Amyotrophic lateral sclerosis	Amyotrophic lateral sclerosis	FUS	2521	137070	Ser439Ser	22292843	Amyotroph Lateral Scler. 2012, 13:217
Amyotrophic lateral sclerosis	Amyotrophic lateral sclerosis	FUS	2521	137070	IVS13 as A-G -2	20232451	Hum Mutat. 2010, 31:E1377
Amyotrophic lateral sclerosis	Amyotrophic lateral sclerosis	FUS	2521	137070	IVS14 as A-C -2	21160488	J Hum Genet. 2011, 56:247
Amyotrophic lateral sclerosis	Amyotrophic lateral sclerosis	FUS	2521	137070	IVS14 as A-T -2	20668259	Neurology. 2010, 75:807
Amyotrophic lateral sclerosis	Amyotrophic lateral sclerosis	GLE1	2733	603371	IVS14 as A-C -2	25343993	Hum Mol Genet. 2015, 24:1363
Amyotrophic lateral sclerosis	Amyotrophic lateral sclerosis	OPTN	10133	602432	IVS13 ds A-G +4	21613650	J Neurol Neurosurg Psychiatry. 2011, 82:1239
Amyotrophic lateral sclerosis	Amyotrophic lateral sclerosis	OPTN	10133	602432	IVS13 ds T-G +2	25588603	Neurobiol Aging. 2015, 36:1600.e5
Amyotrophic lateral sclerosis	Amyotrophic lateral sclerosis	PON1	5444	168820	IVS1 ds A-C +3	20582942	Ann Neurol. 2010, 68:102
Amyotrophic lateral sclerosis	Amyotrophic lateral sclerosis	SOD1	6647	147450	IVS1 ds A-G +19	10439968	Eur J Hum Genet. 1999, 7:599
Amyotrophic lateral sclerosis	Amyotrophic lateral sclerosis	SOD1	6647	147450	IVS1 as T-A -108	9786240	J Neuropathol Exp Neurol. 1998, 57:895
Amyotrophic lateral sclerosis	Amyotrophic lateral sclerosis	SOD1	6647	147450	IVS3 ds T-C +62	15789135	J Neurol. 2005, 252:782
Amyotrophic lateral sclerosis	Amyotrophic lateral sclerosis	SOD1	6647	147450	IVS3 as T-G -7	20709807	Hum Mol Genet. 2010, 19:4201
Amyotrophic lateral sclerosis	Amyotrophic lateral sclerosis	SOD1	6647	147450	IVS4 as A-G -11	8875253	Hum Mol Genet. 1996, 5:1465
Amyotrophic lateral sclerosis	Amyotrophic lateral sclerosis	SOD1	6647	147450	IVS4 as C-G -304	19847927	Ann Hum Genet. 2009, 73:652
Amyotrophic lateral sclerosis	Amyotrophic lateral sclerosis	SOD1	6647	147450	IVS4 as T-G -10	7496169	Neuromuscul Disord. 1995, 5:353
Amyotrophic lateral sclerosis	Amyotrophic lateral sclerosis	SQSTM1	8878	601530	IVS1 ds C-T +21	23942205	Eur J Hum Genet. 2014, 22:492
Amyotrophic lateral sclerosis	Amyotrophic lateral sclerosis	SQSTM1	8878	601530	IVS1 ds G-T +12	23942205	Eur J Hum Genet. 2014, 22:492
Amyotrophic lateral sclerosis	Amyotrophic lateral sclerosis	TARDBP	23435	605078	IVS1 ds C-T +95	19695877	Neuromuscul Disord. 2009, 19:696
Amyotrophic lateral sclerosis	Amyotrophic lateral sclerosis	TBK1	29110	604834	IVS11 ds G-A +1	25803835	Nat Neurosci. 2015, 18:631
Amyotrophic lateral sclerosis	Amyotrophic lateral sclerosis	TBK1	29110	604834	IVS16 ds G-C +1	LSDB	TBK1. 2015, NULL:NULL
Amyotrophic lateral sclerosis	Amyotrophic lateral sclerosis	TBK1	29110	604834	IVS20 ds T-C +2	25803835	Nat Neurosci. 2015, 18:631
Amyotrophic lateral sclerosis	Amyotrophic lateral sclerosis	TBK1	29110	604834	IVS4 ds T-C +2	25803835	Nat Neurosci. 2015, 18:631
Amyotrophic lateral sclerosis	Amyotrophic lateral sclerosis	TBK1	29110	604834	IVS5 ds G-A +1	LSDB	TBK1. 2015, NULL:NULL
Amyotrophic lateral sclerosis	Amyotrophic lateral sclerosis	TBK1	29110	604834	IVS8 ds G-A +1	LSDB	TBK1. 2015, NULL:NULL
Amyotrophic lateral sclerosis	Amyotrophic lateral sclerosis	ANG	283	105850	(G-A) +6 to termination codon	22292843	Amyotroph Lateral Scler. 2012, 13:217
Amyotrophic lateral sclerosis	Amyotrophic lateral sclerosis	ANG	283	105850	(C-T) +2 to termination codon	18087731	Neurogenetics. 2008, 9:33
Amyotrophic lateral sclerosis	Amyotrophic lateral sclerosis	FUS	2521	137070	(C-T) +108 to termination codon	23847048	Hum Mol Genet. 2013, 22:4748
Amyotrophic lateral sclerosis	Amyotrophic lateral sclerosis	FUS	2521	137070	(G-A) +59 to termination codon	23847048	Hum Mol Genet. 2013, 22:4748
Amyotrophic lateral sclerosis	Amyotrophic lateral sclerosis	FUS	2521	137070	(G-A) +48 to termination codon	23847048	Hum Mol Genet. 2013, 22:4748
Amyotrophic lateral sclerosis	Amyotrophic lateral sclerosis	FUS	2521	137070	(C-A) +190 to termination codon	22292843	Amyotroph Lateral Scler. 2012, 13:217
Amyotrophic lateral sclerosis	Amyotrophic lateral sclerosis	FUS	2521	137070	(G-A) +41 to termination codon	22292843	Amyotroph Lateral Scler. 2012, 13:217
Amyotrophic lateral sclerosis	Amyotrophic lateral sclerosis	FUS	2521	137070	(G-A) +110 to termination codon	23847048	Hum Mol Genet. 2013, 22:4748
Amyotrophic lateral sclerosis	Amyotrophic lateral sclerosis	FUS	2521	137070	(C-A) +132 to termination codon	22292843	Amyotroph Lateral Scler. 2012, 13:217
Amyotrophic lateral sclerosis	Amyotrophic lateral sclerosis	GRN	2896	138945	(A-G) +74 to transcription initiation site	18184915	Neurology. 2008, 71:253
Amyotrophic lateral sclerosis	Amyotrophic lateral sclerosis	HSPB1	3315	602195	(T-C) -217 to initiation codon	17623484	Hum Mutat. 2007, 28:830
Amyotrophic lateral sclerosis	Amyotrophic lateral sclerosis	SIGMAR1	10280	601978	(T-C) +58 to termination codon	24684794	Neurobiol Aging. 2014, 35:1957.e7
Amyotrophic lateral sclerosis	Amyotrophic lateral sclerosis	TARDBP	23435	605078	(G-A) -1094 to initiation codon	19695877	Neuromuscul Disord. 2009, 19:696
Amyotrophic lateral sclerosis	Amyotrophic lateral sclerosis	VCP	7415	601023	(G-C) -360 to initiation codon	25618255	J Neurol Sci. 2015, 349:209
Amyotrophic lateral sclerosis	Amyotrophic lateral sclerosis	ALS2	57679	606352	del 2 bp codon 476	11586298	Nat Genet. 2001, 29:166
Amyotrophic lateral sclerosis	Amyotrophic lateral sclerosis	ALS2	57679	606352	del 1 bp codon 1189	20018642	Neurology. 2009, 73:2124
Amyotrophic lateral sclerosis	Amyotrophic lateral sclerosis	ALS2	57679	606352	del 2 bp codon 623	11586297	Nat Genet. 2001, 29:160
Amyotrophic lateral sclerosis	Amyotrophic lateral sclerosis	ALS2	57679	606352	del 1 bp codon 185	16240357	Ann Neurol. 2005, 58:800
Amyotrophic lateral sclerosis	Amyotrophic lateral sclerosis	ALS2	57679	606352	del 1 bp codon 46	11586297	Nat Genet. 2001, 29:160
Amyotrophic lateral sclerosis	Amyotrophic lateral sclerosis	ARHGEF28	64283	612790	del 1 bp non-coding DNA	23286752	Amyotroph Lateral Scler Frontotemporal Degener. 2013, 14:444
Amyotrophic lateral sclerosis	Amyotrophic lateral sclerosis	FUS	2521	137070	del 3 bp codon 57	19741216	Neurology. 2009, 73:1176
Amyotrophic lateral sclerosis	Amyotrophic lateral sclerosis	FUS	2521	137070	del 3 bp codon 221	22722621	Neurology. 2012, 79:66
Amyotrophic lateral sclerosis	Amyotrophic lateral sclerosis	FUS	2521	137070	del 1 bp codon 495	20668259	Neurology. 2010, 75:807
Amyotrophic lateral sclerosis	Amyotrophic lateral sclerosis	FUS	2521	137070	del 18 bp codon 144	21261515	Amyotroph Lateral Scler. 2011, 12:113
Amyotrophic lateral sclerosis	Amyotrophic lateral sclerosis	FUS	2521	137070	del 3 bp codon 228	22244934	Neurobiol Aging. 2012, 33:1017.e17
Amyotrophic lateral sclerosis	Amyotrophic lateral sclerosis	FUS	2521	137070	del 1 bp codon 527	22244934	Neurobiol Aging. 2012, 33:1017.e17
Amyotrophic lateral sclerosis	Amyotrophic lateral sclerosis	FUS	2521	137070	del 1 bp codon 492	22057404	J Neurol. 2012, 259:1039
Amyotrophic lateral sclerosis	Amyotrophic lateral sclerosis	FUS	2521	137070	del 6 bp codon 170	19251627	Science. 2009, 323:1205
Amyotrophic lateral sclerosis	Amyotrophic lateral sclerosis	FUS	2521	137070	del 2 bp codon 503	22244934	Neurobiol Aging. 2012, 33:1017.e17
Amyotrophic lateral sclerosis	Amyotrophic lateral sclerosis	FUS	2521	137070	del 1 bp codon 495	20668259	Neurology. 2010, 75:807
Amyotrophic lateral sclerosis	Amyotrophic lateral sclerosis	FUS	2521	137070	del 12 bp codon 223	20668259	Neurology. 2010, 75:807
Amyotrophic lateral sclerosis	Amyotrophic lateral sclerosis	FUS	2521	137070	del 1 bp codon 497	24325798	Neurobiol Aging. 2014, 35:1212.e7
Amyotrophic lateral sclerosis	Amyotrophic lateral sclerosis	NEFH	4744	162230	del 3 bp codon 790	7849698	Hum Mol Genet. 1994, 3:1757
Amyotrophic lateral sclerosis	Amyotrophic lateral sclerosis	NEFH	4744	162230	del 18 bp codon 663	9931323	Hum Mol Genet. 1999, 8:157
Amyotrophic lateral sclerosis	Amyotrophic lateral sclerosis	NEFH	4744	162230	del 18 bp codon 744	9931323	Hum Mol Genet. 1999, 8:157
Amyotrophic lateral sclerosis	Amyotrophic lateral sclerosis	OPTN	10133	602432	del 1 bp non-coding DNA	21613650	J Neurol Neurosurg Psychiatry. 2011, 82:1239
Amyotrophic lateral sclerosis	Amyotrophic lateral sclerosis	OPTN	10133	602432	del 1 bp codon 440	23062601	Neurobiol Aging. 2013, 34:1516.e9
Amyotrophic lateral sclerosis	Amyotrophic lateral sclerosis	PRPH	5630	170710	del 1 bp codon 77	15322088	J Biol Chem. 2004, 279:45951
Amyotrophic lateral sclerosis	Amyotrophic lateral sclerosis	SOD1	6647	147450	del 1 bp codon 126	22292843	Amyotroph Lateral Scler. 2012, 13:217
Amyotrophic lateral sclerosis	Amyotrophic lateral sclerosis	SOD1	6647	147450	del 2 bp codon 127	7874127	Hum Mol Genet. 1994, 3:2061
Amyotrophic lateral sclerosis	Amyotrophic lateral sclerosis	SOD1	6647	147450	del 6 bp codon 28	19332692	Neurology. 2009, 72:1153
Amyotrophic lateral sclerosis	Amyotrophic lateral sclerosis	SOD1	6647	147450	del 9 bp codon 89	14506936	Amyotroph Lateral Scler Other Motor Neuron Disord. 2003, 4:62
Amyotrophic lateral sclerosis	Amyotrophic lateral sclerosis	SOD1	6647	147450	del 3 bp codon 134	8938700	Neuromuscul Disord. 1996, 6:361
Amyotrophic lateral sclerosis	Amyotrophic lateral sclerosis	SOD1	6647	147450	del 6 bp codon 106	14506936	Amyotroph Lateral Scler Other Motor Neuron Disord. 2003, 4:62
Amyotrophic lateral sclerosis	Amyotrophic lateral sclerosis	SOD1	6647	147450	del 4 bp non-coding DNA	15052629	Muscle Nerve. 2004, 29:610
Amyotrophic lateral sclerosis	Amyotrophic lateral sclerosis	SQSTM1	8878	601530	del 4 bp non-coding DNA	24138988	Neurobiol Aging. 2014, 35:726.e7
Amyotrophic lateral sclerosis	Amyotrophic lateral sclerosis	SQSTM1	8878	601530	del 3 bp codon 238	22084127	Arch Neurol. 2011, 68:1440
Amyotrophic lateral sclerosis	Amyotrophic lateral sclerosis	SRCAP	10847	611421	del 1 bp codon 1900	23708140	Nat Neurosci. 2013, 16:851
Amyotrophic lateral sclerosis	Amyotrophic lateral sclerosis	SS18L1	26039	606472	del 9 bp codon 220	24360741	Neurobiol Aging. 2014, 35:1213.e9
Amyotrophic lateral sclerosis	Amyotrophic lateral sclerosis	TARDBP	23435	605078	del 4 bp non-coding DNA	22941224	Acta Neuropathol. 2012, 124:733
Amyotrophic lateral sclerosis	Amyotrophic lateral sclerosis	TBK1	29110	604834	del 2 bp codon 462	LSDB	TBK1. 2015, NULL:NULL
Amyotrophic lateral sclerosis	Amyotrophic lateral sclerosis	TBK1	29110	604834	del 1 bp codon 320	25803835	Nat Neurosci. 2015, 18:631
Amyotrophic lateral sclerosis	Amyotrophic lateral sclerosis	TBK1	29110	604834	del 4 bp codon 450	25803835	Nat Neurosci. 2015, 18:631
Amyotrophic lateral sclerosis	Amyotrophic lateral sclerosis	TBK1	29110	604834	del 2 bp codon 423	LSDB	TBK1. 2015, NULL:NULL
Amyotrophic lateral sclerosis	Amyotrophic lateral sclerosis	TBK1	29110	604834	del 4 bp codon 629	LSDB	TBK1. 2015, NULL:NULL
Amyotrophic lateral sclerosis	Amyotrophic lateral sclerosis	TBK1	29110	604834	del 2 bp codon 479	25803835	Nat Neurosci. 2015, 18:631
Amyotrophic lateral sclerosis	Amyotrophic lateral sclerosis	TBK1	29110	604834	del 8 bp codon 278	LSDB	TBK1. 2015, NULL:NULL
Amyotrophic lateral sclerosis	Amyotrophic lateral sclerosis	TBK1	29110	604834	del 3 bp codon 643	25803835	Nat Neurosci. 2015, 18:631
Amyotrophic lateral sclerosis	Amyotrophic lateral sclerosis	ALS2	57679	606352	ins 1 bp codon 1525	24562058	Neurology. 2014, 82:1065
Amyotrophic lateral sclerosis	Amyotrophic lateral sclerosis	CHRNA4	1137	118504	ins 3 bp codon 506	22873564	Amyotroph Lateral Scler. 2012, 13:580
Amyotrophic lateral sclerosis	Amyotrophic lateral sclerosis	FUS	2521	137070	ins 6 bp codon 172	19251627	Science. 2009, 323:1205
Amyotrophic lateral sclerosis	Amyotrophic lateral sclerosis	FUS	2521	137070	ins 1 bp codon 502	21261515	Amyotroph Lateral Scler. 2011, 12:113
Amyotrophic lateral sclerosis	Amyotrophic lateral sclerosis	FUS	2521	137070	ins 1 bp non-coding DNA	22292843	Amyotroph Lateral Scler. 2012, 13:217
Amyotrophic lateral sclerosis	Amyotrophic lateral sclerosis	FUS	2521	137070	ins 4 bp codon 510	20668259	Neurology. 2010, 75:807
Amyotrophic lateral sclerosis	Amyotrophic lateral sclerosis	SOD1	6647	147450	ins 1 bp codon 30	15079798	Zhonghua Yi Xue Yi Chuan Xue Za Zhi. 2004, 21:149
Amyotrophic lateral sclerosis	Amyotrophic lateral sclerosis	SOD1	6647	147450	ins 2 bp codon 134	9065559	Neurology. 1997, 48:746
Amyotrophic lateral sclerosis	Amyotrophic lateral sclerosis	TARDBP	23435	605078	ins 1 bp codon 374	18931000	J Med Genet. 2009, 46:112
Amyotrophic lateral sclerosis	Amyotrophic lateral sclerosis	TBK1	29110	604834	ins 2 bp codon 501	LSDB	TBK1. 2015, NULL:NULL
Amyotrophic lateral sclerosis	Amyotrophic lateral sclerosis	TBK1	29110	604834	ins 1 bp codon 552	LSDB	TBK1. 2015, NULL:NULL
Amyotrophic lateral sclerosis	Amyotrophic lateral sclerosis	FUS	2521	137070	del 5 bp / ins 2 bp codon 96	20668259	Neurology. 2010, 75:807
Amyotrophic lateral sclerosis	Amyotrophic lateral sclerosis	FUS	2521	137070	del 2 bp / ins 2 bp codon 514	19251627	Science. 2009, 323:1205
Amyotrophic lateral sclerosis	Amyotrophic lateral sclerosis	FUS	2521	137070	del 6 bp / ins 6 bp codon 514	20561714	Neurobiol Aging. 2011, 32:553.e27
Amyotrophic lateral sclerosis	Amyotrophic lateral sclerosis	OPTN	10133	602432	del 1 bp / ins 2 bp non-coding DNA	21074290	Neurobiol Aging. 2011, 32:555.e13
Amyotrophic lateral sclerosis	Amyotrophic lateral sclerosis	PFN1	5216	176610	del 2 bp / ins 2 bp codon 117	22801503	Nature. 2012, 488:499
Amyotrophic lateral sclerosis	Amyotrophic lateral sclerosis	SOD1	6647	147450	del 2 bp / ins 2 bp codon 7	8907321	Neurosci Lett. 1996, 205:79
Amyotrophic lateral sclerosis	Amyotrophic lateral sclerosis	SOD1	6647	147450	del 1 bp / ins 5 bp codon 119	9392581	Ann Neurol. 1997, 42:803
Amyotrophic lateral sclerosis	Amyotrophic lateral sclerosis	SOD1	6647	147450	del 1 bp / ins 6 bp codon 145	17585602	Rinsho Shinkeigaku. 2007, 47:211
Amyotrophic lateral sclerosis	Amyotrophic lateral sclerosis	SOD1	6647	147450	del 2 bp / ins 2 bp codon 5	21496827	J Neurol Sci. 2011, 306:157
Amyotrophic lateral sclerosis	Amyotrophic lateral sclerosis	SOD1	6647	147450	del 2 bp / ins 2 bp codon 11	12480087	J Neurol Sci. 2003, 206:65
Amyotrophic lateral sclerosis	Amyotrophic lateral sclerosis	FUS	2521	137070	deletion 40bp c.1449_1488	20668259	Neurology. 2010, 75:807
Amyotrophic lateral sclerosis	Amyotrophic lateral sclerosis	FUS	2521	137070	deletion 47 bp c.1432_1478	23217123	Eur J Neurol. 2013, 20:540
Amyotrophic lateral sclerosis	Amyotrophic lateral sclerosis	NAIP	4671	600355	deletion incl. ex. 5	8651652	Ann Neurol. 1996, 39:796
Amyotrophic lateral sclerosis	Amyotrophic lateral sclerosis	NEFH	4744	162230	deletion 102 bp nt. 1582 cd. 528	7849698	Hum Mol Genet. 1994, 3:1757
Amyotrophic lateral sclerosis	Amyotrophic lateral sclerosis	NEFH	4744	162230	deletion 24 bp nt. 1965-1988	9931323	Hum Mol Genet. 1999, 8:157
Amyotrophic lateral sclerosis	Amyotrophic lateral sclerosis	NEFH	4744	162230	deletion 42 bp nt. 1989-2030	9931323	Hum Mol Genet. 1999, 8:157
Amyotrophic lateral sclerosis	Amyotrophic lateral sclerosis	OPTN	10133	602432	deletion ~3.3kb incl ex. 3-5	22402017	Neurobiol Aging. 2012, 33:1843.e19
Amyotrophic lateral sclerosis	Amyotrophic lateral sclerosis	OPTN	10133	602432	deletion 1.8 kb incl. ex. 5	20428114	Nature. 2010, 465:223
Amyotrophic lateral sclerosis	Amyotrophic lateral sclerosis	OPTN	10133	602432	deletion incl ex. 1-4 & 85.8kb upstream	22402017	Neurobiol Aging. 2012, 33:1843.e19
Amyotrophic lateral sclerosis	Amyotrophic lateral sclerosis	NEFH	4744	162230	insertion 84 bp nt. 2124 in KSP repeat region	9875737	Neuroreport. 1998, 9:3967
Amyotrophic lateral sclerosis	Amyotrophic lateral sclerosis	FUS	2521	137070	c.1204_1232delinsGGAGGTGGAGG	20232451	Hum Mutat. 2010, 31:E1377
Amyotrophic lateral sclerosis	Amyotrophic lateral sclerosis	ATXN2	6311	601517	(CAG)n in coding region	25098532	Neurology. 2014, 83:990
Amyotrophic lateral sclerosis	Amyotrophic lateral sclerosis	ATXN2	6311	601517	(CAG)n in coding region	22773853	J Neurol Neurosurg Psychiatry. 2012, 83:1201
Amyotrophic lateral sclerosis	Amyotrophic lateral sclerosis	ATXN2	6311	601517	(CAG)n in exon 1	21562247	Neurology. 2011, 76:2066
Amyotrophic lateral sclerosis	Amyotrophic lateral sclerosis	ATXN2	6311	601517	(CAG)n in coding region	21670397	Arch Neurol. 2011, 68:739
Amyotrophic lateral sclerosis	Amyotrophic lateral sclerosis	C9orf72	203228	614260	(GGGGCC)n in IVS1	22154785	Lancet Neurol. 2012, 11:54
Amyotrophic lateral sclerosis	Amyotrophic lateral sclerosis	C9orf72	203228	614260	(GGGGCC)n in IVS 1	22773853	J Neurol Neurosurg Psychiatry. 2012, 83:1201
Amyotrophic lateral sclerosis	Amyotrophic lateral sclerosis	C9orf72	203228	614260	(GGGGCC)n in IVS 1	21944779	Neuron. 2011, 72:257
Amyotrophic lateral sclerosis	Amyotrophic lateral sclerosis	VCP	7415	601023	(CTGCCN)n in 5' UTR	25618255	J Neurol Sci. 2015, 349:209
Amyotrophic lateral sclerosis	Amyotrophic lateral sclerosis, modifier of	ANG	283	105850	Arg145Cys	21621297	Neurobiol Aging. 2011, 32:1924.e15
Amyotrophic lateral sclerosis	Amyotrophic lateral sclerosis, association with	ANG	283	105850	Gly110Gly	15557516	Neurology. 2004, 63:1936
Amyotrophic lateral sclerosis	Amyotrophic lateral sclerosis, association with	APEX1	328	107748	Asp148Glu	10371543	Neurology. 1999, 52:1899
Amyotrophic lateral sclerosis	Amyotrophic lateral sclerosis, association with	CHGB	1114	118920	Pro413Leu	20007371	Proc Natl Acad Sci U S A. 2009, 106:21777
Amyotrophic lateral sclerosis	Amyotrophic lateral sclerosis, association with	DPYSL3	1809	601168	Ile255Val	23568759	Hum Mutat. 2013, 34:953
Amyotrophic lateral sclerosis	Amyotrophic lateral sclerosis, association with	PFN1	5216	176610	Glu117Gly	24309268	J Neurol Neurosurg Psychiatry. 2013, epub:epub
Amyotrophic lateral sclerosis	Amyotrophic lateral sclerosis, association with	TARDBP	23435	605078	(C-T) -1668 to initiation codon	19695877	Neuromuscul Disord. 2009, 19:696
Amyotrophic lateral sclerosis	Amyotrophic lateral sclerosis, association with	SMN1	6606	600354	insertion entire gene	22323753	Neurology. 2012, 78:776
Amyotrophic lateral sclerosis	Frontotemporal dementia - amyotrophic lateral sclerosis	CHCHD10	400916	615903	Pro34Ser	25155093	Neurobiol Aging. 2014, 35:2884.e1
Amyotrophic lateral sclerosis	Frontotemporal dementia - amyotrophic lateral sclerosis	CHCHD10	400916	615903	Ser59Leu	24934289	Brain. 2014, 137:2329
Amyotrophic lateral sclerosis	Amyotrophic lateral sclerosis, PMA variant	CHMP2B	25978	609512	Thr104Asn	20352044	PLoS One. 2010, 5:e9872
Amyotrophic lateral sclerosis	Amyotrophic lateral sclerosis, PMA variant	CHMP2B	25978	609512	Ile29Val	20352044	PLoS One. 2010, 5:e9872
Amyotrophic lateral sclerosis	Amyotrophic lateral sclerosis & dementia	DCTN1	1639	601143	Arg1101Lys	16240349	Ann Neurol. 2005, 58:777
Amyotrophic lateral sclerosis	Amyotrophic lateral sclerosis, reduced disease severity	EPHA4	2043	602188	Arg514Term	22922411	Nat Med. 2012, 18:1418
Amyotrophic lateral sclerosis	Amyotrophic lateral sclerosis, reduced disease severity	EPHA4	2043	602188	Arg571Gln	22922411	Nat Med. 2012, 18:1418
Amyotrophic lateral sclerosis	Amyotrophic lateral sclerosis type 19	ERBB4	2066	600543	Arg927Gln	24119685	Am J Hum Genet. 2013, 93:900
Amyotrophic lateral sclerosis	Amyotrophic lateral sclerosis type 19	ERBB4	2066	600543	Arg1275Trp	24119685	Am J Hum Genet. 2013, 93:900
Amyotrophic lateral sclerosis	Amyotrophic lateral sclerosis / frontotemporal dementia	GRN	2896	138945	Ser120Tyr	17371905	J Neurol Neurosurg Psychiatry. 2007, 78:754
Amyotrophic lateral sclerosis	Amyotrophic lateral sclerosis / frontotemporal dementia	C9orf72	203228	614260	(GGGGCC)n in IVS1a	21944778	Neuron. 2011, 72:245
Amyotrophic lateral sclerosis	Multisystem proteinopathy and amyotrophic lateral sclerosis	HNRNPA2B1	3181	600124	Asp302Val	23455423	Nature. 2013, 495:467
Amyotrophic lateral sclerosis	Amyotrophic lateral sclerosis, predisposition to	P4HB	5034	176790	Lys31Arg	25913742	Gene. 2015, 566:158
Amyotrophic lateral sclerosis	Amyotrophic lateral sclerosis, predisposition to	P4HB	5034	176790	Thr335Met	25913742	Gene. 2015, 566:158
Amyotrophic lateral sclerosis	Amyotrophic lateral sclerosis, predisposition to	P4HB	5034	176790	Met495Val	25913742	Gene. 2015, 566:158
Amyotrophic lateral sclerosis	Amyotrophic lateral sclerosis, predisposition to	P4HB	5034	176790	Pro405Leu	25913742	Gene. 2015, 566:158
Amyotrophic lateral sclerosis	Amyotrophic lateral sclerosis, predisposition to	P4HB	5034	176790	Arg300His	25913742	Gene. 2015, 566:158
Amyotrophic lateral sclerosis	Amyotrophic lateral sclerosis, predisposition to	P4HB	5034	176790	Asp292Asn	25913742	Gene. 2015, 566:158
Amyotrophic lateral sclerosis	Amyotrophic lateral sclerosis, predisposition to	P4HB	5034	176790	Ala144Thr	25913742	Gene. 2015, 566:158
Amyotrophic lateral sclerosis	Amyotrophic lateral sclerosis, predisposition to	P4HB	5034	176790	Val421Ile	25913742	Gene. 2015, 566:158
Amyotrophic lateral sclerosis	Amyotrophic lateral sclerosis, predisposition to	P4HB	5034	176790	Val432Met	25913742	Gene. 2015, 566:158
Amyotrophic lateral sclerosis	Amyotrophic lateral sclerosis, predisposition to	PDIA3	2923	602046	Asn374Ser	25913742	Gene. 2015, 566:158
Amyotrophic lateral sclerosis	Amyotrophic lateral sclerosis, predisposition to	PDIA3	2923	602046	Asn391Ser	25913742	Gene. 2015, 566:158
Amyotrophic lateral sclerosis	Amyotrophic lateral sclerosis, predisposition to	PDIA3	2923	602046	Gln481Lys	25913742	Gene. 2015, 566:158
Amyotrophic lateral sclerosis	Amyotrophic lateral sclerosis, predisposition to	PDIA3	2923	602046	Leu480Val	25913742	Gene. 2015, 566:158
Amyotrophic lateral sclerosis	Amyotrophic lateral sclerosis, predisposition to	PDIA3	2923	602046	Asp217Asn	25913742	Gene. 2015, 566:158
Amyotrophic lateral sclerosis	Amyotrophic lateral sclerosis, predisposition to	PDIA3	2923	602046	Glu421Lys	25913742	Gene. 2015, 566:158
Amyotrophic lateral sclerosis	Amyotrophic lateral sclerosis, predisposition to	PDIA3	2923	602046	Ala263Ser	25913742	Gene. 2015, 566:158
Amyotrophic lateral sclerosis	Parkinsonism & amyotrophic lateral sclerosis	PARK7	11315	602533	Glu163Lys	16240358	Ann Neurol. 2005, 58:803
Amyotrophic lateral sclerosis	Parkinsonism & amyotrophic lateral sclerosis	PARK7	11315	602533	ins 18 bp non-coding DNA	16240358	Ann Neurol. 2005, 58:803
Amyotrophic lateral sclerosis	Amyotrophic lateral sclerosis 4, juvenile	SETX	23064	608465	Thr3Ile	15106121	Am J Hum Genet. 2004, 74:1128
Amyotrophic lateral sclerosis	Amyotrophic lateral sclerosis 4, juvenile	SETX	23064	608465	Arg2136His	15106121	Am J Hum Genet. 2004, 74:1128
Amyotrophic lateral sclerosis	Amyotrophic lateral sclerosis 4, juvenile	SETX	23064	608465	Arg2136Cys	22577233	J Neurol Neurosurg Psychiatry. 2012, 83:763
Amyotrophic lateral sclerosis	Amyotrophic lateral sclerosis 4, juvenile	SETX	23064	608465	Leu389Ser	15106121	Am J Hum Genet. 2004, 74:1128
Amyotrophic lateral sclerosis	Amyotrophic lateral sclerosis, juvenile	SIGMAR1	10280	601978	Glu102Gln	21842496	Ann Neurol. 2011, 70:913
Amyotrophic lateral sclerosis	Amyotrophic lateral sclerosis, juvenile	SPG11	80208	610844	IVS30 ds G-A +1	20110243	Brain. 2010, 133:591
Amyotrophic lateral sclerosis	Amyotrophic lateral sclerosis, juvenile	SPG11	80208	610844	del 1 bp codon 1733	22154821	Neurobiol Aging. 2012, 33:839.e5
Amyotrophic lateral sclerosis	Frontotemporal lobar degeneration / amyotrophic lateral sclerosis	SQSTM1	8878	601530	Arg212Cys	24899140	Acta Neuropathol. 2014, 128:397
Amyotrophic lateral sclerosis	Frontotemporal lobar degeneration / amyotrophic lateral sclerosis	SQSTM1	8878	601530	Ala16Val	24899140	Acta Neuropathol. 2014, 128:397
Amyotrophic lateral sclerosis	Amyotrophic lateral sclerosis and parkinson disease	TRPM2	7226	603749	Pro1018Leu	19004782	Proc Natl Acad Sci U S A. 2008, 105:18029
Amyotrophic lateral sclerosis	IBMPFD / Amyotrophic lateral sclerosis	VCP	7415	601023	Asp592His	22572540	Neurobiol Aging. 2012, 33:2231.e1
Amyotrophic lateral sclerosis	Amyotrophic lateral sclerosis, increased survival, association with	KIFAP3	22920	601836	IVS8 as A-G -2065	19451621	Proc Natl Acad Sci U S A. 2009, :
Amyotrophic lateral sclerosis	Amyotrophic lateral sclerosis, susceptibility to	ZNF512B	57473	NULL	(T-C) +5057 to initiation codon	21665992	Hum Mol Genet. 2011, 20:3684
Amyotrophic lateral sclerosis	Amyotrophic lateral sclerosis, juvenile with basophilic inclusion	FUS	2521	137070	del 1 bp codon 495	22248478	Arch Neurol. 2012, epub:epub
Amyotrophic lateral sclerosis	Amyotrophic lateral sclerosis, juvenile with basophilic inclusion	FUS	2521	137070	del 4 bp codon 518	20668261	Neurology. 2010, 75:611
Amyotrophic lateral sclerosis	Amyotrophic lateral sclerosis, flail arm variant	TARDBP	23435	605078	del 2 bp / ins 8 bp codon 386	22424122	Amyotroph Lateral Scler. 2012, epub:epub
Amyotrophic lateral sclerosis	Amyotrophic lateral sclerosis, late onset, association with	SOD1	6647	147450	deletion 50 bp -1684 MET	18608091	Amyotroph Lateral Scler. 2008, 9:229
Amyotrophic lateral sclerosis	Frontotemporal dementia - amyotrophic lateral sclerosis, association with	ATXN2	6311	601517	(CAG)n in coding region	25098532	Neurology. 2014, 83:990
Amyotrophic lateral sclerosis	Amyotrophic lateral sclerosis, susceptibility to, association with	NIPA1	123606	608145	(GCG)n in exon 1	22378146	Hum Mol Genet. 2012, 21:2497
Cognitive decline	Hemiplegic migraine, cerebellar dysfunction & cognitive decline	CACNA1A	773	601011	Val581Leu	21035146	J Neurol Sci. 2011, 300:160
Cognitive decline	Cognitive impairment & coarse facies, heart defects, obesity, pulmonary involvement & short stature	AFF4	27125	NULL	Thr254Ser	25730767	Nat Genet. 2015, 47:338
Cognitive decline	Cognitive impairment & coarse facies, heart defects, obesity, pulmonary involvement & short stature	AFF4	27125	NULL	Thr254Ala	25730767	Nat Genet. 2015, 47:338
Cognitive decline	Cognitive impairment & coarse facies, heart defects, obesity, pulmonary involvement & short stature	AFF4	27125	NULL	Arg258Trp	25730767	Nat Genet. 2015, 47:338
Cognitive decline	Ataxia with cognitive impairment	MAPT	4137	157140	Asp418Asn	23047372	J Alzheimers Dis. 2013, 33:969
Cognitive decline	Atopy with immune deficiency & neurocognitive impairment	PGM3	5238	172100	Glu529Gln	24589341	J Allergy Clin Immunol. 2014, 133:1400
Cognitive decline	Atopy with immune deficiency & neurocognitive impairment	PGM3	5238	172100	Asp325Glu	24589341	J Allergy Clin Immunol. 2014, 133:1400
Cognitive decline	Atopy with immune deficiency & neurocognitive impairment	PGM3	5238	172100	del 5 bp codon 480	24589341	J Allergy Clin Immunol. 2014, 133:1400
Cognitive decline	Dyskinetic movement disorder, motor delay & cognitive impairment	SYT1	6857	185605	Ile368Thr	25705886	J Clin Invest. 2015, 125:1670
Cognitive decline	Cognitive impairment, short stature & dysmorphisms	TTI2	80185	614426	Ile436Asn	23956177	Hum Mutat. 2013, 34:1472
Cognitive decline	Cognitive impairment, short stature & dysmorphisms	ANKRD11	29123	611192	deletion 138 kb incl ex. 3-12	21654729	Eur J Hum Genet. 2012, 20:131
Cognitive decline	Cognitive impairment, short stature & dysmorphisms	ANKRD11	29123	611192	deletion 220 kb incl entire gene & 5' end of SPG7	21654729	Eur J Hum Genet. 2012, 20:131
Cognitive decline	Cognitive impairment, failure to thrive, hypotonia & dysmorphic features	ZNF407	55628		Ser1685Trp	24907849	Orphanet J Rare Dis. 2014, 9:
Cognitive decline	Muscular dystrophy, Becker with cognitive impairment	DMD	1756	300377	IVS62 as A-G -647	19602481	Hum Mol Genet. 2009, 18:3779
Cognitive decline	Muscular dystrophy, Becker with cognitive impairment	DMD	1756	300377	IVS62 as A-G -160	19602481	Hum Mol Genet. 2009, 18:3779
Cognitive decline	Muscular dystrophy, Becker with cognitive impairment	DMD	1756	300377	IVS74 as C-G -18	19602481	Hum Mol Genet. 2009, 18:3779
Cognitive decline	Muscular dystrophy, Becker with cognitive impairment	DMD	1756	300377	deletion ex. 75-76	19602481	Hum Mol Genet. 2009, 18:3779
Cognitive decline	Pan-autonomic failure, sensory neuropathy & cognitive impairment	PRNP	5621	176640	del 2 bp codon 178	23577609	Eur J Neurol. 2013, 20:e67
Cognitive decline	Cognitive impairment, autism & dysmorphic features	ATRNL1	26033	612869	deletion 325 kb incl entire gene	20670697	Eur J Med Genet. 2010, 53:337
Cognitive decline	Epilepsy with cognitive impairment / autism spectrum disorder	CDKL5	6792	300203	deletion 840kb incl entire gene	23184456	Am J Med Genet B Neuropsychiatr Genet. 2013, 162:24
Cognitive decline	Epilepsy with cognitive impairment / autism spectrum disorder	GPHN	10243	603930	deletion 191kb incl entire gene	23184456	Am J Med Genet B Neuropsychiatr Genet. 2013, 162:24
Cognitive decline	Epilepsy with cognitive impairment / autism spectrum disorder	NRXN1	9378	600565	deletion 45 kb intron 5	23184456	Am J Med Genet B Neuropsychiatr Genet. 2013, 162:24
Cognitive decline	Epilepsy with cognitive impairment / autism spectrum disorder	NRXN1	9378	600565	deletion 55 kb intron 5	23184456	Am J Med Genet B Neuropsychiatr Genet. 2013, 162:24
Cognitive decline	Epilepsy with cognitive impairment / autism spectrum disorder	TBC1D24	57465	613577	deletion 345kb incl entire gene	23184456	Am J Med Genet B Neuropsychiatr Genet. 2013, 162:24
Cognitive decline	Epilepsy with cognitive impairment / autism spectrum disorder	SCN1A	6323	182389	insertion 11.19Mb incl entire gene & SCN2A	23184456	Am J Med Genet B Neuropsychiatr Genet. 2013, 162:24
Cognitive decline	Epilepsy with cognitive impairment / autism spectrum disorder	L1CAM	3897	308840	insertion 16kb incl entire gene	23184456	Am J Med Genet B Neuropsychiatr Genet. 2013, 162:24
Cognitive decline	Epilepsy with cognitive impairment / autism spectrum disorder	MECP2	4204	300005	insertion 382kb incl entire gene	23184456	Am J Med Genet B Neuropsychiatr Genet. 2013, 162:24
Cognitive decline	Developmental delay, cognitive impairment & minor anomalies	CHD8	57680	610528	deletion ~1.079Mb incl entire gene & SUPT16H	17545556	J Med Genet. 2007, 44:556
Cognitive decline	Developmental delay, cognitive impairment & minor anomalies	CHD8	57680	610528	deletion ~1.6Mb incl entire gene & SUPT16H	17545556	J Med Genet. 2007, 44:556
Cognitive decline	Developmental delay, cognitive impairment & minor anomalies	CHD8	57680	610528	deletion 101kb incl entire gene & SUPT16H	17545556	J Med Genet. 2007, 44:556
Cognitive decline	Cognitive impairment, gait disturbance & characteristic facial appearance	JARID2	3720	601594	deletion 189kb incl ex. 3-18 & ex. 7-10 of DTNBP1	23294540	Orphanet J Rare Dis. 2013, 8:
Cognitive decline	Cognitive impairment, gait disturbance, characteristic facial appearance, intellectual disability & behavioural abnormalities	JARID2	3720	601594	deletion 2301kb incl entire gene, ATXN1 & 4 others	23294540	Orphanet J Rare Dis. 2013, 8:
Cognitive decline	Cognitive impairment, gait disturbance, characteristic facial appearance, intellectual disability & behavioural abnormalities	JARID2	3720	601594	deletion 3125kb incl entire gene, ATXN1 & 4 others	23294540	Orphanet J Rare Dis. 2013, 8:
Cognitive decline	Cognitive impairment, gait disturbance, characteristic facial appearance, intellectual disability & behavioural abnormalities	JARID2	3720	601594	deletion 4846kb incl entire gene, ATXN1 & 4 others	23294540	Orphanet J Rare Dis. 2013, 8:
Cognitive decline	Myoclonus dystonia, microcephaly, short stature & cognitive impairment	SGCE	8910	604149	deletion 1.9Mb incl entire gene & 14 others	25209853	J Neurol. 2014, 261:2296
Cognitive decline	Schizophrenia / cognitive impairment, association with	TOP3B	8940	603582	deletion 243.9 kb incl. entire gene	23912948	Nat Neurosci. 2013, 16:1228
Cognitive decline	Cognitive impairment & facial dysmorphisms	YWHAE	7531	605066	deletion 0.12Mb incl exons 1-5 & TUSC5	19584063	J Med Genet. 2009, 46:825
Cognitive decline	Cognitive impairment, facial dysmorphisms & growth restriction	YWHAE	7531	605066	deletion 1.06Mb incl entire gene & others	19584063	J Med Genet. 2009, 46:825
Cognitive decline	Cognitive impairment, facial dysmorphisms & growth restriction	YWHAE	7531	605066	deletion 1.62Mb incl entire gene & others	19584063	J Med Genet. 2009, 46:825
Cognitive decline	Cognitive impairment, facial dysmorphisms & growth restriction	YWHAE	7531	605066	deletion 1.64Mb incl entire gene & others	19584063	J Med Genet. 2009, 46:825
Cognitive decline	Cognitive impairment, facial dysmorphisms & growth restriction	YWHAE	7531	605066	deletion 1.85Mb incl entire gene & others	19584063	J Med Genet. 2009, 46:825
Cognitive decline	Cognitive impairment, facial dysmorphisms & growth restriction	YWHAE	7531	605066	deletion 2.26Mb incl entire gene & others	19584063	J Med Genet. 2009, 46:825
Cognitive decline	Autism and variable cognitive impairment	ZNF778	197320	NULL	deletion 1.1 Mb incl. entire gene + part of ANKRD11	19920853	Eur J Hum Genet. 2010, 18:429
Cognitive decline	Autism and variable cognitive impairment	ZNF778	197320	NULL	deletion 2.07 Mb incl. entire gene + ANKRD11	19920853	Eur J Hum Genet. 2010, 18:429
Cognitive decline	Autism and variable cognitive impairment	ZNF778	197320	NULL	deletion 265 kb incl. entire gene + ANKRD11	19920853	Eur J Hum Genet. 2010, 18:429
Cognitive decline	Autism and variable cognitive impairment	ZNF778	197320	NULL	deletion 378 kb incl. entire gene + part of ANKRD11	19920853	Eur J Hum Genet. 2010, 18:429
Cognitive decline	Hypotonia, cognitive impairment, Duane anomaly, deafness and heart defects	CHD7	55636	608892	insertion 6.9Mb incl entire gene & 14 others	19772954	Eur J Med Genet. 2009, 52:436
Cognitive decline	Cognitive impairment & microcephaly	MEF2C	4208	600662	insertion 5.2Mb incl entire gene & 9 others	23402836	Eur J Med Genet. 2013, 56:260
Cognitive decline	Cognitive impairment & microcephaly	MEF2C	4208	600662	insertion 5.5Mb incl entire gene & 13 others	23402836	Eur J Med Genet. 2013, 56:260
Cognitive decline	Cognitive impairment & neuropsychiatric phenotypes	CHRNA7	1139	118511	insertion 650.4 kb triplication incl. entire gene	24424125	Eur J Hum Genet. 2014, 22:1071
Cognitive decline	Epilepsy with cognitive impairment	GRIN2A	2903	138253	Translocation t(16;17)(p13.2;q11.2)	20890276	Nat Genet. 2010, 42:1021
Dementia	Dementia	APP	351	104760	Thr276Ser	25617006	Neuromuscul Disord. 2015, 25:289
Dementia	Dementia	APP	351	104760	Arg328Trp	25617006	Neuromuscul Disord. 2015, 25:289
Dementia	Dementia	PRNP	5621	176640	Thr188Lys	10631141	Am J Hum Genet. 2000, 66:110
Dementia	Dementia	PRNP	5621	176640	Ser97Asn	HGOL	Hum Genet. 2007, 122:545
Dementia	Dementia	PRNP	5621	176640	Ile138Met	LSDB	PRNP. 2000, PC:NULL
Dementia	Dementia	PRNP	5621	176640	Gln160Term	10631141	Am J Hum Genet. 2000, 66:110
Dementia	Dementia	PRNP	5621	176640	Asp202Gly	18443555	Med Sci Monit. 2008, 14:CS41
Dementia	Dementia	PSEN1	5663	104311	Thr122Ala	23998997	Neurobiol Aging. 2014, 35:261
Dementia	Dementia	PSEN1	5663	104311	Leu134Arg	22503161	Neurobiol Aging. 2012, 33:1850.e17
Dementia	Dementia	PSEN1	5663	104311	Ala396Thr	22503161	Neurobiol Aging. 2012, 33:1850.e17
Dementia	Dementia	PSEN1	5663	104311	Leu262Val	22503161	Neurobiol Aging. 2012, 33:1850.e17
Dementia	Dementia	PSEN2	5664	600759	Ile235Phe	25333068	Mol Genet Genomic Med. 2014, 2:430
Dementia	Dementia	PSEN2	5664	600759	Pro334Ala	25333068	Mol Genet Genomic Med. 2014, 2:430
Dementia	Dementia	PSEN2	5664	600759	Ala377Val	25333068	Mol Genet Genomic Med. 2014, 2:430
Dementia	Dementia	TARDBP	23435	605078	Ala90Val	18505686	FEBS Lett. 2008, 582:2252
Dementia	Dementia	PRNP	5621	176640	insertion 216 bp in octapeptide coding region	1674696	Exp Neurol. 1991, 112:240
Dementia	Dementia	PRNP	5621	176640	insertion 168 bp in octapeptide coding region	1736177	Neurology. 1992, 42:422
Dementia	Dementia	PRNP	5621	176640	insertion 144 bp in octapeptide coding region	2159587	Brain Res Mol Brain Res. 1990, 7:273
Dementia	Dementia	PRNP	5621	176640	insertion 120 bp, R3-R2-R3g-R2-R2	21959360	Alzheimer Dis Assoc Disord. 2012, 26:289
Dementia	Dementia	PRNP	5621	176640	insertion 144 bp, R2-R2-R3g-R2-R2-R3g	7572084	Acta Neuropathol. 1995, 90:80
Dementia	Dementia	PRNP	5621	176640	insertion 24 bp, R2	7655470	Hum Mol Genet. 1995, 4:1109
Dementia	Dementia	PRNP	5621	176640	insertion 96 bp, R2-R2-R2-R3	7655470	Hum Mol Genet. 1995, 4:1109
Dementia	Dementia, late-onset	TWNK	56652	606075	Arg374Trp	19513767	Neurogenetics. 2010, 11:21
Dementia	Frontotemporal dementia - amyotrophic lateral sclerosis	CHCHD10	400916	615903	Pro34Ser	25155093	Neurobiol Aging. 2014, 35:2884.e1
Dementia	Frontotemporal dementia - amyotrophic lateral sclerosis	CHCHD10	400916	615903	Ser59Leu	24934289	Brain. 2014, 137:2329
Dementia	Frontotemporal dementia	CHMP2B	25978	609512	Asn143Ser	17956895	Hum Mol Genet. 2008, 17:313
Dementia	Frontotemporal dementia	CHMP2B	25978	609512	Ser187Asn	20592581	Alzheimer Dis Assoc Disord. 2010, 24:397
Dementia	Frontotemporal dementia	CHMP2B	25978	609512	Gln165Term	17956895	Hum Mol Genet. 2008, 17:313
Dementia	Frontotemporal dementia	CHMP2B	25978	609512	Arg186Term	16954699	Neurodegener Dis. 2006, 3:129
Dementia	Frontotemporal dementia	CHMP2B	25978	609512	Asp148Tyr	16041373	Nat Genet. 2005, 37:806
Dementia	Frontotemporal dementia	GRN	2896	138945	Lys259Term	19618231	J Neurol. 2009, 256:2043
Dementia	Frontotemporal dementia	GRN	2896	138945	Met1Thr	16862116	Nature. 2006, 442:916
Dementia	Frontotemporal dementia	GRN	2896	138945	Met1Ile	16862115	Nature. 2006, 442:920
Dementia	Frontotemporal dementia	GRN	2896	138945	Met1Val	18245784	Brain. 2008, 131:732
Dementia	Frontotemporal dementia	GRN	2896	138945	Gln249Term	25662776	Lancet Neurol. 2015, 14:253
Dementia	Frontotemporal dementia	GRN	2896	138945	Gln125Term	16862116	Nature. 2006, 442:916
Dementia	Frontotemporal dementia	GRN	2896	138945	Gln300Term	18234697	Brain. 2008, 131:706
Dementia	Frontotemporal dementia	GRN	2896	138945	Gln337Term	17698705	Arch Neurol. 2007, 64:1148
Dementia	Frontotemporal dementia	GRN	2896	138945	Gln401Term	17436289	Hum Mutat. 2007, 28:846
Dementia	Frontotemporal dementia	GRN	2896	138945	Gln415Term	18192287	Brain. 2008, 131:721
Dementia	Frontotemporal dementia	GRN	2896	138945	Gln468Term	16862116	Nature. 2006, 442:916
Dementia	Frontotemporal dementia	GRN	2896	138945	Pro248Leu	17345602	Hum Mutat. 2007, 28:416
Dementia	Frontotemporal dementia	GRN	2896	138945	Pro275Leu	20020531	Hum Mutat. 2009, 31:E1126
Dementia	Frontotemporal dementia	GRN	2896	138945	Arg110Term	17698705	Arch Neurol. 2007, 64:1148
Dementia	Frontotemporal dementia	GRN	2896	138945	Arg418Term	16862116	Nature. 2006, 442:916
Dementia	Frontotemporal dementia	GRN	2896	138945	Arg493Term	16950801	Hum Mol Genet. 2006, 15:2988
Dementia	Frontotemporal dementia	GRN	2896	138945	Arg177His	17950702	Biol Psychiatry. 2008, 63:946
Dementia	Frontotemporal dementia	GRN	2896	138945	Arg432Cys	17345602	Hum Mutat. 2007, 28:416
Dementia	Frontotemporal dementia	GRN	2896	138945	Arg547Cys	19133655	Mov Disord. 2009, 24:618
Dementia	Frontotemporal dementia	GRN	2896	138945	Glu498Term	23338682	JAMA Neurol. 2013, 70:365
Dementia	Frontotemporal dementia	GRN	2896	138945	Ala199Val	18234697	Brain. 2008, 131:706
Dementia	Frontotemporal dementia	GRN	2896	138945	Ala9Asp	16983685	Ann Neurol. 2006, 60:314
Dementia	Frontotemporal dementia	GRN	2896	138945	Ala266Pro	22819134	Neurobiol Aging. 2012, 33:2948.e1
Dementia	Frontotemporal dementia	GRN	2896	138945	Val5Leu	17950702	Biol Psychiatry. 2008, 63:946
Dementia	Frontotemporal dementia	GRN	2896	138945	Ser116Term	20142524	Arch Neurol. 2010, 67:161
Dementia	Frontotemporal dementia	GRN	2896	138945	Cys247Tyr	23990795	PLoS Genet. 2013, 9:e1003685
Dementia	Frontotemporal dementia	GRN	2896	138945	Cys221Ser	20020531	Hum Mutat. 2009, 31:E1126
Dementia	Frontotemporal dementia	GRN	2896	138945	Cys246Term	25182743	J Alzheimers Dis. 2014, epub:epub
Dementia	Frontotemporal dementia	GRN	2896	138945	Cys306Term	23742080	J Neurochem. 2013, 126:781
Dementia	Frontotemporal dementia	GRN	2896	138945	Cys314Term	17436289	Hum Mutat. 2007, 28:846
Dementia	Frontotemporal dementia	GRN	2896	138945	Cys126Trp	22819134	Neurobiol Aging. 2012, 33:2948.e1
Dementia	Frontotemporal dementia	GRN	2896	138945	Trp7Arg	18245784	Brain. 2008, 131:732
Dementia	Frontotemporal dementia	GRN	2896	138945	Trp304Term	16950801	Hum Mol Genet. 2006, 15:2988
Dementia	Frontotemporal dementia	GRN	2896	138945	Trp386Term	16862116	Nature. 2006, 442:916
Dementia	Frontotemporal dementia	GRN	2896	138945	Leu10Ser	23742080	J Neurochem. 2013, 126:781
Dementia	Frontotemporal dementia	GRN	2896	138945	Leu469Phe	18234697	Brain. 2008, 131:706
Dementia	Frontotemporal dementia	MAPT	4137	157140	Asn296Asp	25108559	J Neurol. 2014, 261:2085
Dementia	Frontotemporal dementia	MAPT	4137	157140	Thr17Met	20020531	Hum Mutat. 2009, 31:E1126
Dementia	Frontotemporal dementia	MAPT	4137	157140	Thr427Met	15940384	J Neurol. 2005, 252:1543
Dementia	Frontotemporal dementia	MAPT	4137	157140	Ser305Asn	10208578	Neuroreport. 1999, 10:497
Dementia	Frontotemporal dementia	MAPT	4137	157140	Gln336Arg	15047590	Brain. 2004, 127:1415
Dementia	Frontotemporal dementia	MAPT	4137	157140	Gln351Arg	23998300	Neurocase. 2014, 20:684
Dementia	Frontotemporal dementia	MAPT	4137	157140	Pro301Thr	17662000	Eur J Neurol. 2007, 14:e9
Dementia	Frontotemporal dementia	MAPT	4137	157140	Arg5His	11921059	Ann Neurol. 2002, 51:525
Dementia	Frontotemporal dementia	MAPT	4137	157140	Leu315Arg	14595646	Ann Neurol. 2003, 54:573
Dementia	Frontotemporal dementia	MAPT	4137	157140	Leu266Val	12509859	Ann Neurol. 2003, 53:133
Dementia	Frontotemporal dementia	MAPT	4137	157140	Glu342Val	11117541	Ann Neurol. 2000, 48:850
Dementia	Frontotemporal dementia	MAPT	4137	157140	Gly55Arg	24086739	PLoS One. 2013, 8:e76409
Dementia	Frontotemporal dementia	MAPT	4137	157140	Gly86Ser	15372253	J Neurol. 2004, 251:1098
Dementia	Frontotemporal dementia	MAPT	4137	157140	Gly335Val	15765246	Neurogenetics. 2005, 6:91
Dementia	Frontotemporal dementia	MAPT	4137	157140	Gly389Arg	11117542	Ann Neurol. 2000, 48:859
Dementia	Frontotemporal dementia	MAPT	4137	157140	Gly389Arg	10604746	J Neuropathol Exp Neurol. 1999, 58:1207
Dementia	Frontotemporal dementia	MAPT	4137	157140	Val75Ala	19768372	Neurol Sci. 2010, 31:65
Dementia	Frontotemporal dementia	MAPT	4137	157140	Ser356Thr	20708332	Clin Neurol Neurosurg. 2010, 112:917
Dementia	Frontotemporal dementia	MAPT	4137	157140	Ser320Phe	11891833	Ann Neurol. 2002, 51:373
Dementia	Frontotemporal dementia	PLD3	23646	615698	Arg222His	NO ID	Hum Genome Var. 2015, 2:14028
Dementia	Frontotemporal dementia	PSEN1	5663	104311	Leu113Pro	11094121	Neurology. 2000, 55:1577
Dementia	Frontotemporal dementia	PSEN1	5663	104311	Leu424Val	19001354	Am J Alzheimers Dis Other Demen. 2009, 24:40
Dementia	Frontotemporal dementia	PSEN1	5663	104311	Leu226Phe	16546171	Exp Neurol. 2006, 200:82
Dementia	Frontotemporal dementia	PSEN1	5663	104311	Gly183Val	15122701	Ann Neurol. 2004, 55:617
Dementia	Frontotemporal dementia	PSEN1	5663	104311	Val412Ile	18314228	Neurobiol Aging. 2009, 30:1825
Dementia	Frontotemporal dementia	TREM2	54209	605086	Thr96Lys	25042114	Neurobiol Aging. 2014, 35:2657.e13
Dementia	Frontotemporal dementia	TREM2	54209	605086	Ser116Cys	24139279	Neurobiol Aging. 2014, 35:934.e7
Dementia	Frontotemporal dementia	UBQLN2	29978	300264	Ala282Val	22892309	Neurobiol Aging. 2012, 33:2949.e13
Dementia	Frontotemporal dementia	CHMP2B	25978	609512	IVS5 as G-C -1	16041373	Nat Genet. 2005, 37:806
Dementia	Frontotemporal dementia	GRN	2896	138945	IVS1 ds A-G -2	25024321	J Alzheimers Dis. 2014, 42:939
Dementia	Frontotemporal dementia	GRN	2896	138945	IVS1 ds A-T +3	17436289	Hum Mutat. 2007, 28:846
Dementia	Frontotemporal dementia	GRN	2896	138945	IVS1 ds G-C +5	16862115	Nature. 2006, 442:920
Dementia	Frontotemporal dementia	GRN	2896	138945	IVS10 ds T-C +2	20142524	Arch Neurol. 2010, 67:161
Dementia	Frontotemporal dementia	GRN	2896	138945	IVS11 as A-G -2	20142524	Arch Neurol. 2010, 67:161
Dementia	Frontotemporal dementia	GRN	2896	138945	IVS2 ds G-A +1	16950801	Hum Mol Genet. 2006, 15:2988
Dementia	Frontotemporal dementia	GRN	2896	138945	IVS3 ds T-C +2	18543312	Hum Mutat. 2008, 29:1373
Dementia	Frontotemporal dementia	GRN	2896	138945	Ser116Ser	20142524	Arch Neurol. 2010, 67:161
Dementia	Frontotemporal dementia	GRN	2896	138945	IVS5 as A-C -2	18245784	Brain. 2008, 131:732
Dementia	Frontotemporal dementia	GRN	2896	138945	IVS5 as G-A -1	16950801	Hum Mol Genet. 2006, 15:2988
Dementia	Frontotemporal dementia	GRN	2896	138945	IVS7 ds G-A +1	17030534	Brain. 2006, 129:3115
Dementia	Frontotemporal dementia	GRN	2896	138945	IVS7 ds G-C +1	16950801	Hum Mol Genet. 2006, 15:2988
Dementia	Frontotemporal dementia	GRN	2896	138945	IVS7 as A-G -2	17202431	Neurology. 2007, 68:820
Dementia	Frontotemporal dementia	GRN	2896	138945	IVS7 as C-G -3	19101631	Neurobiol Dis. 2009, 33:379
Dementia	Frontotemporal dementia	GRN	2896	138945	IVS7 as G-A -1	17950702	Biol Psychiatry. 2008, 63:946
Dementia	Frontotemporal dementia	GRN	2896	138945	IVS8 as G-C -1	16950801	Hum Mol Genet. 2006, 15:2988
Dementia	Frontotemporal dementia	GRN	2896	138945	IVS9 ds G-A +1	16862116	Nature. 2006, 442:916
Dementia	Frontotemporal dementia	MAPT	4137	157140	IVS10 ds A-C +4	21295377	Neurobiol Aging. 2011, 32:757.e1
Dementia	Frontotemporal dementia	MAPT	4137	157140	IVS10 ds C-G +19	12615641	Brain. 2003, 126:814
Dementia	Frontotemporal dementia	MAPT	4137	157140	IVS10 ds C-T +12	10762152	Ann Neurol. 2000, 47:422
Dementia	Frontotemporal dementia	MAPT	4137	157140	IVS10 ds G-A +29	12615641	Brain. 2003, 126:814
Dementia	Frontotemporal dementia	MAPT	4137	157140	Leu315Leu	LSDB	MAPT. 2005, PC:.
Dementia	Frontotemporal dementia	MAPT	4137	157140	IVS9 ds G-A +33	9973279	Am J Hum Genet. 1999, 64:414
Dementia	Frontotemporal dementia	MAPT	4137	157140	IVS9 as G-T -10	16503405	Neurobiol Dis. 2006, 22:401
Dementia	Frontotemporal dementia	MAPT	4137	157140	IVS9 as T-C -15	21295377	Neurobiol Aging. 2011, 32:757.e1
Dementia	Frontotemporal dementia	GRN	2896	138945	(G-T) +185 to transcription initiation site	17345602	Hum Mutat. 2007, 28:416
Dementia	Frontotemporal dementia	GRN	2896	138945	(G-T) +295 to transcription initiation site	17345602	Hum Mutat. 2007, 28:416
Dementia	Frontotemporal dementia	GRN	2896	138945	(C-T) +438 to transcription initiation site	17345602	Hum Mutat. 2007, 28:416
Dementia	Frontotemporal dementia	GRN	2896	138945	del 1 bp non-coding DNA	22366770	J Alzheimers Dis. 2012, 30:83
Dementia	Frontotemporal dementia	GRN	2896	138945	del 1 bp codon 203	20858962	J Alzheimers Dis. 2010, 22:981
Dementia	Frontotemporal dementia	GRN	2896	138945	del 2 bp codon 253	16950801	Hum Mol Genet. 2006, 15:2988
Dementia	Frontotemporal dementia	GRN	2896	138945	del 1 bp codon 303	17805587	Neurogenetics. 2007, 8:237
Dementia	Frontotemporal dementia	GRN	2896	138945	del 4 bp codon 128	17436289	Hum Mutat. 2007, 28:846
Dementia	Frontotemporal dementia	GRN	2896	138945	del 1 bp codon 85	18543312	Hum Mutat. 2008, 29:1373
Dementia	Frontotemporal dementia	GRN	2896	138945	del 2 bp codon 127	16862115	Nature. 2006, 442:920
Dementia	Frontotemporal dementia	GRN	2896	138945	del 1 bp codon 52	16950801	Hum Mol Genet. 2006, 15:2988
Dementia	Frontotemporal dementia	GRN	2896	138945	del 1 bp codon 333	16950801	Hum Mol Genet. 2006, 15:2988
Dementia	Frontotemporal dementia	GRN	2896	138945	del 1 bp codon 100	20142524	Arch Neurol. 2010, 67:161
Dementia	Frontotemporal dementia	GRN	2896	138945	del 1 bp codon 81	17228326	Eur J Hum Genet. 2007, 15:369
Dementia	Frontotemporal dementia	GRN	2896	138945	del 4 bp codon 130	16862116	Nature. 2006, 442:916
Dementia	Frontotemporal dementia	GRN	2896	138945	del 1 bp codon 357	17950702	Biol Psychiatry. 2008, 63:946
Dementia	Frontotemporal dementia	GRN	2896	138945	del 4 bp codon 271	18245784	Brain. 2008, 131:732
Dementia	Frontotemporal dementia	GRN	2896	138945	del 7 bp codon 156	17436289	Hum Mutat. 2007, 28:846
Dementia	Frontotemporal dementia	GRN	2896	138945	del 2 bp codon 365	17436289	Hum Mutat. 2007, 28:846
Dementia	Frontotemporal dementia	GRN	2896	138945	del 2 bp codon 198	20142524	Arch Neurol. 2010, 67:161
Dementia	Frontotemporal dementia	GRN	2896	138945	del 5 bp codon 498	18245784	Brain. 2008, 131:732
Dementia	Frontotemporal dementia	GRN	2896	138945	del 2 bp codon 410	17228326	Eur J Hum Genet. 2007, 15:369
Dementia	Frontotemporal dementia	GRN	2896	138945	del 1 bp codon 61	19937047	J Neurol. 2010, 257:475
Dementia	Frontotemporal dementia	GRN	2896	138945	del 1 bp codon 338	19101631	Neurobiol Dis. 2009, 33:379
Dementia	Frontotemporal dementia	GRN	2896	138945	del 2 bp codon 225	16950801	Hum Mol Genet. 2006, 15:2988
Dementia	Frontotemporal dementia	GRN	2896	138945	del 1 bp codon 121	17436289	Hum Mutat. 2007, 28:846
Dementia	Frontotemporal dementia	GRN	2896	138945	del 2 bp codon 439	20142524	Arch Neurol. 2010, 67:161
Dementia	Frontotemporal dementia	GRN	2896	138945	del 1 bp codon 382	16862116	Nature. 2006, 442:916
Dementia	Frontotemporal dementia	GRN	2896	138945	del 1 bp codon 34	16950801	Hum Mol Genet. 2006, 15:2988
Dementia	Frontotemporal dementia	GRN	2896	138945	del 4 bp codon 476	23742080	J Neurochem. 2013, 126:781
Dementia	Frontotemporal dementia	GRN	2896	138945	del 2 bp codon 78	16950801	Hum Mol Genet. 2006, 15:2988
Dementia	Frontotemporal dementia	GRN	2896	138945	del 1 bp codon 116	18245784	Brain. 2008, 131:732
Dementia	Frontotemporal dementia	MAPT	4137	157140	del 3 bp codon 280	9973279	Am J Hum Genet. 1999, 64:414
Dementia	Frontotemporal dementia	TARDBP	23435	605078	del 3 bp codon 292	22892647	Alzheimer Dis Assoc Disord. 2012, epub:epub
Dementia	Frontotemporal dementia	GRN	2896	138945	ins 2 bp codon 411	17436289	Hum Mutat. 2007, 28:846
Dementia	Frontotemporal dementia	GRN	2896	138945	ins 1 bp codon 21	16950801	Hum Mol Genet. 2006, 15:2988
Dementia	Frontotemporal dementia	GRN	2896	138945	ins 2 bp codon 301	18464284	Mov Disord. 2008, 23:1269
Dementia	Frontotemporal dementia	GRN	2896	138945	ins 4 bp codon 279	16862115	Nature. 2006, 442:920
Dementia	Frontotemporal dementia	GRN	2896	138945	ins 1 bp codon 465	16950801	Hum Mol Genet. 2006, 15:2988
Dementia	Frontotemporal dementia	GRN	2896	138945	ins 1 bp codon 302	18543312	Hum Mutat. 2008, 29:1373
Dementia	Frontotemporal dementia	GRN	2896	138945	ins 2 bp codon 304	16950801	Hum Mol Genet. 2006, 15:2988
Dementia	Frontotemporal dementia	GRN	2896	138945	ins 1 bp codon 382	17620546	Neurology. 2007, 69:140
Dementia	Frontotemporal dementia	GRN	2896	138945	ins 7 bp codon 285	20142524	Arch Neurol. 2010, 67:161
Dementia	Frontotemporal dementia	GRN	2896	138945	ins 4 bp codon 31	16862116	Nature. 2006, 442:916
Dementia	Frontotemporal dementia	GRN	2896	138945	ins 1 bp codon 200	18234697	Brain. 2008, 131:706
Dementia	Frontotemporal dementia	GRN	2896	138945	deletion 194 bp, IVS10-16_Ex. 11+177	17071927	Brain. 2006, 129:3124
Dementia	Frontotemporal dementia	GRN	2896	138945	deletion 54-69 kb, entire gene	18157829	Hum Mutat. 2008, 29:53
Dementia	Frontotemporal dementia	GRN	2896	138945	deletion c.1414-15_1590	19158106	Brain. 2009, 132:583
Dementia	Frontotemporal dementia	GRN	2896	138945	deletion entire gene	23338682	JAMA Neurol. 2013, 70:365
Dementia	Frontotemporal dementia	MAPT	4137	157140	deletion 17264 bp, incl. ex. 6-9	19263483	Hum Mutat. 2009, 30:E591
Dementia	Frontotemporal dementia	PSEN1	5663	104311	deletion ~100 bp	11997713	Neuroreport. 2002, 13:917
Dementia	Frontotemporal dementia	PSEN1	5663	104311	deletion ~165-170 bp	11997713	Neuroreport. 2002, 13:917
Dementia	Frontotemporal dementia	PSEN1	5663	104311	deletion ~95-100 bp	11997713	Neuroreport. 2002, 13:917
Dementia	Frontotemporal dementia	MAPT	4137	157140	insertion 439kb incl entire gene & 3 others	20634582	J Alzheimers Dis. 2010, 21:897
Dementia	Frontotemporal dementia	C9orf72	203228	614260	(GGGGCC)n in IVS 1	23284068	Neurology. 2013, 80:366
Dementia	Frontotemporal dementia	C9orf72	203228	614260	(GGGGCC)n in IVS1	23254636	J Alzheimers Dis. 2013, 34:485
Dementia	Amyotrophic lateral sclerosis & dementia	DCTN1	1639	601143	Arg1101Lys	16240349	Ann Neurol. 2005, 58:777
Dementia	Sensory neuropathy with dementia & hearing loss	DNMT1	1786	126375	His569Arg	23521649	J Peripher Nerv Syst. 2013, 18:89
Dementia	Sensory neuropathy with dementia & hearing loss	DNMT1	1786	126375	Pro507Arg	24727570	Brain. 2014, 137:1643
Dementia	Sensory neuropathy with dementia & hearing loss	DNMT1	1786	126375	Tyr511His	23365052	Neurology. 2013, 80:824
Dementia	Sensory neuropathy with dementia & hearing loss	DNMT1	1786	126375	Tyr511Cys	21532572	Nat Genet. 2011, 43:595
Dementia	Sensory neuropathy with dementia & hearing loss	DNMT1	1786	126375	del 3 bp codon 521	24727570	Brain. 2014, 137:1643
Dementia	Sensory neuropathy with dementia & hearing loss	DNMT1	1786	126375	del 3 bp / ins 3 bp codon 506	21532572	Nat Genet. 2011, 43:595
Dementia	Frontotemporal dementia, behavioural variant	FUS	2521	137070	Pro106Leu	21943958	Neurobiol Aging. 2012, 33:1016.e9
Dementia	Frontotemporal dementia, behavioural variant	GRN	2896	138945	Pro34Ser	24022032	Neurodegener Dis. 2014, 13:214
Dementia	Frontotemporal dementia, behavioural variant	GRN	2896	138945	del 2 bp codon 149	25261445	J Alzheimers Dis. 2015, 44:277
Dementia	Lewy body dementia	GBA	2629	606463	Thr306Ile	16790605	Neurology. 2006, 67:908
Dementia	Lewy body dementia	GBA	2629	606463	His294Gln	23588557	JAMA Neurol. 2013, 70:727
Dementia	Lewy body dementia	GBA	2629	606463	Asp438Gly	22118943	Neurobiol Aging. 2012, 33:629.e5
Dementia	Lewy body dementia	GBA	2629	606463	Glu274Val	23588557	JAMA Neurol. 2013, epub:1
Dementia	Lewy body dementia	GBA	2629	606463	Gly428Val	23588557	JAMA Neurol. 2013, 70:727
Dementia	Lewy body dementia	GBA	2629	606463	Asn227Arg, Ser235Pro, Val230Gly	23588557	JAMA Neurol. 2013, epub:1
Dementia	Lewy body dementia	GBA	2629	606463	Asn409Ser, Arg502Cys	23588557	JAMA Neurol. 2013, epub:1
Dementia	Lewy body dementia/Alzheimer disease	GBA	2629	606463	Ile200Asn	16790605	Neurology. 2006, 67:908
Dementia	Parkinson disease with dementia	GBA	2629	606463	Gln295Arg	23588557	JAMA Neurol. 2013, 70:727
Dementia	Parkinson disease with dementia	PSEN2	5664	600759	Val191Glu	22118943	Neurobiol Aging. 2012, 33:629.e5
Dementia	Parkinson disease with dementia	GBA	2629	606463	del 1 bp codon 295	22118943	Neurobiol Aging. 2012, 33:629.e5
Dementia	Amyotrophic lateral sclerosis / frontotemporal dementia	GRN	2896	138945	Ser120Tyr	17371905	J Neurol Neurosurg Psychiatry. 2007, 78:754
Dementia	Amyotrophic lateral sclerosis / frontotemporal dementia	C9orf72	203228	614260	(GGGGCC)n in IVS1a	21944778	Neuron. 2011, 72:245
Dementia	Familial British dementia	ITM2B	9445	603904	Term267Arg	10391242	Nature. 1999, 399:776
Dementia	Frontotemporal dementia, with parkinsonism	MAPT	4137	157140	Lys369Ile	11601501	Ann Neurol. 2001, 50:503
Dementia	Frontotemporal dementia, with parkinsonism	MAPT	4137	157140	Lys257Thr	11089577	J Neuropathol Exp Neurol. 2000, 59:990
Dementia	Frontotemporal dementia, with parkinsonism	MAPT	4137	157140	Lys317Met	15883319	Neurology. 2005, 64:1578
Dementia	Frontotemporal dementia, with parkinsonism	MAPT	4137	157140	Asn279Lys	9789048	Proc Natl Acad Sci U S A. 1998, 95:13103
Dementia	Frontotemporal dementia, with parkinsonism	MAPT	4137	157140	Asn296His	11585254	Acta Neuropathol. 2001, 102:285
Dementia	Frontotemporal dementia, with parkinsonism	MAPT	4137	157140	Ile260Val	11402146	Neurology. 2001, 56:S21
Dementia	Frontotemporal dementia, with parkinsonism	MAPT	4137	157140	Pro301Leu	9641683	Nature. 1998, 393:702
Dementia	Frontotemporal dementia, with parkinsonism	MAPT	4137	157140	Arg406Trp	9641683	Nature. 1998, 393:702
Dementia	Frontotemporal dementia, with parkinsonism	MAPT	4137	157140	Gly335Ser	17186252	Acta Neuropathol. 2007, 113:461
Dementia	Frontotemporal dementia, with parkinsonism	MAPT	4137	157140	Gly272Val	9641683	Nature. 1998, 393:702
Dementia	Frontotemporal dementia, with parkinsonism	MAPT	4137	157140	Gly273Arg	16495329	Brain. 2006, 129:841
Dementia	Frontotemporal dementia, with parkinsonism	MAPT	4137	157140	Val337Met	9629852	Ann Neurol. 1998, 43:815
Dementia	Frontotemporal dementia, with parkinsonism	MAPT	4137	157140	IVS10 ds A-G +13	9641683	Nature. 1998, 393:702
Dementia	Frontotemporal dementia, with parkinsonism	MAPT	4137	157140	IVS10 ds C-T +14	9641683	Nature. 1998, 393:702
Dementia	Frontotemporal dementia, with parkinsonism	MAPT	4137	157140	IVS10 ds C-T +16	9641683	Nature. 1998, 393:702
Dementia	Frontotemporal dementia, with parkinsonism	MAPT	4137	157140	Leu284Leu	10318930	Proc Natl Acad Sci U S A. 1999, 96:5598
Dementia	Frontotemporal dementia, with parkinsonism	MAPT	4137	157140	IVS10 ds T-C +11	11456301	Ann Neurol. 2001, 50:117
Dementia	Frontotemporal dementia/corticobasal degeneration	MAPT	4137	157140	Pro301Ser	10374757	J Neuropathol Exp Neurol. 1999, 58:667
Dementia	Frontotemporal dementia/corticobasal degeneration	MAPT	4137	157140	Asn296Asn	11117553	Ann Neurol. 2000, 48:939
Dementia	Dementia with Lewy bodies	MAPT	4137	157140	Arg221Gln	22118943	Neurobiol Aging. 2012, 33:629.e5
Dementia	Dementia with Lewy bodies	PRKN	5071	602544	Ala46Ser	22118943	Neurobiol Aging. 2012, 33:629.e5
Dementia	Dementia with Lewy bodies	PINK1	65018	608309	Pro138Leu	22118943	Neurobiol Aging. 2012, 33:629.e5
Dementia	Dementia with Lewy bodies	PINK1	65018	608309	Ser499Cys	22118943	Neurobiol Aging. 2012, 33:629.e5
Dementia	Dementia with Lewy bodies	SNCB	6620	602569	Pro123His	15365127	Neurology. 2004, 63:805
Dementia	Dementia with Lewy bodies	SNCB	6620	602569	Val70Met	15365127	Neurology. 2004, 63:805
Dementia	Hypogonadotropic hypogonadism, ataxia & dementia	OTUD4	54726	611744	Gly333Val	23656588	N Engl J Med. 2013, 368:1992
Dementia	Hypogonadotropic hypogonadism, ataxia & dementia	RNF216	54476	609948	Gln241Term	23656588	N Engl J Med. 2013, 368:1992
Dementia	Hypogonadotropic hypogonadism, ataxia & dementia	RNF216	54476	609948	Arg686Term	24108619	Hum Mutat. 2014, 35:45
Dementia	Hypogonadotropic hypogonadism, ataxia & dementia	RNF216	54476	609948	Arg751Cys	23656588	N Engl J Med. 2013, 368:1992
Dementia	Hypogonadotropic hypogonadism, ataxia & dementia	RNF216	54476	609948	Arg717Cys	23656588	N Engl J Med. 2013, 368:1992
Dementia	Hypogonadotropic hypogonadism, ataxia & dementia	RNF216	54476	609948	Cys597Term	23656588	N Engl J Med. 2013, 368:1992
Dementia	Hypogonadotropic hypogonadism, ataxia & dementia	RNF216	54476	609948	del 2 bp codon 205	23656588	N Engl J Med. 2013, 368:1992
Dementia	Hypogonadotropic hypogonadism, ataxia & dementia	RNF216	54476	609948	del 1 bp codon 138	23656588	N Engl J Med. 2013, 368:1992
Dementia	Parkinsonism, L-DOPA-responsive with dementia	PLA2G6	8398	603604	Gln452Term	20938027	Neurology. 2010, 75:1356
Dementia	Parkinsonism, L-DOPA-responsive with dementia	PLA2G6	8398	603604	Arg635Gln	20938027	Neurology. 2010, 75:1356
Dementia	Parkinsonism, L-DOPA-responsive with dementia	PLA2G6	8398	603604	Phe72Leu	20938027	Neurology. 2010, 75:1356
Dementia	Dementia and/or parkinsonism	PRKAR1B	5575	176911	Leu50Arg	24722252	Brain. 2014, 137:1361
Dementia	Dementia, neurodegenerative	PRNP	5621	176640	Arg208Cys	18425766	Am J Med Genet B Neuropsychiatr Genet. 2008, 147B:938
Dementia	Dementia, neurodegenerative	PRNP	5621	176640	Phe198Val	18425766	Am J Med Genet B Neuropsychiatr Genet. 2008, 147B:938
Dementia	Dementia, pyramidal system involvement, and leukoencephalopathy	PSEN1	5663	104311	Pro284Ser	16401857	Neurology. 2006, 66:108
Dementia	Dementia, with lysosomal inclusions	PSEN1	5663	104311	Leu381Phe	24121961	J Alzheimers Dis. 2014, 39:23
Dementia	Presenile dementia and parkinsonism	PSEN1	5663	104311	Gly217Asp	12111359	Acta Neuropathol. 2002, 104:155
Dementia	Subcortical dementia and parkinsonism	PSEN1	5663	104311	Val272Ala	15469450	Eur J Neurol. 2004, 11:663
Dementia	Alzheimer disease, early onset & presenile dementia	PSEN1	5663	104311	Leu173Phe	19280102	J Neurol. 2009, 256:1351
Dementia	Lewy body dementia with parkinsonism	PSEN2	5664	600759	Ala85Val	18427071	Neurology. 2008, 70:1549
Dementia	Dementia, familial	SERPINI1	5274	602445	Ser52Arg	10517635	Nature. 1999, 401:376
Dementia	Dementia, familial	SERPINI1	5274	602445	His338Arg	12103288	Lancet. 2002, 359:2242
Dementia	Dementia, familial	SERPINI1	5274	602445	Gly392Glu	12103288	Lancet. 2002, 359:2242
Dementia	Dementia, familial	SERPINI1	5274	602445	Ser49Pro	10517635	Nature. 1999, 401:376
Dementia	Frontotemporal dementia, supranuclear gaze palsy & chorea	TARDBP	23435	605078	Lys263Glu	19609911	Mov Disord. 2009, 24:1843
Dementia	Frontotemporal dementia, in GRN mutation carriers, association with	TMEM106B	54664	613413	Thr185Ser	23742080	J Neurochem. 2013, epub:epub
Dementia	Presenile dementia with bone cysts	TREM2	54209	605086	Lys186Asn	12080485	Am J Hum Genet. 2002, 71:656
Dementia	Presenile dementia with bone cysts	TREM2	54209	605086	Gln33Term	12754369	J Neurol Neurosurg Psychiatry. 2003, 74:825
Dementia	Presenile dementia with bone cysts	TREM2	54209	605086	Glu14Term	12925681	J Exp Med. 2003, 198:669
Dementia	Presenile dementia with bone cysts	TREM2	54209	605086	Asp134Gly	12080485	Am J Hum Genet. 2002, 71:656
Dementia	Presenile dementia with bone cysts	TREM2	54209	605086	Trp78Term	12080485	Am J Hum Genet. 2002, 71:656
Dementia	Presenile dementia with bone cysts	TREM2	54209	605086	Trp44Term	12080485	Am J Hum Genet. 2002, 71:656
Dementia	Presenile dementia with bone cysts	TREM2	54209	605086	IVS3 ds T-C +2	12080485	Am J Hum Genet. 2002, 71:656
Dementia	Frontotemporal dementia-like syndrome	TREM2	54209	605086	Thr66Met	23318515	JAMA Neurol. 2013, 70:78
Dementia	Frontotemporal dementia-like syndrome	TREM2	54209	605086	Asp86Val	23870839	Neurobiol Aging. 2013, 34:2890.e1
Dementia	Frontotemporal dementia-like syndrome	TREM2	54209	605086	Tyr38Cys	23318515	JAMA Neurol. 2013, 70:78
Dementia	Parkinsonism with dementia	ATP13A2	23400	610513	IVS13 ds G-A +5	16964263	Nat Genet. 2006, 38:1184
Dementia	Parkinsonism with dementia	ATP13A2	23400	610513	del 1 bp codon 1019	16964263	Nat Genet. 2006, 38:1184
Dementia	Parkinsonism with dementia	ATP13A2	23400	610513	del 2 bp codon 851	21094623	Parkinsonism Relat Disord. 2010, 17:135
Dementia	Parkinsonism with dementia	ATP13A2	23400	610513	insertion 1632_1653 dup 22	16964263	Nat Genet. 2006, 38:1184
Dementia	Multiple system tauopathy with presenile dementia	MAPT	4137	157140	IVS10 ds G-A +3	9636220	Proc Natl Acad Sci U S A. 1998, 95:7737
Dementia	Frontotemporal dementia, association with	MAPT	4137	157140	IVS9 as C-T -177	12756133	Arch Neurol. 2003, 60:698
Dementia	Frontotemporal dementia, association with	GRN	2896	138945	(C-T) +78 to termination codon	18723524	Hum Mol Genet. 2008, 17:3631
Dementia	Vascular dementia, association with	SYK	6850	600085	IVS8 ds A-G +91	23480133	World J Biol Psychiatry. 2013, 14:220
Dementia	Female vascular dementia, association with	TNFSF14	8740	604520	(C-T) -770 to transcription initiation site	18320356	J Biomed Sci. 2008, 15:545
Dementia	Dementia with Lewy bodies and Alzheimer disease	PSEN1	5663	104311	del 3 bp codon 440	15732120	Ann Neurol. 2005, 57:429
Dementia	Dementia, early-onset, without bone cysts	TREM2	54209	605086	del 3 bp non-coding DNA	18546367	Hum Mutat. 2008, 29:E194
Dementia	Familial Danish dementia	ITM2B	9445	603904	ins 10 bp codon 266	10781099	Proc Natl Acad Sci U S A. 2000, 97:4920
Dementia	Parkinson disease & dementia	SNCA	6622	163890	insertion 5 Mb incl. entire gene	18413475	Arch Neurol. 2008, 65:514
Dementia	Parkinson disease & dementia	SNCA	6622	163890	insertion ~0.5 to ~1.6 Mb incl. entire gene	18852445	Neurology. 2008, 71:1289
Dementia	Parkinson disease & dementia	SNCA	6622	163890	insertion ~6.4 Mb incl. entire gene & others	25003242	JAMA Neurol. 2014, 71:1162
Dementia	Dementia, young-onset	PRNP	5621	176640	insertion 9 octapeptide repeats [216 bp]	18559465	J Neurol Neurosurg Psychiatry. 2008, 79:845
Dementia	Dementia, early-onset	APP	351	104760	insertion 15.50 Mb incl. entire gene+1.55 Mb	21193246	Neurobiol Aging. 2012, 33:426.e13
Dementia	Dementia, early-onset	APP	351	104760	insertion 2.77 Mb incl. entire gene+3 others	21193246	Neurobiol Aging. 2012, 33:426.e13
Dementia	Dementia, early-onset	APP	351	104760	insertion 4.96 Mb incl. entire gene+17 others	21193246	Neurobiol Aging. 2012, 33:426.e13
Dementia	Dementia, early-onset	APP	351	104760	insertion 6.35 Mb incl. entire gene+9 others	21193246	Neurobiol Aging. 2012, 33:426.e13
Dementia	Dementia, early-onset	APP	351	104760	insertion 6.49 Mb incl. entire gene+9 others	21193246	Neurobiol Aging. 2012, 33:426.e13
Dementia	Presenile dementia and hypokinetic syndrome	PRNP	5621	176640	insertion 192 bp, R3a-R3-R2-R2-R2-R2-R2-R2	8595485	Brain. 1995, 118:1565
Dementia	Dementia alzheimer type, lower risk, association	APBB1	322	602709	Del. CTA E13I13+6, A-G I13E14-28	9799084	Hum Genet. 1998, 103:295
Dementia	Dementia, association with	MAPT	4137	157140	H1-H2 inversion	15888485	Hum Mol Genet. 2005, 14:1753
Dementia	Bipolar affective disorder & early dementia	SHANK3	85358	606230	Del 3 different regions of gene & 748kb dup 14q region	22922660	Eur J Med Genet. 2012, 55:625
Dementia	Frontotemporal dementia - amyotrophic lateral sclerosis, association with	ATXN2	6311	601517	(CAG)n in coding region	25098532	Neurology. 2014, 83:990
Dementia	Dementia, increased risk, association with	VLDLR	7436	192977	(CGG)n in 5' UTR	11342683	Neurology. 2001, 56:1183
Frontotemporal dementia	Frontotemporal dementia - amyotrophic lateral sclerosis	CHCHD10	400916	615903	Pro34Ser	25155093	Neurobiol Aging. 2014, 35:2884.e1
Frontotemporal dementia	Frontotemporal dementia - amyotrophic lateral sclerosis	CHCHD10	400916	615903	Ser59Leu	24934289	Brain. 2014, 137:2329
Frontotemporal dementia	Frontotemporal dementia	CHMP2B	25978	609512	Asn143Ser	17956895	Hum Mol Genet. 2008, 17:313
Frontotemporal dementia	Frontotemporal dementia	CHMP2B	25978	609512	Ser187Asn	20592581	Alzheimer Dis Assoc Disord. 2010, 24:397
Frontotemporal dementia	Frontotemporal dementia	CHMP2B	25978	609512	Gln165Term	17956895	Hum Mol Genet. 2008, 17:313
Frontotemporal dementia	Frontotemporal dementia	CHMP2B	25978	609512	Arg186Term	16954699	Neurodegener Dis. 2006, 3:129
Frontotemporal dementia	Frontotemporal dementia	CHMP2B	25978	609512	Asp148Tyr	16041373	Nat Genet. 2005, 37:806
Frontotemporal dementia	Frontotemporal dementia	GRN	2896	138945	Lys259Term	19618231	J Neurol. 2009, 256:2043
Frontotemporal dementia	Frontotemporal dementia	GRN	2896	138945	Met1Thr	16862116	Nature. 2006, 442:916
Frontotemporal dementia	Frontotemporal dementia	GRN	2896	138945	Met1Ile	16862115	Nature. 2006, 442:920
Frontotemporal dementia	Frontotemporal dementia	GRN	2896	138945	Met1Val	18245784	Brain. 2008, 131:732
Frontotemporal dementia	Frontotemporal dementia	GRN	2896	138945	Gln249Term	25662776	Lancet Neurol. 2015, 14:253
Frontotemporal dementia	Frontotemporal dementia	GRN	2896	138945	Gln125Term	16862116	Nature. 2006, 442:916
Frontotemporal dementia	Frontotemporal dementia	GRN	2896	138945	Gln300Term	18234697	Brain. 2008, 131:706
Frontotemporal dementia	Frontotemporal dementia	GRN	2896	138945	Gln337Term	17698705	Arch Neurol. 2007, 64:1148
Frontotemporal dementia	Frontotemporal dementia	GRN	2896	138945	Gln401Term	17436289	Hum Mutat. 2007, 28:846
Frontotemporal dementia	Frontotemporal dementia	GRN	2896	138945	Gln415Term	18192287	Brain. 2008, 131:721
Frontotemporal dementia	Frontotemporal dementia	GRN	2896	138945	Gln468Term	16862116	Nature. 2006, 442:916
Frontotemporal dementia	Frontotemporal dementia	GRN	2896	138945	Pro248Leu	17345602	Hum Mutat. 2007, 28:416
Frontotemporal dementia	Frontotemporal dementia	GRN	2896	138945	Pro275Leu	20020531	Hum Mutat. 2009, 31:E1126
Frontotemporal dementia	Frontotemporal dementia	GRN	2896	138945	Arg110Term	17698705	Arch Neurol. 2007, 64:1148
Frontotemporal dementia	Frontotemporal dementia	GRN	2896	138945	Arg418Term	16862116	Nature. 2006, 442:916
Frontotemporal dementia	Frontotemporal dementia	GRN	2896	138945	Arg493Term	16950801	Hum Mol Genet. 2006, 15:2988
Frontotemporal dementia	Frontotemporal dementia	GRN	2896	138945	Arg177His	17950702	Biol Psychiatry. 2008, 63:946
Frontotemporal dementia	Frontotemporal dementia	GRN	2896	138945	Arg432Cys	17345602	Hum Mutat. 2007, 28:416
Frontotemporal dementia	Frontotemporal dementia	GRN	2896	138945	Arg547Cys	19133655	Mov Disord. 2009, 24:618
Frontotemporal dementia	Frontotemporal dementia	GRN	2896	138945	Glu498Term	23338682	JAMA Neurol. 2013, 70:365
Frontotemporal dementia	Frontotemporal dementia	GRN	2896	138945	Ala199Val	18234697	Brain. 2008, 131:706
Frontotemporal dementia	Frontotemporal dementia	GRN	2896	138945	Ala9Asp	16983685	Ann Neurol. 2006, 60:314
Frontotemporal dementia	Frontotemporal dementia	GRN	2896	138945	Ala266Pro	22819134	Neurobiol Aging. 2012, 33:2948.e1
Frontotemporal dementia	Frontotemporal dementia	GRN	2896	138945	Val5Leu	17950702	Biol Psychiatry. 2008, 63:946
Frontotemporal dementia	Frontotemporal dementia	GRN	2896	138945	Ser116Term	20142524	Arch Neurol. 2010, 67:161
Frontotemporal dementia	Frontotemporal dementia	GRN	2896	138945	Cys247Tyr	23990795	PLoS Genet. 2013, 9:e1003685
Frontotemporal dementia	Frontotemporal dementia	GRN	2896	138945	Cys221Ser	20020531	Hum Mutat. 2009, 31:E1126
Frontotemporal dementia	Frontotemporal dementia	GRN	2896	138945	Cys246Term	25182743	J Alzheimers Dis. 2014, epub:epub
Frontotemporal dementia	Frontotemporal dementia	GRN	2896	138945	Cys306Term	23742080	J Neurochem. 2013, 126:781
Frontotemporal dementia	Frontotemporal dementia	GRN	2896	138945	Cys314Term	17436289	Hum Mutat. 2007, 28:846
Frontotemporal dementia	Frontotemporal dementia	GRN	2896	138945	Cys126Trp	22819134	Neurobiol Aging. 2012, 33:2948.e1
Frontotemporal dementia	Frontotemporal dementia	GRN	2896	138945	Trp7Arg	18245784	Brain. 2008, 131:732
Frontotemporal dementia	Frontotemporal dementia	GRN	2896	138945	Trp304Term	16950801	Hum Mol Genet. 2006, 15:2988
Frontotemporal dementia	Frontotemporal dementia	GRN	2896	138945	Trp386Term	16862116	Nature. 2006, 442:916
Frontotemporal dementia	Frontotemporal dementia	GRN	2896	138945	Leu10Ser	23742080	J Neurochem. 2013, 126:781
Frontotemporal dementia	Frontotemporal dementia	GRN	2896	138945	Leu469Phe	18234697	Brain. 2008, 131:706
Frontotemporal dementia	Frontotemporal dementia	MAPT	4137	157140	Asn296Asp	25108559	J Neurol. 2014, 261:2085
Frontotemporal dementia	Frontotemporal dementia	MAPT	4137	157140	Thr17Met	20020531	Hum Mutat. 2009, 31:E1126
Frontotemporal dementia	Frontotemporal dementia	MAPT	4137	157140	Thr427Met	15940384	J Neurol. 2005, 252:1543
Frontotemporal dementia	Frontotemporal dementia	MAPT	4137	157140	Ser305Asn	10208578	Neuroreport. 1999, 10:497
Frontotemporal dementia	Frontotemporal dementia	MAPT	4137	157140	Gln336Arg	15047590	Brain. 2004, 127:1415
Frontotemporal dementia	Frontotemporal dementia	MAPT	4137	157140	Gln351Arg	23998300	Neurocase. 2014, 20:684
Frontotemporal dementia	Frontotemporal dementia	MAPT	4137	157140	Pro301Thr	17662000	Eur J Neurol. 2007, 14:e9
Frontotemporal dementia	Frontotemporal dementia	MAPT	4137	157140	Arg5His	11921059	Ann Neurol. 2002, 51:525
Frontotemporal dementia	Frontotemporal dementia	MAPT	4137	157140	Leu315Arg	14595646	Ann Neurol. 2003, 54:573
Frontotemporal dementia	Frontotemporal dementia	MAPT	4137	157140	Leu266Val	12509859	Ann Neurol. 2003, 53:133
Frontotemporal dementia	Frontotemporal dementia	MAPT	4137	157140	Glu342Val	11117541	Ann Neurol. 2000, 48:850
Frontotemporal dementia	Frontotemporal dementia	MAPT	4137	157140	Gly55Arg	24086739	PLoS One. 2013, 8:e76409
Frontotemporal dementia	Frontotemporal dementia	MAPT	4137	157140	Gly86Ser	15372253	J Neurol. 2004, 251:1098
Frontotemporal dementia	Frontotemporal dementia	MAPT	4137	157140	Gly335Val	15765246	Neurogenetics. 2005, 6:91
Frontotemporal dementia	Frontotemporal dementia	MAPT	4137	157140	Gly389Arg	11117542	Ann Neurol. 2000, 48:859
Frontotemporal dementia	Frontotemporal dementia	MAPT	4137	157140	Gly389Arg	10604746	J Neuropathol Exp Neurol. 1999, 58:1207
Frontotemporal dementia	Frontotemporal dementia	MAPT	4137	157140	Val75Ala	19768372	Neurol Sci. 2010, 31:65
Frontotemporal dementia	Frontotemporal dementia	MAPT	4137	157140	Ser356Thr	20708332	Clin Neurol Neurosurg. 2010, 112:917
Frontotemporal dementia	Frontotemporal dementia	MAPT	4137	157140	Ser320Phe	11891833	Ann Neurol. 2002, 51:373
Frontotemporal dementia	Frontotemporal dementia	PLD3	23646	615698	Arg222His	NO ID	Hum Genome Var. 2015, 2:14028
Frontotemporal dementia	Frontotemporal dementia	PSEN1	5663	104311	Leu113Pro	11094121	Neurology. 2000, 55:1577
Frontotemporal dementia	Frontotemporal dementia	PSEN1	5663	104311	Leu424Val	19001354	Am J Alzheimers Dis Other Demen. 2009, 24:40
Frontotemporal dementia	Frontotemporal dementia	PSEN1	5663	104311	Leu226Phe	16546171	Exp Neurol. 2006, 200:82
Frontotemporal dementia	Frontotemporal dementia	PSEN1	5663	104311	Gly183Val	15122701	Ann Neurol. 2004, 55:617
Frontotemporal dementia	Frontotemporal dementia	PSEN1	5663	104311	Val412Ile	18314228	Neurobiol Aging. 2009, 30:1825
Frontotemporal dementia	Frontotemporal dementia	TREM2	54209	605086	Thr96Lys	25042114	Neurobiol Aging. 2014, 35:2657.e13
Frontotemporal dementia	Frontotemporal dementia	TREM2	54209	605086	Ser116Cys	24139279	Neurobiol Aging. 2014, 35:934.e7
Frontotemporal dementia	Frontotemporal dementia	UBQLN2	29978	300264	Ala282Val	22892309	Neurobiol Aging. 2012, 33:2949.e13
Frontotemporal dementia	Frontotemporal dementia	CHMP2B	25978	609512	IVS5 as G-C -1	16041373	Nat Genet. 2005, 37:806
Frontotemporal dementia	Frontotemporal dementia	GRN	2896	138945	IVS1 ds A-G -2	25024321	J Alzheimers Dis. 2014, 42:939
Frontotemporal dementia	Frontotemporal dementia	GRN	2896	138945	IVS1 ds A-T +3	17436289	Hum Mutat. 2007, 28:846
Frontotemporal dementia	Frontotemporal dementia	GRN	2896	138945	IVS1 ds G-C +5	16862115	Nature. 2006, 442:920
Frontotemporal dementia	Frontotemporal dementia	GRN	2896	138945	IVS10 ds T-C +2	20142524	Arch Neurol. 2010, 67:161
Frontotemporal dementia	Frontotemporal dementia	GRN	2896	138945	IVS11 as A-G -2	20142524	Arch Neurol. 2010, 67:161
Frontotemporal dementia	Frontotemporal dementia	GRN	2896	138945	IVS2 ds G-A +1	16950801	Hum Mol Genet. 2006, 15:2988
Frontotemporal dementia	Frontotemporal dementia	GRN	2896	138945	IVS3 ds T-C +2	18543312	Hum Mutat. 2008, 29:1373
Frontotemporal dementia	Frontotemporal dementia	GRN	2896	138945	Ser116Ser	20142524	Arch Neurol. 2010, 67:161
Frontotemporal dementia	Frontotemporal dementia	GRN	2896	138945	IVS5 as A-C -2	18245784	Brain. 2008, 131:732
Frontotemporal dementia	Frontotemporal dementia	GRN	2896	138945	IVS5 as G-A -1	16950801	Hum Mol Genet. 2006, 15:2988
Frontotemporal dementia	Frontotemporal dementia	GRN	2896	138945	IVS7 ds G-A +1	17030534	Brain. 2006, 129:3115
Frontotemporal dementia	Frontotemporal dementia	GRN	2896	138945	IVS7 ds G-C +1	16950801	Hum Mol Genet. 2006, 15:2988
Frontotemporal dementia	Frontotemporal dementia	GRN	2896	138945	IVS7 as A-G -2	17202431	Neurology. 2007, 68:820
Frontotemporal dementia	Frontotemporal dementia	GRN	2896	138945	IVS7 as C-G -3	19101631	Neurobiol Dis. 2009, 33:379
Frontotemporal dementia	Frontotemporal dementia	GRN	2896	138945	IVS7 as G-A -1	17950702	Biol Psychiatry. 2008, 63:946
Frontotemporal dementia	Frontotemporal dementia	GRN	2896	138945	IVS8 as G-C -1	16950801	Hum Mol Genet. 2006, 15:2988
Frontotemporal dementia	Frontotemporal dementia	GRN	2896	138945	IVS9 ds G-A +1	16862116	Nature. 2006, 442:916
Frontotemporal dementia	Frontotemporal dementia	MAPT	4137	157140	IVS10 ds A-C +4	21295377	Neurobiol Aging. 2011, 32:757.e1
Frontotemporal dementia	Frontotemporal dementia	MAPT	4137	157140	IVS10 ds C-G +19	12615641	Brain. 2003, 126:814
Frontotemporal dementia	Frontotemporal dementia	MAPT	4137	157140	IVS10 ds C-T +12	10762152	Ann Neurol. 2000, 47:422
Frontotemporal dementia	Frontotemporal dementia	MAPT	4137	157140	IVS10 ds G-A +29	12615641	Brain. 2003, 126:814
Frontotemporal dementia	Frontotemporal dementia	MAPT	4137	157140	Leu315Leu	LSDB	MAPT. 2005, PC:.
Frontotemporal dementia	Frontotemporal dementia	MAPT	4137	157140	IVS9 ds G-A +33	9973279	Am J Hum Genet. 1999, 64:414
Frontotemporal dementia	Frontotemporal dementia	MAPT	4137	157140	IVS9 as G-T -10	16503405	Neurobiol Dis. 2006, 22:401
Frontotemporal dementia	Frontotemporal dementia	MAPT	4137	157140	IVS9 as T-C -15	21295377	Neurobiol Aging. 2011, 32:757.e1
Frontotemporal dementia	Frontotemporal dementia	GRN	2896	138945	(G-T) +185 to transcription initiation site	17345602	Hum Mutat. 2007, 28:416
Frontotemporal dementia	Frontotemporal dementia	GRN	2896	138945	(G-T) +295 to transcription initiation site	17345602	Hum Mutat. 2007, 28:416
Frontotemporal dementia	Frontotemporal dementia	GRN	2896	138945	(C-T) +438 to transcription initiation site	17345602	Hum Mutat. 2007, 28:416
Frontotemporal dementia	Frontotemporal dementia	GRN	2896	138945	del 1 bp non-coding DNA	22366770	J Alzheimers Dis. 2012, 30:83
Frontotemporal dementia	Frontotemporal dementia	GRN	2896	138945	del 1 bp codon 203	20858962	J Alzheimers Dis. 2010, 22:981
Frontotemporal dementia	Frontotemporal dementia	GRN	2896	138945	del 2 bp codon 253	16950801	Hum Mol Genet. 2006, 15:2988
Frontotemporal dementia	Frontotemporal dementia	GRN	2896	138945	del 1 bp codon 303	17805587	Neurogenetics. 2007, 8:237
Frontotemporal dementia	Frontotemporal dementia	GRN	2896	138945	del 4 bp codon 128	17436289	Hum Mutat. 2007, 28:846
Frontotemporal dementia	Frontotemporal dementia	GRN	2896	138945	del 1 bp codon 85	18543312	Hum Mutat. 2008, 29:1373
Frontotemporal dementia	Frontotemporal dementia	GRN	2896	138945	del 2 bp codon 127	16862115	Nature. 2006, 442:920
Frontotemporal dementia	Frontotemporal dementia	GRN	2896	138945	del 1 bp codon 52	16950801	Hum Mol Genet. 2006, 15:2988
Frontotemporal dementia	Frontotemporal dementia	GRN	2896	138945	del 1 bp codon 333	16950801	Hum Mol Genet. 2006, 15:2988
Frontotemporal dementia	Frontotemporal dementia	GRN	2896	138945	del 1 bp codon 100	20142524	Arch Neurol. 2010, 67:161
Frontotemporal dementia	Frontotemporal dementia	GRN	2896	138945	del 1 bp codon 81	17228326	Eur J Hum Genet. 2007, 15:369
Frontotemporal dementia	Frontotemporal dementia	GRN	2896	138945	del 4 bp codon 130	16862116	Nature. 2006, 442:916
Frontotemporal dementia	Frontotemporal dementia	GRN	2896	138945	del 1 bp codon 357	17950702	Biol Psychiatry. 2008, 63:946
Frontotemporal dementia	Frontotemporal dementia	GRN	2896	138945	del 4 bp codon 271	18245784	Brain. 2008, 131:732
Frontotemporal dementia	Frontotemporal dementia	GRN	2896	138945	del 7 bp codon 156	17436289	Hum Mutat. 2007, 28:846
Frontotemporal dementia	Frontotemporal dementia	GRN	2896	138945	del 2 bp codon 365	17436289	Hum Mutat. 2007, 28:846
Frontotemporal dementia	Frontotemporal dementia	GRN	2896	138945	del 2 bp codon 198	20142524	Arch Neurol. 2010, 67:161
Frontotemporal dementia	Frontotemporal dementia	GRN	2896	138945	del 5 bp codon 498	18245784	Brain. 2008, 131:732
Frontotemporal dementia	Frontotemporal dementia	GRN	2896	138945	del 2 bp codon 410	17228326	Eur J Hum Genet. 2007, 15:369
Frontotemporal dementia	Frontotemporal dementia	GRN	2896	138945	del 1 bp codon 61	19937047	J Neurol. 2010, 257:475
Frontotemporal dementia	Frontotemporal dementia	GRN	2896	138945	del 1 bp codon 338	19101631	Neurobiol Dis. 2009, 33:379
Frontotemporal dementia	Frontotemporal dementia	GRN	2896	138945	del 2 bp codon 225	16950801	Hum Mol Genet. 2006, 15:2988
Frontotemporal dementia	Frontotemporal dementia	GRN	2896	138945	del 1 bp codon 121	17436289	Hum Mutat. 2007, 28:846
Frontotemporal dementia	Frontotemporal dementia	GRN	2896	138945	del 2 bp codon 439	20142524	Arch Neurol. 2010, 67:161
Frontotemporal dementia	Frontotemporal dementia	GRN	2896	138945	del 1 bp codon 382	16862116	Nature. 2006, 442:916
Frontotemporal dementia	Frontotemporal dementia	GRN	2896	138945	del 1 bp codon 34	16950801	Hum Mol Genet. 2006, 15:2988
Frontotemporal dementia	Frontotemporal dementia	GRN	2896	138945	del 4 bp codon 476	23742080	J Neurochem. 2013, 126:781
Frontotemporal dementia	Frontotemporal dementia	GRN	2896	138945	del 2 bp codon 78	16950801	Hum Mol Genet. 2006, 15:2988
Frontotemporal dementia	Frontotemporal dementia	GRN	2896	138945	del 1 bp codon 116	18245784	Brain. 2008, 131:732
Frontotemporal dementia	Frontotemporal dementia	MAPT	4137	157140	del 3 bp codon 280	9973279	Am J Hum Genet. 1999, 64:414
Frontotemporal dementia	Frontotemporal dementia	TARDBP	23435	605078	del 3 bp codon 292	22892647	Alzheimer Dis Assoc Disord. 2012, epub:epub
Frontotemporal dementia	Frontotemporal dementia	GRN	2896	138945	ins 2 bp codon 411	17436289	Hum Mutat. 2007, 28:846
Frontotemporal dementia	Frontotemporal dementia	GRN	2896	138945	ins 1 bp codon 21	16950801	Hum Mol Genet. 2006, 15:2988
Frontotemporal dementia	Frontotemporal dementia	GRN	2896	138945	ins 2 bp codon 301	18464284	Mov Disord. 2008, 23:1269
Frontotemporal dementia	Frontotemporal dementia	GRN	2896	138945	ins 4 bp codon 279	16862115	Nature. 2006, 442:920
Frontotemporal dementia	Frontotemporal dementia	GRN	2896	138945	ins 1 bp codon 465	16950801	Hum Mol Genet. 2006, 15:2988
Frontotemporal dementia	Frontotemporal dementia	GRN	2896	138945	ins 1 bp codon 302	18543312	Hum Mutat. 2008, 29:1373
Frontotemporal dementia	Frontotemporal dementia	GRN	2896	138945	ins 2 bp codon 304	16950801	Hum Mol Genet. 2006, 15:2988
Frontotemporal dementia	Frontotemporal dementia	GRN	2896	138945	ins 1 bp codon 382	17620546	Neurology. 2007, 69:140
Frontotemporal dementia	Frontotemporal dementia	GRN	2896	138945	ins 7 bp codon 285	20142524	Arch Neurol. 2010, 67:161
Frontotemporal dementia	Frontotemporal dementia	GRN	2896	138945	ins 4 bp codon 31	16862116	Nature. 2006, 442:916
Frontotemporal dementia	Frontotemporal dementia	GRN	2896	138945	ins 1 bp codon 200	18234697	Brain. 2008, 131:706
Frontotemporal dementia	Frontotemporal dementia	GRN	2896	138945	deletion 194 bp, IVS10-16_Ex. 11+177	17071927	Brain. 2006, 129:3124
Frontotemporal dementia	Frontotemporal dementia	GRN	2896	138945	deletion 54-69 kb, entire gene	18157829	Hum Mutat. 2008, 29:53
Frontotemporal dementia	Frontotemporal dementia	GRN	2896	138945	deletion c.1414-15_1590	19158106	Brain. 2009, 132:583
Frontotemporal dementia	Frontotemporal dementia	GRN	2896	138945	deletion entire gene	23338682	JAMA Neurol. 2013, 70:365
Frontotemporal dementia	Frontotemporal dementia	MAPT	4137	157140	deletion 17264 bp, incl. ex. 6-9	19263483	Hum Mutat. 2009, 30:E591
Frontotemporal dementia	Frontotemporal dementia	PSEN1	5663	104311	deletion ~100 bp	11997713	Neuroreport. 2002, 13:917
Frontotemporal dementia	Frontotemporal dementia	PSEN1	5663	104311	deletion ~165-170 bp	11997713	Neuroreport. 2002, 13:917
Frontotemporal dementia	Frontotemporal dementia	PSEN1	5663	104311	deletion ~95-100 bp	11997713	Neuroreport. 2002, 13:917
Frontotemporal dementia	Frontotemporal dementia	MAPT	4137	157140	insertion 439kb incl entire gene & 3 others	20634582	J Alzheimers Dis. 2010, 21:897
Frontotemporal dementia	Frontotemporal dementia	C9orf72	203228	614260	(GGGGCC)n in IVS 1	23284068	Neurology. 2013, 80:366
Frontotemporal dementia	Frontotemporal dementia	C9orf72	203228	614260	(GGGGCC)n in IVS1	23254636	J Alzheimers Dis. 2013, 34:485
Frontotemporal dementia	Frontotemporal lobar degeneration	CHMP2B	25978	609512	Ser194Leu	20625756	J Neurol. 2010, 257:2032
Frontotemporal dementia	Frontotemporal lobar degeneration	FUS	2521	137070	Met254Val	20124201	Neurology. 2010, 74:366
Frontotemporal dementia	Frontotemporal lobar degeneration	GRN	2896	138945	Gln358Term	NO ID	Alzheimers Dement. 2008, 4 S1:T431
Frontotemporal dementia	Frontotemporal lobar degeneration	GRN	2896	138945	Gln341Term	18768919	Neurology. 2008, 71:1235
Frontotemporal dementia	Frontotemporal lobar degeneration	GRN	2896	138945	Tyr294Cys	22459598	Neurobiol Aging. 2012, 33:1850.e1
Frontotemporal dementia	Frontotemporal lobar degeneration	GRN	2896	138945	Cys126Term	21482928	Arch Neurol. 2011, 68:488
Frontotemporal dementia	Frontotemporal lobar degeneration	GRN	2896	138945	Cys404Term	23463024	Eur J Hum Genet. 2013, 21:1260
Frontotemporal dementia	Frontotemporal lobar degeneration	MAPT	4137	157140	Gln336His	24081456	JAMA Neurol. 2013, 70:1411
Frontotemporal dementia	Frontotemporal lobar degeneration	MAPT	4137	157140	Pro332Ser	22699846	J Alzheimers Dis. 2012, :
Frontotemporal dementia	Frontotemporal lobar degeneration	MAPT	4137	157140	Pro364Ser	21943955	Neurobiol Aging. 2012, 33:834.e1
Frontotemporal dementia	Frontotemporal lobar degeneration	MAPT	4137	157140	Leu284Arg	19884572	Neurology. 2009, 73:1451
Frontotemporal dementia	Frontotemporal lobar degeneration	MAPT	4137	157140	Ala239Thr	23053136	Acta Neuropathol. 2013, 125:303
Frontotemporal dementia	Frontotemporal lobar degeneration	MAPT	4137	157140	Gly366Arg	21943955	Neurobiol Aging. 2012, 33:834.e1
Frontotemporal dementia	Frontotemporal lobar degeneration	MAPT	4137	157140	Val363Ala	24018212	Neurobiol Aging. 2014, 35:408
Frontotemporal dementia	Frontotemporal lobar degeneration	NPC2	10577	601015	Pro46His	24386122	PLoS One. 2013, 8:e82879
Frontotemporal dementia	Frontotemporal lobar degeneration	PRNP	5621	176640	Pro39Leu	25022973	Neurobiol Aging. 2014, 35:2657.e7
Frontotemporal dementia	Frontotemporal lobar degeneration	PSEN2	5664	600759	Ile146Val	22459598	Neurobiol Aging. 2012, 33:1850.e1
Frontotemporal dementia	Frontotemporal lobar degeneration	SQSTM1	8878	601530	Lys344Glu	22972638	Neurology. 2012, 79:1556
Frontotemporal dementia	Frontotemporal lobar degeneration	SQSTM1	8878	601530	Thr430Pro	24899140	Acta Neuropathol. 2014, 128:397
Frontotemporal dementia	Frontotemporal lobar degeneration	SQSTM1	8878	601530	Pro232Thr	24899140	Acta Neuropathol. 2014, 128:397
Frontotemporal dementia	Frontotemporal lobar degeneration	SQSTM1	8878	601530	Arg321His	24899140	Acta Neuropathol. 2014, 128:397
Frontotemporal dementia	Frontotemporal lobar degeneration	SQSTM1	8878	601530	Arg110Cys	24042580	JAMA Neurol. 2013, 70:1403
Frontotemporal dementia	Frontotemporal lobar degeneration	SQSTM1	8878	601530	Arg183Cys	25433461	Neurobiol Aging. 2015, 36:1603.e5
Frontotemporal dementia	Frontotemporal lobar degeneration	SQSTM1	8878	601530	Asp80Glu	24899140	Acta Neuropathol. 2014, 128:397
Frontotemporal dementia	Frontotemporal lobar degeneration	SQSTM1	8878	601530	Glu319Lys	22972638	Neurology. 2012, 79:1556
Frontotemporal dementia	Frontotemporal lobar degeneration	SQSTM1	8878	601530	Asp329Gly	24899140	Acta Neuropathol. 2014, 128:397
Frontotemporal dementia	Frontotemporal lobar degeneration	SQSTM1	8878	601530	Gly219Val	24899140	Acta Neuropathol. 2014, 128:397
Frontotemporal dementia	Frontotemporal lobar degeneration	SQSTM1	8878	601530	Gly351Ala	25433461	Neurobiol Aging. 2015, 36:1603.e5
Frontotemporal dementia	Frontotemporal lobar degeneration	SQSTM1	8878	601530	Val259Leu	22972638	Neurology. 2012, 79:1556
Frontotemporal dementia	Frontotemporal lobar degeneration	SQSTM1	8878	601530	Ser226Pro	24899140	Acta Neuropathol. 2014, 128:397
Frontotemporal dementia	Frontotemporal lobar degeneration	TARDBP	23435	605078	Met359Val	20645878	Rejuvenation Res. 2010, 13:509
Frontotemporal dementia	Frontotemporal lobar degeneration	UBQLN2	29978	300264	Thr336Ala	23582661	Neurobiol Aging. 2013, 34:2078.e5
Frontotemporal dementia	Frontotemporal lobar degeneration	UBQLN2	29978	300264	Thr467Ile	25179229	Neurobiol Aging. 2015, 36:546.e15
Frontotemporal dementia	Frontotemporal lobar degeneration	UBQLN2	29978	300264	Ser346Cys	23312802	Neurobiol Aging. 2013, 34:1711.e1
Frontotemporal dementia	Frontotemporal lobar degeneration	GRN	2896	138945	IVS5 ds G-C +1	23463024	Eur J Hum Genet. 2013, 21:1260
Frontotemporal dementia	Frontotemporal lobar degeneration	GRN	2896	138945	IVS8 as G-T -1	22647257	J Alzheimers Dis. 2012, 31:581
Frontotemporal dementia	Frontotemporal lobar degeneration	MAPT	4137	157140	Lys298Glu	24292008	Acta Neuropathol. 2014, 127:283
Frontotemporal dementia	Frontotemporal lobar degeneration	TARDBP	23435	605078	IVS4 ds C-T +45	20645878	Rejuvenation Res. 2010, 13:509
Frontotemporal dementia	Frontotemporal lobar degeneration	TARDBP	23435	605078	Tyr214Tyr	20645878	Rejuvenation Res. 2010, 13:509
Frontotemporal dementia	Frontotemporal lobar degeneration	SIGMAR1	10280	601978	(C-T) +26 to termination codon	21031579	Ann Neurol. 2010, 68:639
Frontotemporal dementia	Frontotemporal lobar degeneration	SIGMAR1	10280	601978	(G-A) +47 to termination codon	21031579	Ann Neurol. 2010, 68:639
Frontotemporal dementia	Frontotemporal lobar degeneration	TARDBP	23435	605078	(G-A) +697 to termination codon	19618195	Acta Neuropathol. 2009, 118:633
Frontotemporal dementia	Frontotemporal lobar degeneration	GRN	2896	138945	del 1 bp codon 303	25317628	JAMA Neurol. 2014, 71:1562
Frontotemporal dementia	Frontotemporal lobar degeneration	GRN	2896	138945	del 1 bp codon 452	21482928	Arch Neurol. 2011, 68:488
Frontotemporal dementia	Frontotemporal lobar degeneration	GRN	2896	138945	del 2 bp codon 474	NO ID	Alzheimers Dement. 2008, 4 S1:T431
Frontotemporal dementia	Frontotemporal lobar degeneration	GRN	2896	138945	del 14 bp codon 99	24081456	JAMA Neurol. 2013, 70:1411
Frontotemporal dementia	Frontotemporal lobar degeneration	GRN	2896	138945	del 4 bp non-coding DNA	20975516	Alzheimer Dis Assoc Disord. 2011, 25:173
Frontotemporal dementia	Frontotemporal lobar degeneration	GRN	2896	138945	del 2 bp codon 278	20930271	J Alzheimers Dis. 2011, 23:7
Frontotemporal dementia	Frontotemporal lobar degeneration	GRN	2896	138945	del 1 bp codon 46	21482928	Arch Neurol. 2011, 68:488
Frontotemporal dementia	Frontotemporal lobar degeneration	SQSTM1	8878	601530	del 1 bp codon 338	25433461	Neurobiol Aging. 2015, 36:1603.e5
Frontotemporal dementia	Frontotemporal lobar degeneration	SQSTM1	8878	601530	del 3 bp codon 280	24899140	Acta Neuropathol. 2014, 128:397
Frontotemporal dementia	Frontotemporal lobar degeneration	GRN	2896	138945	ins 1 bp codon 416	23463024	Eur J Hum Genet. 2013, 21:1260
Frontotemporal dementia	Frontotemporal lobar degeneration	GRN	2896	138945	del 2 bp / ins 1 bp codon 338	22818528	Parkinsonism Relat Disord. 2012, epub:epub
Frontotemporal dementia	Frontotemporal lobar degeneration	TARDBP	23435	605078	del 2 bp / ins 2 bp codon 112	25853458	Acta Neuropathol Commun. 2015, 3:19
Frontotemporal dementia	Frontotemporal lobar degeneration	GRN	2896	138945	deletion 127bp c.709_835	21482928	Arch Neurol. 2011, 68:488
Frontotemporal dementia	Frontotemporal lobar degeneration	GRN	2896	138945	deletion 1410 bp incl. ex. 2	24469240	Neurogenetics. 2014, epub:epub
Frontotemporal dementia	Frontotemporal lobar degeneration	GRN	2896	138945	deletion c.1-99_1864-10	18479928	Neurobiol Dis. 2008, 31:41
Frontotemporal dementia	Frontotemporal lobar degeneration	GRN	2896	138945	deletion incl. ex. 1	24469240	Neurogenetics. 2014, epub:epub
Frontotemporal dementia	Frontotemporal lobar degeneration	C9orf72	203228	614260	(GGGGCC)n in IVS1	25433461	Neurobiol Aging. 2015, 36:1603.e5
Frontotemporal dementia	Frontotemporal dementia, behavioural variant	FUS	2521	137070	Pro106Leu	21943958	Neurobiol Aging. 2012, 33:1016.e9
Frontotemporal dementia	Frontotemporal dementia, behavioural variant	GRN	2896	138945	Pro34Ser	24022032	Neurodegener Dis. 2014, 13:214
Frontotemporal dementia	Frontotemporal dementia, behavioural variant	GRN	2896	138945	del 2 bp codon 149	25261445	J Alzheimers Dis. 2015, 44:277
Frontotemporal dementia	Amyotrophic lateral sclerosis / frontotemporal dementia	GRN	2896	138945	Ser120Tyr	17371905	J Neurol Neurosurg Psychiatry. 2007, 78:754
Frontotemporal dementia	Amyotrophic lateral sclerosis / frontotemporal dementia	C9orf72	203228	614260	(GGGGCC)n in IVS1a	21944778	Neuron. 2011, 72:245
Frontotemporal dementia	Frontotemporal dementia, with parkinsonism	MAPT	4137	157140	Lys369Ile	11601501	Ann Neurol. 2001, 50:503
Frontotemporal dementia	Frontotemporal dementia, with parkinsonism	MAPT	4137	157140	Lys257Thr	11089577	J Neuropathol Exp Neurol. 2000, 59:990
Frontotemporal dementia	Frontotemporal dementia, with parkinsonism	MAPT	4137	157140	Lys317Met	15883319	Neurology. 2005, 64:1578
Frontotemporal dementia	Frontotemporal dementia, with parkinsonism	MAPT	4137	157140	Asn279Lys	9789048	Proc Natl Acad Sci U S A. 1998, 95:13103
Frontotemporal dementia	Frontotemporal dementia, with parkinsonism	MAPT	4137	157140	Asn296His	11585254	Acta Neuropathol. 2001, 102:285
Frontotemporal dementia	Frontotemporal dementia, with parkinsonism	MAPT	4137	157140	Ile260Val	11402146	Neurology. 2001, 56:S21
Frontotemporal dementia	Frontotemporal dementia, with parkinsonism	MAPT	4137	157140	Pro301Leu	9641683	Nature. 1998, 393:702
Frontotemporal dementia	Frontotemporal dementia, with parkinsonism	MAPT	4137	157140	Arg406Trp	9641683	Nature. 1998, 393:702
Frontotemporal dementia	Frontotemporal dementia, with parkinsonism	MAPT	4137	157140	Gly335Ser	17186252	Acta Neuropathol. 2007, 113:461
Frontotemporal dementia	Frontotemporal dementia, with parkinsonism	MAPT	4137	157140	Gly272Val	9641683	Nature. 1998, 393:702
Frontotemporal dementia	Frontotemporal dementia, with parkinsonism	MAPT	4137	157140	Gly273Arg	16495329	Brain. 2006, 129:841
Frontotemporal dementia	Frontotemporal dementia, with parkinsonism	MAPT	4137	157140	Val337Met	9629852	Ann Neurol. 1998, 43:815
Frontotemporal dementia	Frontotemporal dementia, with parkinsonism	MAPT	4137	157140	IVS10 ds A-G +13	9641683	Nature. 1998, 393:702
Frontotemporal dementia	Frontotemporal dementia, with parkinsonism	MAPT	4137	157140	IVS10 ds C-T +14	9641683	Nature. 1998, 393:702
Frontotemporal dementia	Frontotemporal dementia, with parkinsonism	MAPT	4137	157140	IVS10 ds C-T +16	9641683	Nature. 1998, 393:702
Frontotemporal dementia	Frontotemporal dementia, with parkinsonism	MAPT	4137	157140	Leu284Leu	10318930	Proc Natl Acad Sci U S A. 1999, 96:5598
Frontotemporal dementia	Frontotemporal dementia, with parkinsonism	MAPT	4137	157140	IVS10 ds T-C +11	11456301	Ann Neurol. 2001, 50:117
Frontotemporal dementia	Frontotemporal dementia/corticobasal degeneration	MAPT	4137	157140	Pro301Ser	10374757	J Neuropathol Exp Neurol. 1999, 58:667
Frontotemporal dementia	Frontotemporal dementia/corticobasal degeneration	MAPT	4137	157140	Asn296Asn	11117553	Ann Neurol. 2000, 48:939
Frontotemporal dementia	Alzheimer disease with epilepsy and frontotemporal atrophy	PSEN1	5663	104311	Arg377Trp	21822699	Neurol Sci. 2011, 33:375
Frontotemporal dementia	Frontotemporal lobar degeneration / amyotrophic lateral sclerosis	SQSTM1	8878	601530	Arg212Cys	24899140	Acta Neuropathol. 2014, 128:397
Frontotemporal dementia	Frontotemporal lobar degeneration / amyotrophic lateral sclerosis	SQSTM1	8878	601530	Ala16Val	24899140	Acta Neuropathol. 2014, 128:397
Frontotemporal dementia	Frontotemporal dementia, supranuclear gaze palsy & chorea	TARDBP	23435	605078	Lys263Glu	19609911	Mov Disord. 2009, 24:1843
Frontotemporal dementia	Frontotemporal dementia, in GRN mutation carriers, association with	TMEM106B	54664	613413	Thr185Ser	23742080	J Neurochem. 2013, epub:epub
Frontotemporal dementia	Frontotemporal dementia-like syndrome	TREM2	54209	605086	Thr66Met	23318515	JAMA Neurol. 2013, 70:78
Frontotemporal dementia	Frontotemporal dementia-like syndrome	TREM2	54209	605086	Asp86Val	23870839	Neurobiol Aging. 2013, 34:2890.e1
Frontotemporal dementia	Frontotemporal dementia-like syndrome	TREM2	54209	605086	Tyr38Cys	23318515	JAMA Neurol. 2013, 70:78
Frontotemporal dementia	Frontotemporal lobar degeneration, behavioural variant	TREM2	54209	605086	Trp198Term	23582655	Neurobiol Aging. 2013, 34:2077.e11
Frontotemporal dementia	Frontotemporal dementia, association with	MAPT	4137	157140	IVS9 as C-T -177	12756133	Arch Neurol. 2003, 60:698
Frontotemporal dementia	Frontotemporal dementia, association with	GRN	2896	138945	(C-T) +78 to termination codon	18723524	Hum Mol Genet. 2008, 17:3631
Frontotemporal dementia	Frontotemporal lobar degeneration - motor neuron disease	SIGMAR1	10280	601978	(G-T) +51 to termination codon	21031579	Ann Neurol. 2010, 68:639
Frontotemporal dementia	Frontotemporal dementia - amyotrophic lateral sclerosis, association with	ATXN2	6311	601517	(CAG)n in coding region	25098532	Neurology. 2014, 83:990
Multiple system atrophy	Multiple system atrophy, cerebellar type	APTX	54840	606350	Lys153Glu	17049295	Parkinsonism Relat Disord. 2007, 13:139
Multiple system atrophy	Multiple system atrophy, cerebellar type	APTX	54840	606350	Ser242Asn	17049295	Parkinsonism Relat Disord. 2007, 13:139
Multiple system atrophy	Multiple system atrophy	COQ2	27235	609825	Thr317Ala	23758206	N Engl J Med. 2013, 369:233
Multiple system atrophy	Multiple system atrophy	COQ2	27235	609825	Ser107Thr	23758206	N Engl J Med. 2013, 369:233
Multiple system atrophy	Multiple system atrophy	COQ2	27235	609825	Ser347Cys	23758206	N Engl J Med. 2013, 369:233
Multiple system atrophy	Multiple system atrophy	COQ2	27235	609825	Met128Val	23758206	N Engl J Med. 2013, 369:233
Multiple system atrophy	Multiple system atrophy	COQ2	27235	609825	Ile147Thr	23758206	N Engl J Med. 2013, 369:233
Multiple system atrophy	Multiple system atrophy	COQ2	27235	609825	Pro157Ser	23758206	N Engl J Med. 2013, 369:233
Multiple system atrophy	Multiple system atrophy	COQ2	27235	609825	Pro99His	23758206	N Engl J Med. 2013, 369:233
Multiple system atrophy	Multiple system atrophy	COQ2	27235	609825	Arg387Gln	23758206	N Engl J Med. 2013, 369:233
Multiple system atrophy	Multiple system atrophy	COQ2	27235	609825	Arg387Term	23758206	N Engl J Med. 2013, 369:233
Multiple system atrophy	Multiple system atrophy	COQ2	27235	609825	Ser163Phe	23758206	N Engl J Med. 2013, 369:233
Multiple system atrophy	Multiple system atrophy	ATXN2	6311	601517	(CAG)n in coding region	17923635	Arch Neurol. 2007, 64:1510
Multiple system atrophy	Multiple system atrophy	TBP	6908	600075	(CAG)n in coding region	19380697	Neurology. 2009, 72:1385
Multiple system atrophy	Multiple system atrophy, increased risk, association with	COQ2	27235	609825	Val393Ala	23758206	N Engl J Med. 2013, 369:233
Multiple system atrophy	Multiple system atrophy, reduced risk	LRRK2	120892	609007	Asn2081Asp	25378673	Neurology. 2014, 83:2256
Multiple system atrophy	Multiple system atrophy, reduced risk	LRRK2	120892	609007	Met2397Thr	25378673	Neurology. 2014, 83:2256
Neuronal ceroid lipofuscinosis	Neuronal ceroid lipofuscinosis	ATP13A2	23400	610513	Met854Arg	22388936	Hum Mol Genet. 2012, 21:2646
Neuronal ceroid lipofuscinosis	Neuronal ceroid lipofuscinosis	CLN5	1203	608102	Glu352Term	18684116	Clin Genet. 2008, 74:213
Neuronal ceroid lipofuscinosis	Neuronal ceroid lipofuscinosis	CLN5	1203	608102	Tyr374Cys	19383612	Mol Cell Proteomics. 2009, 8:1708
Neuronal ceroid lipofuscinosis	Neuronal ceroid lipofuscinosis	CLN5	1203	608102	Cys126Tyr	19383612	Mol Cell Proteomics. 2009, 8:1708
Neuronal ceroid lipofuscinosis	Neuronal ceroid lipofuscinosis	CLN6	54982	606725	Asn77Lys	21549341	Am J Hum Genet. 2011, 88:566
Neuronal ceroid lipofuscinosis	Neuronal ceroid lipofuscinosis	CLN6	54982	606725	Thr93Met	24215330	BMC Med Genet. 2013, 14:
Neuronal ceroid lipofuscinosis	Neuronal ceroid lipofuscinosis	CLN6	54982	606725	Val148Asp	25590979	Genet Med. 2015, :
Neuronal ceroid lipofuscinosis	Neuronal ceroid lipofuscinosis	CLN6	54982	606725	Tyr50Term	21549341	Am J Hum Genet. 2011, 88:566
Neuronal ceroid lipofuscinosis	Neuronal ceroid lipofuscinosis	CLN8	2055	607837	Asn264Lys	24767253	Orphanet J Rare Dis. 2014, 9:59
Neuronal ceroid lipofuscinosis	Neuronal ceroid lipofuscinosis	CLN8	2055	607837	Thr170Arg	24767253	Orphanet J Rare Dis. 2014, 9:59
Neuronal ceroid lipofuscinosis	Neuronal ceroid lipofuscinosis	CTSD	1509	116840	Arg399His	25298308	Neurology. 2014, 83:1873
Neuronal ceroid lipofuscinosis	Neuronal ceroid lipofuscinosis	CTSD	1509	116840	Gly86Arg	NO ID	Mol Genet Metab. 2015, 114:S26
Neuronal ceroid lipofuscinosis	Neuronal ceroid lipofuscinosis	CTSD	1509	116840	Gly149Val	25298308	Neurology. 2014, 83:1873
Neuronal ceroid lipofuscinosis	Neuronal ceroid lipofuscinosis	CTSD	1509	116840	Ser157Leu	24767253	Orphanet J Rare Dis. 2014, 9:59
Neuronal ceroid lipofuscinosis	Neuronal ceroid lipofuscinosis	KCTD7	154881	611725	Arg184Cys	22748208	Am J Hum Genet. 2012, 91:202
Neuronal ceroid lipofuscinosis	Neuronal ceroid lipofuscinosis	TPP1	1200	607998	Met244Thr	24091540	Neurogenetics. 2013, 14:225
Neuronal ceroid lipofuscinosis	Neuronal ceroid lipofuscinosis	TPP1	1200	607998	Gln278Arg	22612257	Epilepsia. 2012, 53:1387
Neuronal ceroid lipofuscinosis	Neuronal ceroid lipofuscinosis	TPP1	1200	607998	Arg339Trp	24091540	Neurogenetics. 2013, 14:225
Neuronal ceroid lipofuscinosis	Neuronal ceroid lipofuscinosis	CTSD	1509	116840	IVS3 as G-A -12	24767253	Orphanet J Rare Dis. 2014, 9:59
Neuronal ceroid lipofuscinosis	Neuronal ceroid lipofuscinosis	TPP1	1200	607998	del 1 bp codon 475	18684116	Clin Genet. 2008, 74:213
Neuronal ceroid lipofuscinosis	Neuronal ceroid lipofuscinosis, juvenile	CLN3	1201	607042	Met1Leu	21990111	Hum Mutat. 2012, 33:42
Neuronal ceroid lipofuscinosis	Neuronal ceroid lipofuscinosis, juvenile	CLN3	1201	607042	Gln352His	HGOL	Hum Genet. 2005, 116:236
Neuronal ceroid lipofuscinosis	Neuronal ceroid lipofuscinosis, juvenile	CLN3	1201	607042	Gln211Term	9311735	Am J Hum Genet. 1997, 61:310
Neuronal ceroid lipofuscinosis	Neuronal ceroid lipofuscinosis, juvenile	CLN3	1201	607042	Gln327Term	9311735	Am J Hum Genet. 1997, 61:310
Neuronal ceroid lipofuscinosis	Neuronal ceroid lipofuscinosis, juvenile	CLN3	1201	607042	Gln352Term	9311735	Am J Hum Genet. 1997, 61:310
Neuronal ceroid lipofuscinosis	Neuronal ceroid lipofuscinosis, juvenile	CLN3	1201	607042	Arg89Term	21499717	J Inherit Metab Dis. 2011, 34:1083
Neuronal ceroid lipofuscinosis	Neuronal ceroid lipofuscinosis, juvenile	CLN3	1201	607042	Arg334His	9311735	Am J Hum Genet. 1997, 61:310
Neuronal ceroid lipofuscinosis	Neuronal ceroid lipofuscinosis, juvenile	CLN3	1201	607042	Arg334Cys	9311735	Am J Hum Genet. 1997, 61:310
Neuronal ceroid lipofuscinosis	Neuronal ceroid lipofuscinosis, juvenile	CLN3	1201	607042	Leu101Pro	9311735	Am J Hum Genet. 1997, 61:310
Neuronal ceroid lipofuscinosis	Neuronal ceroid lipofuscinosis, juvenile	CLN3	1201	607042	Leu170Pro	9311735	Am J Hum Genet. 1997, 61:310
Neuronal ceroid lipofuscinosis	Neuronal ceroid lipofuscinosis, juvenile	CLN3	1201	607042	Leu384Pro	20187884	Dev Med Child Neurol. 2010, 52:637
Neuronal ceroid lipofuscinosis	Neuronal ceroid lipofuscinosis, juvenile	CLN3	1201	607042	Asp416Gly	LSDB	CLN3. 2005, PC:cln3.041
Neuronal ceroid lipofuscinosis	Neuronal ceroid lipofuscinosis, juvenile	CLN3	1201	607042	Glu295Lys	9311735	Am J Hum Genet. 1997, 61:310
Neuronal ceroid lipofuscinosis	Neuronal ceroid lipofuscinosis, juvenile	CLN3	1201	607042	Glu17Term	HGOL	Hum Genet. 2005, 116:544
Neuronal ceroid lipofuscinosis	Neuronal ceroid lipofuscinosis, juvenile	CLN3	1201	607042	Glu295Term	11339651	Genet Med. 2000, 2:312
Neuronal ceroid lipofuscinosis	Neuronal ceroid lipofuscinosis, juvenile	CLN3	1201	607042	Glu399Term	21990111	Hum Mutat. 2012, 33:42
Neuronal ceroid lipofuscinosis	Neuronal ceroid lipofuscinosis, juvenile	CLN3	1201	607042	Ala158Pro	LSDB	CLN3. 2005, PC:cln3.038
Neuronal ceroid lipofuscinosis	Neuronal ceroid lipofuscinosis, juvenile	CLN3	1201	607042	Gly189Arg	21990111	Hum Mutat. 2012, 33:42
Neuronal ceroid lipofuscinosis	Neuronal ceroid lipofuscinosis, juvenile	CLN3	1201	607042	Gly192Glu	21499717	J Inherit Metab Dis. 2011, 34:1083
Neuronal ceroid lipofuscinosis	Neuronal ceroid lipofuscinosis, juvenile	CLN3	1201	607042	Gly187Ala	21990111	Hum Mutat. 2012, 33:42
Neuronal ceroid lipofuscinosis	Neuronal ceroid lipofuscinosis, juvenile	CLN3	1201	607042	Val330Phe	9311735	Am J Hum Genet. 1997, 61:310
Neuronal ceroid lipofuscinosis	Neuronal ceroid lipofuscinosis, juvenile	CLN3	1201	607042	Tyr199Term	19489875	Clin Genet. 2009, 76:38
Neuronal ceroid lipofuscinosis	Neuronal ceroid lipofuscinosis, juvenile	CLN3	1201	607042	Ser161Term	9311735	Am J Hum Genet. 1997, 61:310
Neuronal ceroid lipofuscinosis	Neuronal ceroid lipofuscinosis, juvenile	CLN3	1201	607042	Ser162Term	9311735	Am J Hum Genet. 1997, 61:310
Neuronal ceroid lipofuscinosis	Neuronal ceroid lipofuscinosis, juvenile	CLN3	1201	607042	Trp35Term	21990111	Hum Mutat. 2012, 33:42
Neuronal ceroid lipofuscinosis	Neuronal ceroid lipofuscinosis, juvenile	CLN3	1201	607042	Cys134Arg	21990111	Hum Mutat. 2012, 33:42
Neuronal ceroid lipofuscinosis	Neuronal ceroid lipofuscinosis, juvenile	CLN5	1203	608102	Arg112His	15728307	Neurology. 2005, 64:740
Neuronal ceroid lipofuscinosis	Neuronal ceroid lipofuscinosis, juvenile	CLN5	1203	608102	Tyr258Asp	17607606	Neuropediatrics. 2007, 38:46
Neuronal ceroid lipofuscinosis	Neuronal ceroid lipofuscinosis, juvenile	CLN5	1203	608102	Trp379Cys	19309691	Hum Mutat. 2009, 30:E651
Neuronal ceroid lipofuscinosis	Neuronal ceroid lipofuscinosis, juvenile	PPT1	5538	600722	Thr75Pro	9425237	Hum Mol Genet. 1998, 7:291
Neuronal ceroid lipofuscinosis	Neuronal ceroid lipofuscinosis, juvenile	PPT1	5538	600722	Arg151Term	9425237	Hum Mol Genet. 1998, 7:291
Neuronal ceroid lipofuscinosis	Neuronal ceroid lipofuscinosis, juvenile	PPT1	5538	600722	Leu219Gln	9425237	Hum Mol Genet. 1998, 7:291
Neuronal ceroid lipofuscinosis	Neuronal ceroid lipofuscinosis, juvenile	PPT1	5538	600722	Leu222Pro	12382155	J Neurol. 2002, 249:1398
Neuronal ceroid lipofuscinosis	Neuronal ceroid lipofuscinosis, juvenile	PPT1	5538	600722	Asp79Gly	9425237	Hum Mol Genet. 1998, 7:291
Neuronal ceroid lipofuscinosis	Neuronal ceroid lipofuscinosis, juvenile	PPT1	5538	600722	Gly250Val	9664077	J Clin Invest. 1998, 102:361
Neuronal ceroid lipofuscinosis	Neuronal ceroid lipofuscinosis, juvenile	PPT1	5538	600722	Tyr247His	9664077	J Clin Invest. 1998, 102:361
Neuronal ceroid lipofuscinosis	Neuronal ceroid lipofuscinosis, juvenile	PPT1	5538	600722	Cys152Tyr	21990111	Hum Mutat. 2012, 33:42
Neuronal ceroid lipofuscinosis	Neuronal ceroid lipofuscinosis, juvenile	PPT1	5538	600722	Cys96Tyr	11589012	Eur J Paediatr Neurol. 2001, 5SA:7
Neuronal ceroid lipofuscinosis	Neuronal ceroid lipofuscinosis, juvenile	PPT1	5538	600722	Leu10Term	9425237	Hum Mol Genet. 1998, 7:291
Neuronal ceroid lipofuscinosis	Neuronal ceroid lipofuscinosis, juvenile	TPP1	1200	607998	Ser153Pro	12125808	Curr Mol Med. 2002, 2:423
Neuronal ceroid lipofuscinosis	Neuronal ceroid lipofuscinosis, juvenile	CLN3	1201	607042	IVS11 ds G-A +5	20187884	Dev Med Child Neurol. 2010, 52:637
Neuronal ceroid lipofuscinosis	Neuronal ceroid lipofuscinosis, juvenile	CLN3	1201	607042	IVS12 as G-T -1	21990111	Hum Mutat. 2012, 33:42
Neuronal ceroid lipofuscinosis	Neuronal ceroid lipofuscinosis, juvenile	CLN3	1201	607042	IVS13 ds A-C +3	LSDB	CLN3. 2005, PC:cln3.040
Neuronal ceroid lipofuscinosis	Neuronal ceroid lipofuscinosis, juvenile	CLN3	1201	607042	IVS14 as G-T -1	9311735	Am J Hum Genet. 1997, 61:310
Neuronal ceroid lipofuscinosis	Neuronal ceroid lipofuscinosis, juvenile	CLN3	1201	607042	IVS2 ds G-A +5	21990111	Hum Mutat. 2012, 33:42
Neuronal ceroid lipofuscinosis	Neuronal ceroid lipofuscinosis, juvenile	CLN3	1201	607042	IVS2 as G-A -1	21990111	Hum Mutat. 2012, 33:42
Neuronal ceroid lipofuscinosis	Neuronal ceroid lipofuscinosis, juvenile	CLN3	1201	607042	IVS3 ds G-C +5	21990111	Hum Mutat. 2012, 33:42
Neuronal ceroid lipofuscinosis	Neuronal ceroid lipofuscinosis, juvenile	CLN3	1201	607042	Ser125Asn	21499717	J Inherit Metab Dis. 2011, 34:1083
Neuronal ceroid lipofuscinosis	Neuronal ceroid lipofuscinosis, juvenile	CLN3	1201	607042	IVS6 as G-C -13	9311735	Am J Hum Genet. 1997, 61:310
Neuronal ceroid lipofuscinosis	Neuronal ceroid lipofuscinosis, juvenile	CLN3	1201	607042	IVS6 as G-C -1	21990111	Hum Mutat. 2012, 33:42
Neuronal ceroid lipofuscinosis	Neuronal ceroid lipofuscinosis, juvenile	CLN3	1201	607042	IVS7 ds G-A +1	LSDB	CLN3. 2005, PC:cln3.043
Neuronal ceroid lipofuscinosis	Neuronal ceroid lipofuscinosis, juvenile	CLN3	1201	607042	IVS7 ds G-C +1	7553855	Cell. 1995, 82:949
Neuronal ceroid lipofuscinosis	Neuronal ceroid lipofuscinosis, juvenile	PPT1	5538	600722	IVS3 as T-C -3	23374165	Orphanet J Rare Dis. 2013, 8:19
Neuronal ceroid lipofuscinosis	Neuronal ceroid lipofuscinosis, juvenile	PPT1	5538	600722	IVS3 as T-G -3	19793312	Clin Genet. 2009, 76:372
Neuronal ceroid lipofuscinosis	Neuronal ceroid lipofuscinosis, juvenile	PPT1	5538	600722	IVS5 ds G-A +1	HGOL	Hum Genet. 2010, 127:490
Neuronal ceroid lipofuscinosis	Neuronal ceroid lipofuscinosis, juvenile	TPP1	1200	607998	IVS7 as A-G -10	17959406	Mol Genet Metab. 2008, 93:66
Neuronal ceroid lipofuscinosis	Neuronal ceroid lipofuscinosis, juvenile	CLN3	1201	607042	del 1 bp codon 80	20187884	Dev Med Child Neurol. 2010, 52:637
Neuronal ceroid lipofuscinosis	Neuronal ceroid lipofuscinosis, juvenile	CLN3	1201	607042	del 4 bp codon 379	23877479	J Child Neurol. 2013, epub:epub
Neuronal ceroid lipofuscinosis	Neuronal ceroid lipofuscinosis, juvenile	CLN3	1201	607042	del 1 bp codon 424	9311735	Am J Hum Genet. 1997, 61:310
Neuronal ceroid lipofuscinosis	Neuronal ceroid lipofuscinosis, juvenile	CLN3	1201	607042	del 1 bp codon 142	9311735	Am J Hum Genet. 1997, 61:310
Neuronal ceroid lipofuscinosis	Neuronal ceroid lipofuscinosis, juvenile	CLN3	1201	607042	del 2 bp codon 186	9311735	Am J Hum Genet. 1997, 61:310
Neuronal ceroid lipofuscinosis	Neuronal ceroid lipofuscinosis, juvenile	CLN5	1203	608102	del 2 bp codon 358	19309691	Hum Mutat. 2009, 30:E651
Neuronal ceroid lipofuscinosis	Neuronal ceroid lipofuscinosis, juvenile	PPT1	5538	600722	del 1 bp codon 215	9664077	J Clin Invest. 1998, 102:361
Neuronal ceroid lipofuscinosis	Neuronal ceroid lipofuscinosis, juvenile	CLN3	1201	607042	ins 2 bp codon 125	9311735	Am J Hum Genet. 1997, 61:310
Neuronal ceroid lipofuscinosis	Neuronal ceroid lipofuscinosis, juvenile	CLN3	1201	607042	ins 1 bp codon 315	9311735	Am J Hum Genet. 1997, 61:310
Neuronal ceroid lipofuscinosis	Neuronal ceroid lipofuscinosis, juvenile	CLN3	1201	607042	ins 1 bp codon 124	LSDB	CLN3. 2005, PC:cln3.037
Neuronal ceroid lipofuscinosis	Neuronal ceroid lipofuscinosis, juvenile	CLN3	1201	607042	ins 1 bp codon 208	LSDB	CLN3. 2000, PC:cln3.025
Neuronal ceroid lipofuscinosis	Neuronal ceroid lipofuscinosis, juvenile	CLN3	1201	607042	ins 1 bp codon 195	9311735	Am J Hum Genet. 1997, 61:310
Neuronal ceroid lipofuscinosis	Neuronal ceroid lipofuscinosis, juvenile	CLN3	1201	607042	ins 1 bp codon 78	21990111	Hum Mutat. 2012, 33:42
Neuronal ceroid lipofuscinosis	Neuronal ceroid lipofuscinosis, juvenile	CLN3	1201	607042	deletion 1.02 kb incl. ex. 7-8	7553855	Cell. 1995, 82:949
Neuronal ceroid lipofuscinosis	Neuronal ceroid lipofuscinosis, juvenile	CLN3	1201	607042	deletion 266 bp nt. 791, cd. 264	9932957	Neurology. 1999, 52:360
Neuronal ceroid lipofuscinosis	Neuronal ceroid lipofuscinosis, juvenile	CLN3	1201	607042	deletion 28 bp nt. 10633-10660	LSDB	CLN3. 2001, UP:cln3.032
Neuronal ceroid lipofuscinosis	Neuronal ceroid lipofuscinosis, juvenile	CLN3	1201	607042	deletion 3 kb incl. ex. 10-13	7553855	Cell. 1995, 82:949
Neuronal ceroid lipofuscinosis	Neuronal ceroid lipofuscinosis, juvenile	CLN3	1201	607042	deletion 34 bp, IVS11+49	LSDB	CLN3. 2005, PC:cln3.039
Neuronal ceroid lipofuscinosis	Neuronal ceroid lipofuscinosis, juvenile	CLN3	1201	607042	deletion 6 kb incl. ex. 6-15	7553855	Cell. 1995, 82:949
Neuronal ceroid lipofuscinosis	Neuronal ceroid lipofuscinosis, juvenile	CLN3	1201	607042	deletion c.461-280_677+382del966, incl. ex 7-8	23374165	Orphanet J Rare Dis. 2013, 8:
Neuronal ceroid lipofuscinosis	Neuronal ceroid lipofuscinosis, juvenile	CLN3	1201	607042	deletion c.954_962+18del27	21990111	Hum Mutat. 2012, 33:42
Neuronal ceroid lipofuscinosis	Neuronal ceroid lipofuscinosis, late infantile	CLN5	1203	608102	Asn242Lys	21990111	Hum Mutat. 2012, 33:42
Neuronal ceroid lipofuscinosis	Neuronal ceroid lipofuscinosis, late infantile	CLN5	1203	608102	Asn192Ser	20157158	Neurology. 2010, 74:565
Neuronal ceroid lipofuscinosis	Neuronal ceroid lipofuscinosis, late infantile	CLN5	1203	608102	Gln189Term	16814585	Mol Genet Metab. 2006, 89:245
Neuronal ceroid lipofuscinosis	Neuronal ceroid lipofuscinosis, late infantile	CLN5	1203	608102	Pro21Ser	21990111	Hum Mutat. 2012, 33:42
Neuronal ceroid lipofuscinosis	Neuronal ceroid lipofuscinosis, late infantile	CLN5	1203	608102	Pro205Ser	21447811	J Child Neurol. 2011, 26:625
Neuronal ceroid lipofuscinosis	Neuronal ceroid lipofuscinosis, late infantile	CLN5	1203	608102	Arg145Term	21990111	Hum Mutat. 2012, 33:42
Neuronal ceroid lipofuscinosis	Neuronal ceroid lipofuscinosis, late infantile	CLN5	1203	608102	Arg199Term	23374165	Orphanet J Rare Dis. 2013, 8:
Neuronal ceroid lipofuscinosis	Neuronal ceroid lipofuscinosis, late infantile	CLN5	1203	608102	Arg112Pro	16814585	Mol Genet Metab. 2006, 89:245
Neuronal ceroid lipofuscinosis	Neuronal ceroid lipofuscinosis, late infantile	CLN5	1203	608102	Leu198Pro	21990111	Hum Mutat. 2012, 33:42
Neuronal ceroid lipofuscinosis	Neuronal ceroid lipofuscinosis, late infantile	CLN5	1203	608102	Glu253Term	12134079	Mol Biol Cell. 2002, 13:2410
Neuronal ceroid lipofuscinosis	Neuronal ceroid lipofuscinosis, late infantile	CLN5	1203	608102	Asp279Asn	9662406	Nat Genet. 1998, 19:286
Neuronal ceroid lipofuscinosis	Neuronal ceroid lipofuscinosis, late infantile	CLN5	1203	608102	Val263Glu	23374165	Orphanet J Rare Dis. 2013, 8:
Neuronal ceroid lipofuscinosis	Neuronal ceroid lipofuscinosis, late infantile	CLN5	1203	608102	Tyr342Term	19201763	Brain. 2009, 132:810
Neuronal ceroid lipofuscinosis	Neuronal ceroid lipofuscinosis, late infantile	CLN5	1203	608102	Trp75Arg	21990111	Hum Mutat. 2012, 33:42
Neuronal ceroid lipofuscinosis	Neuronal ceroid lipofuscinosis, late infantile	CLN5	1203	608102	Trp207Arg	21990111	Hum Mutat. 2012, 33:42
Neuronal ceroid lipofuscinosis	Neuronal ceroid lipofuscinosis, late infantile	CLN5	1203	608102	Trp224Term	20157158	Neurology. 2010, 74:565
Neuronal ceroid lipofuscinosis	Neuronal ceroid lipofuscinosis, late infantile	CLN5	1203	608102	Trp207Ser	20157158	Neurology. 2010, 74:565
Neuronal ceroid lipofuscinosis	Neuronal ceroid lipofuscinosis, late infantile	CLN5	1203	608102	Trp75Term	9662406	Nat Genet. 1998, 19:286
Neuronal ceroid lipofuscinosis	Neuronal ceroid lipofuscinosis, late infantile	CLN5	1203	608102	Trp379Term	23374165	Orphanet J Rare Dis. 2013, 8:
Neuronal ceroid lipofuscinosis	Neuronal ceroid lipofuscinosis, late infantile	CLN5	1203	608102	Leu175Term	21990111	Hum Mutat. 2012, 33:42
Neuronal ceroid lipofuscinosis	Neuronal ceroid lipofuscinosis, late infantile	CLN6	54982	606725	Asn90Lys	21990111	Hum Mutat. 2012, 33:42
Neuronal ceroid lipofuscinosis	Neuronal ceroid lipofuscinosis, late infantile	CLN6	54982	606725	Met241Thr	12815591	Hum Mutat. 2003, 22:35
Neuronal ceroid lipofuscinosis	Neuronal ceroid lipofuscinosis, late infantile	CLN6	54982	606725	Pro299Leu	12815591	Hum Mutat. 2003, 22:35
Neuronal ceroid lipofuscinosis	Neuronal ceroid lipofuscinosis, late infantile	CLN6	54982	606725	Pro159Leu	19201763	Brain. 2009, 132:810
Neuronal ceroid lipofuscinosis	Neuronal ceroid lipofuscinosis, late infantile	CLN6	54982	606725	Pro297Thr	21990111	Hum Mutat. 2012, 33:42
Neuronal ceroid lipofuscinosis	Neuronal ceroid lipofuscinosis, late infantile	CLN6	54982	606725	Arg252His	21990111	Hum Mutat. 2012, 33:42
Neuronal ceroid lipofuscinosis	Neuronal ceroid lipofuscinosis, late infantile	CLN6	54982	606725	Arg136Cys	19135028	Biochem Biophys Res Commun. 2009, 379:892
Neuronal ceroid lipofuscinosis	Neuronal ceroid lipofuscinosis, late infantile	CLN6	54982	606725	Arg5Trp	LSDB	CLN6. 2005, PC:cln6.020
Neuronal ceroid lipofuscinosis	Neuronal ceroid lipofuscinosis, late infantile	CLN6	54982	606725	Arg103Trp	HGOL	Hum Genet. 2008, 124:324
Neuronal ceroid lipofuscinosis	Neuronal ceroid lipofuscinosis, late infantile	CLN6	54982	606725	Arg62His	12815591	Hum Mutat. 2003, 22:35
Neuronal ceroid lipofuscinosis	Neuronal ceroid lipofuscinosis, late infantile	CLN6	54982	606725	Arg62Cys	19135028	Biochem Biophys Res Commun. 2009, 379:892
Neuronal ceroid lipofuscinosis	Neuronal ceroid lipofuscinosis, late infantile	CLN6	54982	606725	Arg149Cys	21990111	Hum Mutat. 2012, 33:42
Neuronal ceroid lipofuscinosis	Neuronal ceroid lipofuscinosis, late infantile	CLN6	54982	606725	Leu169Pro	21990111	Hum Mutat. 2012, 33:42
Neuronal ceroid lipofuscinosis	Neuronal ceroid lipofuscinosis, late infantile	CLN6	54982	606725	Leu162Arg	19135028	Biochem Biophys Res Commun. 2009, 379:892
Neuronal ceroid lipofuscinosis	Neuronal ceroid lipofuscinosis, late infantile	CLN6	54982	606725	Asp83His	LSDB	CLN6. 2005, PC:cln6.021
Neuronal ceroid lipofuscinosis	Neuronal ceroid lipofuscinosis, late infantile	CLN6	54982	606725	Asp83Val	23374165	Orphanet J Rare Dis. 2013, 8:
Neuronal ceroid lipofuscinosis	Neuronal ceroid lipofuscinosis, late infantile	CLN6	54982	606725	Glu72Gln	12815591	Hum Mutat. 2003, 22:35
Neuronal ceroid lipofuscinosis	Neuronal ceroid lipofuscinosis, late infantile	CLN6	54982	606725	Glu72Term	11791207	Am J Hum Genet. 2002, 70:324
Neuronal ceroid lipofuscinosis	Neuronal ceroid lipofuscinosis, late infantile	CLN6	54982	606725	Ala12Thr	21990111	Hum Mutat. 2012, 33:42
Neuronal ceroid lipofuscinosis	Neuronal ceroid lipofuscinosis, late infantile	CLN6	54982	606725	Gly17Ser	21990111	Hum Mutat. 2012, 33:42
Neuronal ceroid lipofuscinosis	Neuronal ceroid lipofuscinosis, late infantile	CLN6	54982	606725	Gly259Ser	21990111	Hum Mutat. 2012, 33:42
Neuronal ceroid lipofuscinosis	Neuronal ceroid lipofuscinosis, late infantile	CLN6	54982	606725	Gly259Val	23374165	Orphanet J Rare Dis. 2013, 8:
Neuronal ceroid lipofuscinosis	Neuronal ceroid lipofuscinosis, late infantile	CLN6	54982	606725	Gly259Cys	19135028	Biochem Biophys Res Commun. 2009, 379:892
Neuronal ceroid lipofuscinosis	Neuronal ceroid lipofuscinosis, late infantile	CLN6	54982	606725	Gly123Asp	11727201	Am J Hum Genet. 2002, 70:537
Neuronal ceroid lipofuscinosis	Neuronal ceroid lipofuscinosis, late infantile	CLN6	54982	606725	Tyr84His	23374165	Orphanet J Rare Dis. 2013, 8:
Neuronal ceroid lipofuscinosis	Neuronal ceroid lipofuscinosis, late infantile	CLN6	54982	606725	Tyr142Term	19135028	Biochem Biophys Res Commun. 2009, 379:892
Neuronal ceroid lipofuscinosis	Neuronal ceroid lipofuscinosis, late infantile	CLN6	54982	606725	Tyr221Term	15996215	Clin Genet. 2005, 68:167
Neuronal ceroid lipofuscinosis	Neuronal ceroid lipofuscinosis, late infantile	CLN6	54982	606725	Tyr221Ser	12815591	Hum Mutat. 2003, 22:35
Neuronal ceroid lipofuscinosis	Neuronal ceroid lipofuscinosis, late infantile	CLN6	54982	606725	Tyr221Cys	19135028	Biochem Biophys Res Commun. 2009, 379:892
Neuronal ceroid lipofuscinosis	Neuronal ceroid lipofuscinosis, late infantile	CLN6	54982	606725	Tyr172Term	21990111	Hum Mutat. 2012, 33:42
Neuronal ceroid lipofuscinosis	Neuronal ceroid lipofuscinosis, late infantile	CLN6	54982	606725	Ser104Phe	21990111	Hum Mutat. 2012, 33:42
Neuronal ceroid lipofuscinosis	Neuronal ceroid lipofuscinosis, late infantile	CLN6	54982	606725	Trp300Arg	12673792	Hum Mutat. 2003, 21:502
Neuronal ceroid lipofuscinosis	Neuronal ceroid lipofuscinosis, late infantile	CLN6	54982	606725	Phe234Leu	21990111	Hum Mutat. 2012, 33:42
Neuronal ceroid lipofuscinosis	Neuronal ceroid lipofuscinosis, late infantile	CLN6	54982	606725	Phe186Ser	21990111	Hum Mutat. 2012, 33:42
Neuronal ceroid lipofuscinosis	Neuronal ceroid lipofuscinosis, late infantile	CLN8	2055	607837	Asn125Ser	21990111	Hum Mutat. 2012, 33:42
Neuronal ceroid lipofuscinosis	Neuronal ceroid lipofuscinosis, late infantile	CLN8	2055	607837	Thr170Met	15024724	Hum Mutat. 2004, 23:300
Neuronal ceroid lipofuscinosis	Neuronal ceroid lipofuscinosis, late infantile	CLN8	2055	607837	Ile107Ser	21990111	Hum Mutat. 2012, 33:42
Neuronal ceroid lipofuscinosis	Neuronal ceroid lipofuscinosis, late infantile	CLN8	2055	607837	His157Arg	19201763	Brain. 2009, 132:810
Neuronal ceroid lipofuscinosis	Neuronal ceroid lipofuscinosis, late infantile	CLN8	2055	607837	Gln76Arg	21990111	Hum Mutat. 2012, 33:42
Neuronal ceroid lipofuscinosis	Neuronal ceroid lipofuscinosis, late infantile	CLN8	2055	607837	Gln194Arg	16570191	Neurogenetics. 2006, 7:111
Neuronal ceroid lipofuscinosis	Neuronal ceroid lipofuscinosis, late infantile	CLN8	2055	607837	His139Tyr	21990111	Hum Mutat. 2012, 33:42
Neuronal ceroid lipofuscinosis	Neuronal ceroid lipofuscinosis, late infantile	CLN8	2055	607837	Pro229Ala	21990111	Hum Mutat. 2012, 33:42
Neuronal ceroid lipofuscinosis	Neuronal ceroid lipofuscinosis, late infantile	CLN8	2055	607837	Arg204His	23374165	Orphanet J Rare Dis. 2013, 8:
Neuronal ceroid lipofuscinosis	Neuronal ceroid lipofuscinosis, late infantile	CLN8	2055	607837	Arg204Leu	19807737	Clin Genet. 2010, 77:79
Neuronal ceroid lipofuscinosis	Neuronal ceroid lipofuscinosis, late infantile	CLN8	2055	607837	Arg204Cys	15024724	Hum Mutat. 2004, 23:300
Neuronal ceroid lipofuscinosis	Neuronal ceroid lipofuscinosis, late infantile	CLN8	2055	607837	Arg70His	21990111	Hum Mutat. 2012, 33:42
Neuronal ceroid lipofuscinosis	Neuronal ceroid lipofuscinosis, late infantile	CLN8	2055	607837	Leu16Met	15024724	Hum Mutat. 2004, 23:300
Neuronal ceroid lipofuscinosis	Neuronal ceroid lipofuscinosis, late infantile	CLN8	2055	607837	Glu269Val	21990111	Hum Mutat. 2012, 33:42
Neuronal ceroid lipofuscinosis	Neuronal ceroid lipofuscinosis, late infantile	CLN8	2055	607837	Ala30Pro	16570191	Neurogenetics. 2006, 7:111
Neuronal ceroid lipofuscinosis	Neuronal ceroid lipofuscinosis, late infantile	CLN8	2055	607837	Gly237Arg	19807737	Clin Genet. 2010, 77:79
Neuronal ceroid lipofuscinosis	Neuronal ceroid lipofuscinosis, late infantile	CLN8	2055	607837	Gly221Ser	21990111	Hum Mutat. 2012, 33:42
Neuronal ceroid lipofuscinosis	Neuronal ceroid lipofuscinosis, late infantile	CLN8	2055	607837	Tyr158Cys	16570191	Neurogenetics. 2006, 7:111
Neuronal ceroid lipofuscinosis	Neuronal ceroid lipofuscinosis, late infantile	CLN8	2055	607837	Trp263Cys	15024724	Hum Mutat. 2004, 23:300
Neuronal ceroid lipofuscinosis	Neuronal ceroid lipofuscinosis, late infantile	CTSD	1509	116840	Ile315Asn	23374165	Orphanet J Rare Dis. 2013, 8:
Neuronal ceroid lipofuscinosis	Neuronal ceroid lipofuscinosis, late infantile	PPT1	5538	600722	Met1Ile	9664077	J Clin Invest. 1998, 102:361
Neuronal ceroid lipofuscinosis	Neuronal ceroid lipofuscinosis, late infantile	PPT1	5538	600722	Gln177Glu	9664077	J Clin Invest. 1998, 102:361
Neuronal ceroid lipofuscinosis	Neuronal ceroid lipofuscinosis, late infantile	PPT1	5538	600722	Trp296Term	9664077	J Clin Invest. 1998, 102:361
Neuronal ceroid lipofuscinosis	Neuronal ceroid lipofuscinosis, late infantile	PPT1	5538	600722	Trp38Cys	19201763	Brain. 2009, 132:810
Neuronal ceroid lipofuscinosis	Neuronal ceroid lipofuscinosis, late infantile	TPP1	1200	607998	Asn286Ser	12376936	Am J Med Genet. 2002, 112:347
Neuronal ceroid lipofuscinosis	Neuronal ceroid lipofuscinosis, late infantile	TPP1	1200	607998	Asn504Tyr	21990111	Hum Mutat. 2012, 33:42
Neuronal ceroid lipofuscinosis	Neuronal ceroid lipofuscinosis, late infantile	TPP1	1200	607998	Lys428Asn	11339651	Genet Med. 2000, 2:312
Neuronal ceroid lipofuscinosis	Neuronal ceroid lipofuscinosis, late infantile	TPP1	1200	607998	Thr353Pro	12376936	Am J Med Genet. 2002, 112:347
Neuronal ceroid lipofuscinosis	Neuronal ceroid lipofuscinosis, late infantile	TPP1	1200	607998	Ser382Arg	21990111	Hum Mutat. 2012, 33:42
Neuronal ceroid lipofuscinosis	Neuronal ceroid lipofuscinosis, late infantile	TPP1	1200	607998	Ile287Asn	10330339	Am J Hum Genet. 1999, 64:1511
Neuronal ceroid lipofuscinosis	Neuronal ceroid lipofuscinosis, late infantile	TPP1	1200	607998	Gln100Arg	23374165	Orphanet J Rare Dis. 2013, 8:
Neuronal ceroid lipofuscinosis	Neuronal ceroid lipofuscinosis, late infantile	TPP1	1200	607998	Gln214Term	22245569	Brain Dev. 2012, 34:739
Neuronal ceroid lipofuscinosis	Neuronal ceroid lipofuscinosis, late infantile	TPP1	1200	607998	Gln422His	10330339	Am J Hum Genet. 1999, 64:1511
Neuronal ceroid lipofuscinosis	Neuronal ceroid lipofuscinosis, late infantile	TPP1	1200	607998	Gln278Pro	12414822	J Med Genet. 2002, 39:822
Neuronal ceroid lipofuscinosis	Neuronal ceroid lipofuscinosis, late infantile	TPP1	1200	607998	Gln66Term	10330339	Am J Hum Genet. 1999, 64:1511
Neuronal ceroid lipofuscinosis	Neuronal ceroid lipofuscinosis, late infantile	TPP1	1200	607998	Gln264Term	21990111	Hum Mutat. 2012, 33:42
Neuronal ceroid lipofuscinosis	Neuronal ceroid lipofuscinosis, late infantile	TPP1	1200	607998	Gln509Term	10862088	Hum Mutat. 2000, 15:577
Neuronal ceroid lipofuscinosis	Neuronal ceroid lipofuscinosis, late infantile	TPP1	1200	607998	Pro202Leu	11589012	Eur J Paediatr Neurol. 2001, 5SA:7
Neuronal ceroid lipofuscinosis	Neuronal ceroid lipofuscinosis, late infantile	TPP1	1200	607998	Pro544Ser	11339651	Genet Med. 2000, 2:312
Neuronal ceroid lipofuscinosis	Neuronal ceroid lipofuscinosis, late infantile	TPP1	1200	607998	Arg127Gln	11339651	Genet Med. 2000, 2:312
Neuronal ceroid lipofuscinosis	Neuronal ceroid lipofuscinosis, late infantile	TPP1	1200	607998	Arg127Term	10330339	Am J Hum Genet. 1999, 64:1511
Neuronal ceroid lipofuscinosis	Neuronal ceroid lipofuscinosis, late infantile	TPP1	1200	607998	Arg208Term	9295267	Science. 1997, 277:1802
Neuronal ceroid lipofuscinosis	Neuronal ceroid lipofuscinosis, late infantile	TPP1	1200	607998	Arg266Gln	21990111	Hum Mutat. 2012, 33:42
Neuronal ceroid lipofuscinosis	Neuronal ceroid lipofuscinosis, late infantile	TPP1	1200	607998	Arg339Gln	21990111	Hum Mutat. 2012, 33:42
Neuronal ceroid lipofuscinosis	Neuronal ceroid lipofuscinosis, late infantile	TPP1	1200	607998	Arg350Trp	23266810	Gene. 2013, 516:114
Neuronal ceroid lipofuscinosis	Neuronal ceroid lipofuscinosis, late infantile	TPP1	1200	607998	Arg206His	12698559	Vopr Med Khim. 2002, 48:594
Neuronal ceroid lipofuscinosis	Neuronal ceroid lipofuscinosis, late infantile	TPP1	1200	607998	Arg447His	10330339	Am J Hum Genet. 1999, 64:1511
Neuronal ceroid lipofuscinosis	Neuronal ceroid lipofuscinosis, late infantile	TPP1	1200	607998	Arg206Cys	10477428	Hum Mutat. 1999, 14:199
Neuronal ceroid lipofuscinosis	Neuronal ceroid lipofuscinosis, late infantile	TPP1	1200	607998	Leu275Pro	23768618	Reprod Biomed Online. 2013, epub:epub
Neuronal ceroid lipofuscinosis	Neuronal ceroid lipofuscinosis, late infantile	TPP1	1200	607998	Leu355Pro	12125808	Curr Mol Med. 2002, 2:423
Neuronal ceroid lipofuscinosis	Neuronal ceroid lipofuscinosis, late infantile	TPP1	1200	607998	Glu402Term	19201763	Brain. 2009, 132:810
Neuronal ceroid lipofuscinosis	Neuronal ceroid lipofuscinosis, late infantile	TPP1	1200	607998	Glu343Lys	10330339	Am J Hum Genet. 1999, 64:1511
Neuronal ceroid lipofuscinosis	Neuronal ceroid lipofuscinosis, late infantile	TPP1	1200	607998	Glu423Asp	11589009	Eur J Paediatr Neurol. 2001, 5:57
Neuronal ceroid lipofuscinosis	Neuronal ceroid lipofuscinosis, late infantile	TPP1	1200	607998	Asp276Val	19793312	Clin Genet. 2009, 76:372
Neuronal ceroid lipofuscinosis	Neuronal ceroid lipofuscinosis, late infantile	TPP1	1200	607998	Ala454Glu	10330339	Am J Hum Genet. 1999, 64:1511
Neuronal ceroid lipofuscinosis	Neuronal ceroid lipofuscinosis, late infantile	TPP1	1200	607998	Ala448Val	21990111	Hum Mutat. 2012, 33:42
Neuronal ceroid lipofuscinosis	Neuronal ceroid lipofuscinosis, late infantile	TPP1	1200	607998	Ala453Asp	23266810	Gene. 2013, 516:114
Neuronal ceroid lipofuscinosis	Neuronal ceroid lipofuscinosis, late infantile	TPP1	1200	607998	Ala453Val	19793312	Clin Genet. 2009, 76:372
Neuronal ceroid lipofuscinosis	Neuronal ceroid lipofuscinosis, late infantile	TPP1	1200	607998	Gly77Arg	10330339	Am J Hum Genet. 1999, 64:1511
Neuronal ceroid lipofuscinosis	Neuronal ceroid lipofuscinosis, late infantile	TPP1	1200	607998	Gly473Arg	11339651	Genet Med. 2000, 2:312
Neuronal ceroid lipofuscinosis	Neuronal ceroid lipofuscinosis, late infantile	TPP1	1200	607998	Gly389Glu	10330339	Am J Hum Genet. 1999, 64:1511
Neuronal ceroid lipofuscinosis	Neuronal ceroid lipofuscinosis, late infantile	TPP1	1200	607998	Gly77Term	22245569	Brain Dev. 2012, epub:epub
Neuronal ceroid lipofuscinosis	Neuronal ceroid lipofuscinosis, late infantile	TPP1	1200	607998	Gly501Cys	21990111	Hum Mutat. 2012, 33:42
Neuronal ceroid lipofuscinosis	Neuronal ceroid lipofuscinosis, late infantile	TPP1	1200	607998	Gly482Arg	19201763	Brain. 2009, 132:810
Neuronal ceroid lipofuscinosis	Neuronal ceroid lipofuscinosis, late infantile	TPP1	1200	607998	Gly535Arg	23266810	Gene. 2013, 516:114
Neuronal ceroid lipofuscinosis	Neuronal ceroid lipofuscinosis, late infantile	TPP1	1200	607998	Gly284Val	11339651	Genet Med. 2000, 2:312
Neuronal ceroid lipofuscinosis	Neuronal ceroid lipofuscinosis, late infantile	TPP1	1200	607998	Val385Asp	10330339	Am J Hum Genet. 1999, 64:1511
Neuronal ceroid lipofuscinosis	Neuronal ceroid lipofuscinosis, late infantile	TPP1	1200	607998	Val216Met	20820830	Neurogenetics. 2011, 12:93
Neuronal ceroid lipofuscinosis	Neuronal ceroid lipofuscinosis, late infantile	TPP1	1200	607998	Val277Met	12414822	J Med Genet. 2002, 39:822
Neuronal ceroid lipofuscinosis	Neuronal ceroid lipofuscinosis, late infantile	TPP1	1200	607998	Val480Gly	18283468	Acta Neuropathol. 2008, 116:119
Neuronal ceroid lipofuscinosis	Neuronal ceroid lipofuscinosis, late infantile	TPP1	1200	607998	Tyr209His	21990111	Hum Mutat. 2012, 33:42
Neuronal ceroid lipofuscinosis	Neuronal ceroid lipofuscinosis, late infantile	TPP1	1200	607998	Tyr79Term	21990111	Hum Mutat. 2012, 33:42
Neuronal ceroid lipofuscinosis	Neuronal ceroid lipofuscinosis, late infantile	TPP1	1200	607998	Ser238Term	12125808	Curr Mol Med. 2002, 2:423
Neuronal ceroid lipofuscinosis	Neuronal ceroid lipofuscinosis, late infantile	TPP1	1200	607998	Ser62Thr	21990111	Hum Mutat. 2012, 33:42
Neuronal ceroid lipofuscinosis	Neuronal ceroid lipofuscinosis, late infantile	TPP1	1200	607998	Ser475Leu	10330339	Am J Hum Genet. 1999, 64:1511
Neuronal ceroid lipofuscinosis	Neuronal ceroid lipofuscinosis, late infantile	TPP1	1200	607998	Trp548Arg	21990111	Hum Mutat. 2012, 33:42
Neuronal ceroid lipofuscinosis	Neuronal ceroid lipofuscinosis, late infantile	TPP1	1200	607998	Trp460Term	11339651	Genet Med. 2000, 2:312
Neuronal ceroid lipofuscinosis	Neuronal ceroid lipofuscinosis, late infantile	TPP1	1200	607998	Cys365Arg	9295267	Science. 1997, 277:1802
Neuronal ceroid lipofuscinosis	Neuronal ceroid lipofuscinosis, late infantile	TPP1	1200	607998	Cys365Tyr	9295267	Science. 1997, 277:1802
Neuronal ceroid lipofuscinosis	Neuronal ceroid lipofuscinosis, late infantile	TPP1	1200	607998	Leu104Term	HGOL	Hum Genet. 2008, 123:553
Neuronal ceroid lipofuscinosis	Neuronal ceroid lipofuscinosis, late infantile	TPP1	1200	607998	Phe481Cys	12414822	J Med Genet. 2002, 39:822
Neuronal ceroid lipofuscinosis	Neuronal ceroid lipofuscinosis, late infantile	CLN6	54982	606725	IVS4 ds C-T +8	21990111	Hum Mutat. 2012, 33:42
Neuronal ceroid lipofuscinosis	Neuronal ceroid lipofuscinosis, late infantile	CLN6	54982	606725	IVS4 ds G-T +1	12673792	Hum Mutat. 2003, 21:502
Neuronal ceroid lipofuscinosis	Neuronal ceroid lipofuscinosis, late infantile	CLN6	54982	606725	IVS5 ds G-T +5	15996215	Clin Genet. 2005, 68:167
Neuronal ceroid lipofuscinosis	Neuronal ceroid lipofuscinosis, late infantile	PPT1	5538	600722	IVS1 as T-G -15	16759889	Eur J Paediatr Neurol. 2006, 10:154
Neuronal ceroid lipofuscinosis	Neuronal ceroid lipofuscinosis, late infantile	TPP1	1200	607998	IVS1 ds G-C +1	19201763	Brain. 2009, 132:810
Neuronal ceroid lipofuscinosis	Neuronal ceroid lipofuscinosis, late infantile	TPP1	1200	607998	IVS1 as C-G -3	21990111	Hum Mutat. 2012, 33:42
Neuronal ceroid lipofuscinosis	Neuronal ceroid lipofuscinosis, late infantile	TPP1	1200	607998	IVS11 ds G-C +1	21990111	Hum Mutat. 2012, 33:42
Neuronal ceroid lipofuscinosis	Neuronal ceroid lipofuscinosis, late infantile	TPP1	1200	607998	IVS12 ds G-A +1	20820830	Neurogenetics. 2011, 12:93
Neuronal ceroid lipofuscinosis	Neuronal ceroid lipofuscinosis, late infantile	TPP1	1200	607998	IVS12 ds G-C +1	23374165	Orphanet J Rare Dis. 2013, 8:
Neuronal ceroid lipofuscinosis	Neuronal ceroid lipofuscinosis, late infantile	TPP1	1200	607998	IVS12 as G-C -1	10330339	Am J Hum Genet. 1999, 64:1511
Neuronal ceroid lipofuscinosis	Neuronal ceroid lipofuscinosis, late infantile	TPP1	1200	607998	IVS2 ds G-C +5	23266810	Gene. 2013, 516:114
Neuronal ceroid lipofuscinosis	Neuronal ceroid lipofuscinosis, late infantile	TPP1	1200	607998	Gln75Gln	10330339	Am J Hum Genet. 1999, 64:1511
Neuronal ceroid lipofuscinosis	Neuronal ceroid lipofuscinosis, late infantile	TPP1	1200	607998	IVS4 as A-G -2	11339651	Genet Med. 2000, 2:312
Neuronal ceroid lipofuscinosis	Neuronal ceroid lipofuscinosis, late infantile	TPP1	1200	607998	IVS4 as G-C -1	21990111	Hum Mutat. 2012, 33:42
Neuronal ceroid lipofuscinosis	Neuronal ceroid lipofuscinosis, late infantile	TPP1	1200	607998	IVS5 as G-A -1	10330339	Am J Hum Genet. 1999, 64:1511
Neuronal ceroid lipofuscinosis	Neuronal ceroid lipofuscinosis, late infantile	TPP1	1200	607998	IVS5 as G-C -1	9295267	Science. 1997, 277:1802
Neuronal ceroid lipofuscinosis	Neuronal ceroid lipofuscinosis, late infantile	TPP1	1200	607998	IVS7 as A-G -18	10330339	Am J Hum Genet. 1999, 64:1511
Neuronal ceroid lipofuscinosis	Neuronal ceroid lipofuscinosis, late infantile	TPP1	1200	607998	IVS8 ds T-C +2	21990111	Hum Mutat. 2012, 33:42
Neuronal ceroid lipofuscinosis	Neuronal ceroid lipofuscinosis, late infantile	TPP1	1200	607998	IVS8 ds T-G +2	10330339	Am J Hum Genet. 1999, 64:1511
Neuronal ceroid lipofuscinosis	Neuronal ceroid lipofuscinosis, late infantile	TPP1	1200	607998	IVS8 as A-G -2	12125808	Curr Mol Med. 2002, 2:423
Neuronal ceroid lipofuscinosis	Neuronal ceroid lipofuscinosis, late infantile	CLN5	1203	608102	del 2 bp codon 392	9662406	Nat Genet. 1998, 19:286
Neuronal ceroid lipofuscinosis	Neuronal ceroid lipofuscinosis, late infantile	CLN5	1203	608102	del 1 bp codon 224	23374165	Orphanet J Rare Dis. 2013, 8:
Neuronal ceroid lipofuscinosis	Neuronal ceroid lipofuscinosis, late infantile	CLN5	1203	608102	del 1 bp codon 307	20157158	Neurology. 2010, 74:565
Neuronal ceroid lipofuscinosis	Neuronal ceroid lipofuscinosis, late infantile	CLN5	1203	608102	del 16 bp codon 319	21990111	Hum Mutat. 2012, 33:42
Neuronal ceroid lipofuscinosis	Neuronal ceroid lipofuscinosis, late infantile	CLN5	1203	608102	del 1 bp codon 361	20157158	Neurology. 2010, 74:565
Neuronal ceroid lipofuscinosis	Neuronal ceroid lipofuscinosis, late infantile	CLN5	1203	608102	del 2 bp codon 357	20157158	Neurology. 2010, 74:565
Neuronal ceroid lipofuscinosis	Neuronal ceroid lipofuscinosis, late infantile	CLN6	54982	606725	del 1 bp codon 173	19135028	Biochem Biophys Res Commun. 2009, 379:892
Neuronal ceroid lipofuscinosis	Neuronal ceroid lipofuscinosis, late infantile	CLN6	54982	606725	del 1 bp codon 3	11727201	Am J Hum Genet. 2002, 70:537
Neuronal ceroid lipofuscinosis	Neuronal ceroid lipofuscinosis, late infantile	CLN6	54982	606725	del 3 bp codon 170	11791207	Am J Hum Genet. 2002, 70:324
Neuronal ceroid lipofuscinosis	Neuronal ceroid lipofuscinosis, late infantile	CLN6	54982	606725	del 1 bp codon 243	21990111	Hum Mutat. 2012, 33:42
Neuronal ceroid lipofuscinosis	Neuronal ceroid lipofuscinosis, late infantile	CLN6	54982	606725	del 3 bp codon 265	12815591	Hum Mutat. 2003, 22:35
Neuronal ceroid lipofuscinosis	Neuronal ceroid lipofuscinosis, late infantile	CLN6	54982	606725	del 4 bp codon 239	19135028	Biochem Biophys Res Commun. 2009, 379:892
Neuronal ceroid lipofuscinosis	Neuronal ceroid lipofuscinosis, late infantile	CLN6	54982	606725	del 3 bp codon 154	11727201	Am J Hum Genet. 2002, 70:537
Neuronal ceroid lipofuscinosis	Neuronal ceroid lipofuscinosis, late infantile	CLN6	54982	606725	del 2 bp codon 132	11727201	Am J Hum Genet. 2002, 70:537
Neuronal ceroid lipofuscinosis	Neuronal ceroid lipofuscinosis, late infantile	CLN6	54982	606725	del 1 bp codon 84	21990111	Hum Mutat. 2012, 33:42
Neuronal ceroid lipofuscinosis	Neuronal ceroid lipofuscinosis, late infantile	CLN8	2055	607837	del 3 bp codon 213	21990111	Hum Mutat. 2012, 33:42
Neuronal ceroid lipofuscinosis	Neuronal ceroid lipofuscinosis, late infantile	CLN8	2055	607837	del 1 bp codon 30	15024724	Hum Mutat. 2004, 23:300
Neuronal ceroid lipofuscinosis	Neuronal ceroid lipofuscinosis, late infantile	CLN8	2055	607837	del 2 bp codon 188	22220808	Clin Genet. 2012, 81:602
Neuronal ceroid lipofuscinosis	Neuronal ceroid lipofuscinosis, late infantile	CLN8	2055	607837	del 1 bp codon 22	16570191	Neurogenetics. 2006, 7:111
Neuronal ceroid lipofuscinosis	Neuronal ceroid lipofuscinosis, late infantile	CLN8	2055	607837	del 3 bp codon 60	19431184	Hum Mutat. 2009, 30:1104
Neuronal ceroid lipofuscinosis	Neuronal ceroid lipofuscinosis, late infantile	PPT1	5538	600722	del 3 bp codon 84	10649502	Hum Mutat. 1999, 15:206
Neuronal ceroid lipofuscinosis	Neuronal ceroid lipofuscinosis, late infantile	TPP1	1200	607998	del 4 bp codon 59	22245569	Brain Dev. 2012, 34:739
Neuronal ceroid lipofuscinosis	Neuronal ceroid lipofuscinosis, late infantile	TPP1	1200	607998	del 1 bp codon 259	19748052	Pediatr Neurol. 2009, 41:297
Neuronal ceroid lipofuscinosis	Neuronal ceroid lipofuscinosis, late infantile	TPP1	1200	607998	del 3 bp codon 328	21990111	Hum Mutat. 2012, 33:42
Neuronal ceroid lipofuscinosis	Neuronal ceroid lipofuscinosis, late infantile	TPP1	1200	607998	del 11 bp codon 126	10330339	Am J Hum Genet. 1999, 64:1511
Neuronal ceroid lipofuscinosis	Neuronal ceroid lipofuscinosis, late infantile	TPP1	1200	607998	del 2 bp codon 516	21990111	Hum Mutat. 2012, 33:42
Neuronal ceroid lipofuscinosis	Neuronal ceroid lipofuscinosis, late infantile	TPP1	1200	607998	del 11 bp codon 536	12125808	Curr Mol Med. 2002, 2:423
Neuronal ceroid lipofuscinosis	Neuronal ceroid lipofuscinosis, late infantile	TPP1	1200	607998	del 1 bp codon 499	21990111	Hum Mutat. 2012, 33:42
Neuronal ceroid lipofuscinosis	Neuronal ceroid lipofuscinosis, late infantile	TPP1	1200	607998	del 8 bp codon 329	23374165	Orphanet J Rare Dis. 2013, 8:19
Neuronal ceroid lipofuscinosis	Neuronal ceroid lipofuscinosis, late infantile	TPP1	1200	607998	del 2 bp codon 369	23266810	Gene. 2013, 516:114
Neuronal ceroid lipofuscinosis	Neuronal ceroid lipofuscinosis, late infantile	TPP1	1200	607998	del 1 bp codon 354	21990111	Hum Mutat. 2012, 33:42
Neuronal ceroid lipofuscinosis	Neuronal ceroid lipofuscinosis, late infantile	TPP1	1200	607998	del 8 bp codon 323	10330339	Am J Hum Genet. 1999, 64:1511
Neuronal ceroid lipofuscinosis	Neuronal ceroid lipofuscinosis, late infantile	TPP1	1200	607998	del 2 bp codon 559	10330339	Am J Hum Genet. 1999, 64:1511
Neuronal ceroid lipofuscinosis	Neuronal ceroid lipofuscinosis, late infantile	TPP1	1200	607998	del 2 bp codon 61	11241479	Am J Med Genet. 2001, 99:161
Neuronal ceroid lipofuscinosis	Neuronal ceroid lipofuscinosis, late infantile	TPP1	1200	607998	del 14 bp non-coding DNA	22245569	Brain Dev. 2012, 34:739
Neuronal ceroid lipofuscinosis	Neuronal ceroid lipofuscinosis, late infantile	TPP1	1200	607998	del 16 bp codon 274	21990111	Hum Mutat. 2012, 33:42
Neuronal ceroid lipofuscinosis	Neuronal ceroid lipofuscinosis, late infantile	CLN5	1203	608102	ins 1 bp codon 176	20157158	Neurology. 2010, 74:565
Neuronal ceroid lipofuscinosis	Neuronal ceroid lipofuscinosis, late infantile	CLN5	1203	608102	ins 1 bp codon 224	10953198	Neurology. 2000, 55:579
Neuronal ceroid lipofuscinosis	Neuronal ceroid lipofuscinosis, late infantile	CLN6	54982	606725	ins 1 bp codon 184	HGOL	Hum Genet. 2008, 124:323
Neuronal ceroid lipofuscinosis	Neuronal ceroid lipofuscinosis, late infantile	CLN6	54982	606725	ins 1 bp codon 105	11727201	Am J Hum Genet. 2002, 70:537
Neuronal ceroid lipofuscinosis	Neuronal ceroid lipofuscinosis, late infantile	CLN6	54982	606725	ins 4 bp codon 91	12673792	Hum Mutat. 2003, 21:502
Neuronal ceroid lipofuscinosis	Neuronal ceroid lipofuscinosis, late infantile	CLN6	54982	606725	ins 1 bp non-coding DNA	12815591	Hum Mutat. 2003, 22:35
Neuronal ceroid lipofuscinosis	Neuronal ceroid lipofuscinosis, late infantile	PPT1	5538	600722	ins 1 bp codon 259	23857568	J Child Neurol. 2013, epub:epub
Neuronal ceroid lipofuscinosis	Neuronal ceroid lipofuscinosis, late infantile	TPP1	1200	607998	ins 1 bp codon 532	10330339	Am J Hum Genet. 1999, 64:1511
Neuronal ceroid lipofuscinosis	Neuronal ceroid lipofuscinosis, late infantile	TPP1	1200	607998	ins 1 bp codon 119	11339651	Genet Med. 2000, 2:312
Neuronal ceroid lipofuscinosis	Neuronal ceroid lipofuscinosis, late infantile	TPP1	1200	607998	ins 4 bp codon 137	22245569	Brain Dev. 2012, epub:epub
Neuronal ceroid lipofuscinosis	Neuronal ceroid lipofuscinosis, late infantile	TPP1	1200	607998	ins 1 bp codon 13	21990111	Hum Mutat. 2012, 33:42
Neuronal ceroid lipofuscinosis	Neuronal ceroid lipofuscinosis, late infantile	TPP1	1200	607998	ins 4 bp codon 516	22245569	Brain Dev. 2012, epub:epub
Neuronal ceroid lipofuscinosis	Neuronal ceroid lipofuscinosis, late infantile	TPP1	1200	607998	ins 1 bp codon 166	21990111	Hum Mutat. 2012, 33:42
Neuronal ceroid lipofuscinosis	Neuronal ceroid lipofuscinosis, late infantile	CLN6	54982	606725	del 8 bp / ins 3 bp codon 277	12815591	Hum Mutat. 2003, 22:35
Neuronal ceroid lipofuscinosis	Neuronal ceroid lipofuscinosis, late infantile	TPP1	1200	607998	del 3 bp / ins 3 bp codon 329	LSDB	TPP1. 2005, PC:cln2.074
Neuronal ceroid lipofuscinosis	Neuronal ceroid lipofuscinosis, late infantile	TPP1	1200	607998	del 2 bp / ins 2 bp non-coding DNA	21990111	Hum Mutat. 2012, 33:42
Neuronal ceroid lipofuscinosis	Neuronal ceroid lipofuscinosis, late infantile	CLN5	1203	608102	deletion ex. 4	20157158	Neurology. 2010, 74:565
Neuronal ceroid lipofuscinosis	Neuronal ceroid lipofuscinosis, late infantile	CLN6	54982	606725	deletion ex. 2-3	19520283	Pediatr Neurol. 2009, 41:74
Neuronal ceroid lipofuscinosis	Neuronal ceroid lipofuscinosis, late infantile	CLN8	2055	607837	deletion 2613 bp c.544-2566_590	19807737	Clin Genet. 2010, 77:79
Neuronal ceroid lipofuscinosis	Neuronal ceroid lipofuscinosis, late infantile	PPT1	5538	600722	deletion c.124+1215_235-102del36kb, intron 1, exon2 2-3	19302939	Pediatr Neurol. 2009, 40:271
Neuronal ceroid lipofuscinosis	Neuronal ceroid lipofuscinosis, late infantile	TPP1	1200	607998	deletion 179 bp nt. 4207, cd. 296	10477428	Hum Mutat. 1999, 14:199
Neuronal ceroid lipofuscinosis	Neuronal ceroid lipofuscinosis 4A, autosomal recessive	CLN6	54982	606725	Arg6Thr	21549341	Am J Hum Genet. 2011, 88:566
Neuronal ceroid lipofuscinosis	Neuronal ceroid lipofuscinosis 4A, autosomal recessive	CLN6	54982	606725	Arg103Gln	21549341	Am J Hum Genet. 2011, 88:566
Neuronal ceroid lipofuscinosis	Neuronal ceroid lipofuscinosis 4A, autosomal recessive	CLN6	54982	606725	Arg149His	21549341	Am J Hum Genet. 2011, 88:566
Neuronal ceroid lipofuscinosis	Neuronal ceroid lipofuscinosis 4A, autosomal recessive	CLN6	54982	606725	Leu47Phe	21549341	Am J Hum Genet. 2011, 88:566
Neuronal ceroid lipofuscinosis	Neuronal ceroid lipofuscinosis 4A, autosomal recessive	CLN6	54982	606725	Leu67Pro	21549341	Am J Hum Genet. 2011, 88:566
Neuronal ceroid lipofuscinosis	Neuronal ceroid lipofuscinosis 4A, autosomal recessive	CLN6	54982	606725	del 1 bp codon 297	21549341	Am J Hum Genet. 2011, 88:566
Neuronal ceroid lipofuscinosis	Neuronal ceroid lipofuscinosis 4A, autosomal recessive	CLN6	54982	606725	del 2 bp / ins 2 bp codon 238	21549341	Am J Hum Genet. 2011, 88:566
Neuronal ceroid lipofuscinosis	Neuronal ceroid lipofuscinosis, early childhood	CLN8	2055	607837	Gln256Glu	17560505	Pediatr Neurol. 2007, 36:411
Neuronal ceroid lipofuscinosis	Neuronal ceroid lipofuscinosis, adult-onset	DNAJC5	80331	611203	Leu115Arg	21820099	Am J Hum Genet. 2011, 89:241
Neuronal ceroid lipofuscinosis	Neuronal ceroid lipofuscinosis, adult-onset	DNAJC5	80331	611203	del 3 bp codon 116	21820099	Am J Hum Genet. 2011, 89:241
Neuronal ceroid lipofuscinosis	Neuronal ceroid lipofuscinoses, late infantile	MFSD8	256471	611124	Thr294Lys	19177532	Hum Mutat. 2009, 30:E530
Neuronal ceroid lipofuscinosis	Neuronal ceroid lipofuscinoses, late infantile	MFSD8	256471	611124	Thr458Lys	21990111	Hum Mutat. 2012, 33:42
Neuronal ceroid lipofuscinosis	Neuronal ceroid lipofuscinoses, late infantile	MFSD8	256471	611124	Thr160Asn	21990111	Hum Mutat. 2012, 33:42
Neuronal ceroid lipofuscinosis	Neuronal ceroid lipofuscinoses, late infantile	MFSD8	256471	611124	Thr160Ile	21990111	Hum Mutat. 2012, 33:42
Neuronal ceroid lipofuscinosis	Neuronal ceroid lipofuscinoses, late infantile	MFSD8	256471	611124	Arg233Gly	17564970	Am J Hum Genet. 2007, 81:136
Neuronal ceroid lipofuscinosis	Neuronal ceroid lipofuscinoses, late infantile	MFSD8	256471	611124	Met1Thr	19177532	Hum Mutat. 2009, 30:E530
Neuronal ceroid lipofuscinosis	Neuronal ceroid lipofuscinoses, late infantile	MFSD8	256471	611124	Met454Thr	25333361	PLoS One. 2014, 9:e109576
Neuronal ceroid lipofuscinosis	Neuronal ceroid lipofuscinoses, late infantile	MFSD8	256471	611124	Met470Val	21990111	Hum Mutat. 2012, 33:42
Neuronal ceroid lipofuscinosis	Neuronal ceroid lipofuscinoses, late infantile	MFSD8	256471	611124	Gln87Term	21990111	Hum Mutat. 2012, 33:42
Neuronal ceroid lipofuscinosis	Neuronal ceroid lipofuscinoses, late infantile	MFSD8	256471	611124	Gln474Term	21990111	Hum Mutat. 2012, 33:42
Neuronal ceroid lipofuscinosis	Neuronal ceroid lipofuscinoses, late infantile	MFSD8	256471	611124	Pro447Leu	19177532	Hum Mutat. 2009, 30:E530
Neuronal ceroid lipofuscinosis	Neuronal ceroid lipofuscinoses, late infantile	MFSD8	256471	611124	Pro412Leu	19277732	Neurogenetics. 2009, 10:307
Neuronal ceroid lipofuscinosis	Neuronal ceroid lipofuscinoses, late infantile	MFSD8	256471	611124	Arg35Term	19177532	Hum Mutat. 2009, 30:E530
Neuronal ceroid lipofuscinosis	Neuronal ceroid lipofuscinoses, late infantile	MFSD8	256471	611124	Arg482Term	19177532	Hum Mutat. 2009, 30:E530
Neuronal ceroid lipofuscinosis	Neuronal ceroid lipofuscinoses, late infantile	MFSD8	256471	611124	Arg465Gln	21990111	Hum Mutat. 2012, 33:42
Neuronal ceroid lipofuscinosis	Neuronal ceroid lipofuscinoses, late infantile	MFSD8	256471	611124	Arg465Trp	19201763	Brain. 2009, 132:810
Neuronal ceroid lipofuscinosis	Neuronal ceroid lipofuscinoses, late infantile	MFSD8	256471	611124	Arg139His	19201763	Brain. 2009, 132:810
Neuronal ceroid lipofuscinosis	Neuronal ceroid lipofuscinoses, late infantile	MFSD8	256471	611124	Glu381Term	19177532	Hum Mutat. 2009, 30:E530
Neuronal ceroid lipofuscinosis	Neuronal ceroid lipofuscinoses, late infantile	MFSD8	256471	611124	Asp368His	17564970	Am J Hum Genet. 2007, 81:136
Neuronal ceroid lipofuscinosis	Neuronal ceroid lipofuscinoses, late infantile	MFSD8	256471	611124	Gly310Asp	17564970	Am J Hum Genet. 2007, 81:136
Neuronal ceroid lipofuscinosis	Neuronal ceroid lipofuscinoses, late infantile	MFSD8	256471	611124	Gly429Asp	17564970	Am J Hum Genet. 2007, 81:136
Neuronal ceroid lipofuscinosis	Neuronal ceroid lipofuscinoses, late infantile	MFSD8	256471	611124	Gly52Arg	19177532	Hum Mutat. 2009, 30:E530
Neuronal ceroid lipofuscinosis	Neuronal ceroid lipofuscinoses, late infantile	MFSD8	256471	611124	Gly158Ser	25270050	Eur J Med Genet. 2014, 57:607
Neuronal ceroid lipofuscinosis	Neuronal ceroid lipofuscinoses, late infantile	MFSD8	256471	611124	Tyr298Term	17564970	Am J Hum Genet. 2007, 81:136
Neuronal ceroid lipofuscinosis	Neuronal ceroid lipofuscinoses, late infantile	MFSD8	256471	611124	Tyr121Cys	18850119	Neurogenetics. 2009, 10:73
Neuronal ceroid lipofuscinosis	Neuronal ceroid lipofuscinoses, late infantile	MFSD8	256471	611124	Trp407Arg	25333361	PLoS One. 2014, 9:e109576
Neuronal ceroid lipofuscinosis	Neuronal ceroid lipofuscinoses, late infantile	MFSD8	256471	611124	IVS6 as G-C -1	21990111	Hum Mutat. 2012, 33:42
Neuronal ceroid lipofuscinosis	Neuronal ceroid lipofuscinoses, late infantile	MFSD8	256471	611124	IVS8 ds G-A +1	21990111	Hum Mutat. 2012, 33:42
Neuronal ceroid lipofuscinosis	Neuronal ceroid lipofuscinoses, late infantile	MFSD8	256471	611124	IVS8 ds T-A +2	17564970	Am J Hum Genet. 2007, 81:136
Neuronal ceroid lipofuscinosis	Neuronal ceroid lipofuscinoses, late infantile	MFSD8	256471	611124	IVS9 ds G-C +1	19177532	Hum Mutat. 2009, 30:E530
Neuronal ceroid lipofuscinosis	Neuronal ceroid lipofuscinoses, late infantile	MFSD8	256471	611124	del 7 bp codon 137	22612257	Epilepsia. 2012, 53:1387
Neuronal ceroid lipofuscinosis	Neuronal ceroid lipofuscinoses, late infantile	MFSD8	256471	611124	del 17 bp codon 209	19177532	Hum Mutat. 2009, 30:E530
Neuronal ceroid lipofuscinosis	Neuronal ceroid lipofuscinoses, late infantile	MFSD8	256471	611124	del 1 bp non-coding DNA	19201763	Brain. 2009, 132:810
Neuronal ceroid lipofuscinosis	Neuronal ceroid lipofuscinoses, late infantile	MFSD8	256471	611124	ins 1 bp non-coding DNA	19177532	Hum Mutat. 2009, 30:E530
Neuronal ceroid lipofuscinosis	Neuronal ceroid lipofuscinoses, late infantile	MFSD8	256471	611124	del 2 bp / ins 2 bp codon 156	19201763	Brain. 2009, 132:810
Neuronal ceroid lipofuscinosis	Neuronal ceroid lipofuscinosis, infantile	PPT1	5538	600722	Lys55Term	7637805	Nature. 1995, 376:584
Neuronal ceroid lipofuscinosis	Neuronal ceroid lipofuscinosis, infantile	PPT1	5538	600722	Lys104Term	11589012	Eur J Paediatr Neurol. 2001, 5SA:7
Neuronal ceroid lipofuscinosis	Neuronal ceroid lipofuscinosis, infantile	PPT1	5538	600722	Arg122Trp	7637805	Nature. 1995, 376:584
Neuronal ceroid lipofuscinosis	Neuronal ceroid lipofuscinosis, infantile	PPT1	5538	600722	Gln91Pro	17044973	Zhonghua Er Ke Za Zhi. 2006, 44:496
Neuronal ceroid lipofuscinosis	Neuronal ceroid lipofuscinosis, infantile	PPT1	5538	600722	Gln182Term	11589012	Eur J Paediatr Neurol. 2001, 5SA:7
Neuronal ceroid lipofuscinosis	Neuronal ceroid lipofuscinosis, infantile	PPT1	5538	600722	Gln291Term	10649502	Hum Mutat. 1999, 15:206
Neuronal ceroid lipofuscinosis	Neuronal ceroid lipofuscinosis, infantile	PPT1	5538	600722	His39Gln	9664077	J Clin Invest. 1998, 102:361
Neuronal ceroid lipofuscinosis	Neuronal ceroid lipofuscinosis, infantile	PPT1	5538	600722	His187Arg	21990111	Hum Mutat. 2012, 33:42
Neuronal ceroid lipofuscinosis	Neuronal ceroid lipofuscinosis, infantile	PPT1	5538	600722	Pro189Arg	21990111	Hum Mutat. 2012, 33:42
Neuronal ceroid lipofuscinosis	Neuronal ceroid lipofuscinosis, infantile	PPT1	5538	600722	Arg164Term	9664077	J Clin Invest. 1998, 102:361
Neuronal ceroid lipofuscinosis	Neuronal ceroid lipofuscinosis, infantile	PPT1	5538	600722	Leu305Pro	21990111	Hum Mutat. 2012, 33:42
Neuronal ceroid lipofuscinosis	Neuronal ceroid lipofuscinosis, infantile	PPT1	5538	600722	Glu184Lys	9664077	J Clin Invest. 1998, 102:361
Neuronal ceroid lipofuscinosis	Neuronal ceroid lipofuscinosis, infantile	PPT1	5538	600722	Gly42Glu	9664077	J Clin Invest. 1998, 102:361
Neuronal ceroid lipofuscinosis	Neuronal ceroid lipofuscinosis, infantile	PPT1	5538	600722	Gly118Asp	10649502	Hum Mutat. 1999, 15:206
Neuronal ceroid lipofuscinosis	Neuronal ceroid lipofuscinosis, infantile	PPT1	5538	600722	Val181Met	9664077	J Clin Invest. 1998, 102:361
Neuronal ceroid lipofuscinosis	Neuronal ceroid lipofuscinosis, infantile	PPT1	5538	600722	Val228Gly	21990111	Hum Mutat. 2012, 33:42
Neuronal ceroid lipofuscinosis	Neuronal ceroid lipofuscinosis, infantile	PPT1	5538	600722	Val181Leu	10477428	Hum Mutat. 1999, 14:199
Neuronal ceroid lipofuscinosis	Neuronal ceroid lipofuscinosis, infantile	PPT1	5538	600722	Tyr109Asp	9664077	J Clin Invest. 1998, 102:361
Neuronal ceroid lipofuscinosis	Neuronal ceroid lipofuscinosis, infantile	PPT1	5538	600722	Ser138Leu	21990111	Hum Mutat. 2012, 33:42
Neuronal ceroid lipofuscinosis	Neuronal ceroid lipofuscinosis, infantile	PPT1	5538	600722	Ser241Leu	22387303	Gene. 2012, 499:297
Neuronal ceroid lipofuscinosis	Neuronal ceroid lipofuscinosis, infantile	PPT1	5538	600722	Cys152Term	10679943	Hum Mutat. 2000, 15:273
Neuronal ceroid lipofuscinosis	Neuronal ceroid lipofuscinosis, infantile	PPT1	5538	600722	Trp296Arg	21990111	Hum Mutat. 2012, 33:42
Neuronal ceroid lipofuscinosis	Neuronal ceroid lipofuscinosis, infantile	PPT1	5538	600722	Trp38Term	21990111	Hum Mutat. 2012, 33:42
Neuronal ceroid lipofuscinosis	Neuronal ceroid lipofuscinosis, infantile	PPT1	5538	600722	Trp186Term	21990111	Hum Mutat. 2012, 33:42
Neuronal ceroid lipofuscinosis	Neuronal ceroid lipofuscinosis, infantile	PPT1	5538	600722	Phe225Ser	11589012	Eur J Paediatr Neurol. 2001, 5SA:7
Neuronal ceroid lipofuscinosis	Neuronal ceroid lipofuscinosis, infantile	PPT1	5538	600722	IVS1 ds G-A +1	17044973	Zhonghua Er Ke Za Zhi. 2006, 44:496
Neuronal ceroid lipofuscinosis	Neuronal ceroid lipofuscinosis, infantile	PPT1	5538	600722	IVS1 as A-G -2	10679943	Hum Mutat. 2000, 15:273
Neuronal ceroid lipofuscinosis	Neuronal ceroid lipofuscinosis, infantile	PPT1	5538	600722	IVS2 as T-C -3	21990111	Hum Mutat. 2012, 33:42
Neuronal ceroid lipofuscinosis	Neuronal ceroid lipofuscinosis, infantile	PPT1	5538	600722	IVS3 as G-A -4	21990111	Hum Mutat. 2012, 33:42
Neuronal ceroid lipofuscinosis	Neuronal ceroid lipofuscinosis, infantile	PPT1	5538	600722	Glu178Val	22387303	Gene. 2012, 499:297
Neuronal ceroid lipofuscinosis	Neuronal ceroid lipofuscinosis, infantile	PPT1	5538	600722	IVS5 ds T-C +2	21990111	Hum Mutat. 2012, 33:42
Neuronal ceroid lipofuscinosis	Neuronal ceroid lipofuscinosis, infantile	PPT1	5538	600722	IVS6 ds G-A +1	23374165	Orphanet J Rare Dis. 2013, 8:19
Neuronal ceroid lipofuscinosis	Neuronal ceroid lipofuscinosis, infantile	PPT1	5538	600722	IVS6 as G-T -1	10679943	Hum Mutat. 2000, 15:273
Neuronal ceroid lipofuscinosis	Neuronal ceroid lipofuscinosis, infantile	PPT1	5538	600722	IVS7 as A-T -2	9664077	J Clin Invest. 1998, 102:361
Neuronal ceroid lipofuscinosis	Neuronal ceroid lipofuscinosis, infantile	PPT1	5538	600722	del 1 bp codon 59	10679943	Hum Mutat. 2000, 15:273
Neuronal ceroid lipofuscinosis	Neuronal ceroid lipofuscinosis, infantile	PPT1	5538	600722	del 1 bp codon 104	15464427	Mol Genet Metab. 2004, 83:128
Neuronal ceroid lipofuscinosis	Neuronal ceroid lipofuscinosis, infantile	PPT1	5538	600722	del 13 bp codon 6	23374165	Orphanet J Rare Dis. 2013, 8:19
Neuronal ceroid lipofuscinosis	Neuronal ceroid lipofuscinosis, infantile	PPT1	5538	600722	del 1 bp codon 133	9664077	J Clin Invest. 1998, 102:361
Neuronal ceroid lipofuscinosis	Neuronal ceroid lipofuscinosis, infantile	PPT1	5538	600722	del 1 bp codon 38	21990111	Hum Mutat. 2012, 33:42
Neuronal ceroid lipofuscinosis	Neuronal ceroid lipofuscinosis, infantile	PPT1	5538	600722	ins 3 bp codon 46	10679943	Hum Mutat. 2000, 15:273
Neuronal ceroid lipofuscinosis	Neuronal ceroid lipofuscinosis, infantile	PPT1	5538	600722	ins 1 bp codon 259	10679943	Hum Mutat. 2000, 15:273
Neuronal ceroid lipofuscinosis	Neuronal ceroid lipofuscinosis, infantile	PPT1	5538	600722	ins 1 bp codon 56	9571187	Biochem Biophys Res Commun. 1998, 245:519
Neuronal ceroid lipofuscinosis	Neuronal ceroid lipofuscinosis, infantile	PPT1	5538	600722	ins 1 bp codon 179	21990111	Hum Mutat. 2012, 33:42
Neuronal ceroid lipofuscinosis	Neuronal ceroid lipofuscinosis, infantile	PPT1	5538	600722	del 17 bp / ins 2 bp codon 91	11589012	Eur J Paediatr Neurol. 2001, 5SA:7
Neuronal ceroid lipofuscinosis	Neuronal ceroid lipofuscinosis, adult	PPT1	5538	600722	Gly108Arg	11506414	Ann Neurol. 2001, 50:269
Neuronal ceroid lipofuscinosis	Neuronal ceroid lipofuscinosis, adult	PPT1	5538	600722	Cys45Tyr	17261688	Neurology. 2007, 68:387
Neuronal ceroid lipofuscinosis	Neuronal ceroid lipofuscinosis, Finnish variant	CLN5	1203	608102	del 2 bp codon 308	22532218	Rev Neurol. 2012, 54:544
Neuronal ceroid lipofuscinosis	Neuronal ceroid lipofuscinosis, Finnish variant	CLN5	1203	608102	del 1 bp codon 169	22532218	Rev Neurol. 2012, 54:544
Neuronal ceroid lipofuscinosis	Neuronal ceroid lipofuscinosis, Finnish variant	CLN5	1203	608102	del 4 bp codon 368	HGOL	Hum Genet. 2008, 123:552
Neuronal ceroid lipofuscinosis	Neuronal ceroid lipofuscinosis, Finnish variant	CLN5	1203	608102	ins 1 bp codon 97	HGOL	Hum Genet. 2008, 123:554
Neuronal ceroid lipofuscinosis	Neuronal ceroid lipofuscinosis, Finnish variant	CLN5	1203	608102	insertion 25 bp c.1116_1140	22532218	Rev Neurol. 2012, 54:544
Parkinson's disease	Alzheimer and Parkinson disease, association with	NEDD9	4739	602265	(G-C) -28418 to initiation codon	18063669	Hum Mol Genet. 2008, 17:759
Parkinson's disease	Amyotrophic lateral sclerosis and parkinson disease	TRPM2	7226	603749	Pro1018Leu	19004782	Proc Natl Acad Sci U S A. 2008, 105:18029
Parkinson's disease	Gaucher disease/Parkinson disease	GBA	2629	606463	Ile132Phe	23811968	J Neurol. 2013, 260:2523
Parkinson's disease	Gaucher disease/Parkinson disease	GBA	2629	606463	Ala127Pro	23811968	J Neurol. 2013, 260:2523
Parkinson's disease	Gaucher disease/Parkinson disease	GBA	2629	606463	Val499Leu	22577228	J Neurol Neurosurg Psychiatry. 2012, 83:853
Parkinson's disease	Gaucher disease/Parkinson disease	GBA	2629	606463	Ser52Leu	23811968	J Neurol. 2013, 260:2523
Parkinson's disease	Gaucher disease/Parkinson disease	GBA	2629	606463	RecTL + c.1263del	23811968	J Neurol. 2013, 260:2523
Parkinson's disease	Parkinson disease	ABCA7	10347	605414	Glu316Lys	25174650	Neurobiol Aging. 2015, 36:545.e9
Parkinson's disease	Parkinson disease	ALS2	57679	606352	Ile1373Met	25174650	Neurobiol Aging. 2015, 36:545.e9
Parkinson's disease	Parkinson disease	ANG	283	105850	Lys78Arg	22190368	Ann Neurol. 2011, 70:964
Parkinson's disease	Parkinson disease	ANG	283	105850	His37Arg	22190368	Ann Neurol. 2011, 70:964
Parkinson's disease	Parkinson disease	ANG	283	105850	Arg119Gln	22190368	Ann Neurol. 2011, 70:964
Parkinson's disease	Parkinson disease	ANG	283	105850	Asp46Val	22190368	Ann Neurol. 2011, 70:964
Parkinson's disease	Parkinson disease	ANG	283	105850	Gly17Asp	22190368	Ann Neurol. 2011, 70:964
Parkinson's disease	Parkinson disease	ANG	283	105850	Val13Ala	22190368	Ann Neurol. 2011, 70:964
Parkinson's disease	Parkinson disease	APP	351	104760	Glu599Lys	25174650	Neurobiol Aging. 2015, 36:545.e9
Parkinson's disease	Parkinson disease	ATP13A2	23400	610513	Thr12Met	17485642	Neurology. 2007, 68:1557
Parkinson's disease	Parkinson disease	ATP13A2	23400	610513	Thr733Met	25174650	Neurobiol Aging. 2015, 36:545.e9
Parkinson's disease	Parkinson disease	ATP13A2	23400	610513	Ser282Cys	19705361	Mov Disord. 2009, 24:2104
Parkinson's disease	Parkinson disease	ATP13A2	23400	610513	Ile946Phe	19705361	Mov Disord. 2009, 24:2104
Parkinson's disease	Parkinson disease	ATP13A2	23400	610513	Arg449Gln	19705361	Mov Disord. 2009, 24:2104
Parkinson's disease	Parkinson disease	ATP13A2	23400	610513	Arg980His	19705361	Mov Disord. 2009, 24:2104
Parkinson's disease	Parkinson disease	ATP13A2	23400	610513	Arg294Gln	19705361	Mov Disord. 2009, 24:2104
Parkinson's disease	Parkinson disease	ATP13A2	23400	610513	Ala249Val	19705361	Mov Disord. 2009, 24:2104
Parkinson's disease	Parkinson disease	ATP13A2	23400	610513	Gly1014Ser	21714071	Am J Med Genet B Neuropsychiatr Genet. 2011, 156:720
Parkinson's disease	Parkinson disease	ATP13A2	23400	610513	Gly533Arg	17485642	Neurology. 2007, 68:1557
Parkinson's disease	Parkinson disease	ATP13A2	23400	610513	Phe182Leu	18413573	Neurology. 2008, 70:1491
Parkinson's disease	Parkinson disease	CR1	1378	120620	Met1884Ile	25174650	Neurobiol Aging. 2015, 36:545.e9
Parkinson's disease	Parkinson disease	DCTN1	1639	601143	Lys68Glu	23628468	J Neurol Sci. 2013, 330:117
Parkinson's disease	Parkinson disease	DNAJC13	23317	614334	Asn855Ser	24218364	Hum Mol Genet. 2014, 23:1794
Parkinson's disease	Parkinson disease	DNAJC13	23317	614334	Thr1895Met	25393719	Mov Disord. 2015, 30:273
Parkinson's disease	Parkinson disease	DNAJC13	23317	614334	Pro336Ala	25393719	Mov Disord. 2015, 30:273
Parkinson's disease	Parkinson disease	DNAJC13	23317	614334	Arg2115Leu	24218364	Hum Mol Genet. 2014, 23:1794
Parkinson's disease	Parkinson disease	DNAJC13	23317	614334	Arg1266Gln	25393719	Mov Disord. 2015, 30:273
Parkinson's disease	Parkinson disease	DNAJC13	23317	614334	Val722Leu	25393719	Mov Disord. 2015, 30:273
Parkinson's disease	Parkinson disease	EEF1D	1936	130592	Ala549Val	24241507	Neurogenetics. 2013, epub:epub
Parkinson's disease	Parkinson disease	EIF4G1	1981	600495	Ser1164Arg	21907011	Am J Hum Genet. 2011, 89:398
Parkinson's disease	Parkinson disease	EIF4G1	1981	600495	Arg1205His	21907011	Am J Hum Genet. 2011, 89:398
Parkinson's disease	Parkinson disease	EIF4G1	1981	600495	Arg1205Cys	23261770	Neurobiol Aging. 2013, 34:1709.e7
Parkinson's disease	Parkinson disease	EIF4G1	1981	600495	Arg1197Trp	21907011	Am J Hum Genet. 2011, 89:398
Parkinson's disease	Parkinson disease	EIF4G1	1981	600495	Ala502Val	21907011	Am J Hum Genet. 2011, 89:398
Parkinson's disease	Parkinson disease	EIF4G1	1981	600495	Ala717Pro	22658323	Neurobiol Aging. 2012, 33:2233.e1
Parkinson's disease	Parkinson disease	EIF4G1	1981	600495	Ala425Val	23408866	Neurology. 2013, 80:982
Parkinson's disease	Parkinson disease	EIF4G1	1981	600495	Ala433Val	22658323	Neurobiol Aging. 2012, 33:2233.e1
Parkinson's disease	Parkinson disease	EIF4G1	1981	600495	Gly698Ala	22707335	Neurogenetics. 2012, 13:281
Parkinson's disease	Parkinson disease	EIF4G1	1981	600495	Gly686Cys	21907011	Am J Hum Genet. 2011, 89:398
Parkinson's disease	Parkinson disease	EIF4G1	1981	600495	Val541Gly	23408866	Neurology. 2013, 80:982
Parkinson's disease	Parkinson disease	EIF4G1	1981	600495	Val428Met	23408866	Neurology. 2013, 80:982
Parkinson's disease	Parkinson disease	EIF4G1	1981	600495	Tyr311Cys	22658323	Neurobiol Aging. 2012, 33:2233.e1
Parkinson's disease	Parkinson disease	FBXO7	25793	605648	Thr44Asn	25634434	Parkinsonism Relat Disord. 2015, 21:402
Parkinson's disease	Parkinson disease	FBXO7	25793	605648	Ile87Thr	23352116	Neurobiol Aging. 2013, 34:1713.e1
Parkinson's disease	Parkinson disease	FBXO7	25793	605648	Gln178Leu	24112787	Neurobiol Aging. 2014, 35:727.e5
Parkinson's disease	Parkinson disease	FBXO7	25793	605648	Asp328Asn	23352116	Neurobiol Aging. 2013, 34:1713.e1
Parkinson's disease	Parkinson disease	FBXO7	25793	605648	Gly499Ser	24112787	Neurobiol Aging. 2014, 35:727.e5
Parkinson's disease	Parkinson disease	FTH1	2495	134770	Lys54Arg	14615048	Neurosci Lett. 2003, 352:53
Parkinson's disease	Parkinson disease	FUS	2521	137070	Tyr232Tyr	24080306	Parkinsonism Relat Disord. 2014, 20:119
Parkinson's disease	Parkinson disease	GBA	2629	606463	Lys46Glu	19286695	Brain. 2009, 132:1783
Parkinson's disease	Parkinson disease	GBA	2629	606463	Lys237Thr	14728994	Mol Genet Metab. 2004, 81:70
Parkinson's disease	Parkinson disease	GBA	2629	606463	Asn431Ser	22812582	Eur J Neurol. 2013, 20:402
Parkinson's disease	Parkinson disease	GBA	2629	606463	Ser164Asn	20947659	Hum Mol Genet. 2011, 20:202
Parkinson's disease	Parkinson disease	GBA	2629	606463	Ser310Gly	18541817	Arch Neurol. 2008, 65:850
Parkinson's disease	Parkinson disease	GBA	2629	606463	Ile158Leu	20947659	Hum Mol Genet. 2011, 20:202
Parkinson's disease	Parkinson disease	GBA	2629	606463	Gln536Arg	17462935	Mol Genet Metab. 2007, 91:195
Parkinson's disease	Parkinson disease	GBA	2629	606463	Pro284Leu	20947659	Hum Mol Genet. 2011, 20:202
Parkinson's disease	Parkinson disease	GBA	2629	606463	Pro491Leu	20947659	Hum Mol Genet. 2011, 20:202
Parkinson's disease	Parkinson disease	GBA	2629	606463	Arg202Gln	18541817	Arch Neurol. 2008, 65:850
Parkinson's disease	Parkinson disease	GBA	2629	606463	Arg170Ser	18541817	Arch Neurol. 2008, 65:850
Parkinson's disease	Parkinson disease	GBA	2629	606463	Arg78His	19846850	N Engl J Med. 2009, 361:1651
Parkinson's disease	Parkinson disease	GBA	2629	606463	Arg83Cys	19527940	Parkinsonism Relat Disord. 2010, 16:132
Parkinson's disease	Parkinson disease	GBA	2629	606463	Arg368Cys	14728994	Mol Genet Metab. 2004, 81:70
Parkinson's disease	Parkinson disease	GBA	2629	606463	Arg314Gln	23818421	Mov Disord. 2013, 28:1370
Parkinson's disease	Parkinson disease	GBA	2629	606463	Arg301His	18987351	Neurology. 2009, 72:310
Parkinson's disease	Parkinson disease	GBA	2629	606463	Leu303Ile	25518742	J Hum Genet. 2015, 60:85
Parkinson's disease	Parkinson disease	GBA	2629	606463	Leu410Ile	19846850	N Engl J Med. 2009, 361:1651
Parkinson's disease	Parkinson disease	GBA	2629	606463	Leu213Pro	17462935	Mol Genet Metab. 2007, 91:195
Parkinson's disease	Parkinson disease	GBA	2629	606463	Leu353Val	25518742	J Hum Genet. 2015, 60:85
Parkinson's disease	Parkinson disease	GBA	2629	606463	Asp482Asn	19286695	Brain. 2009, 132:1783
Parkinson's disease	Parkinson disease	GBA	2629	606463	Asp419Val	22812582	Eur J Neurol. 2013, 20:402
Parkinson's disease	Parkinson disease	GBA	2629	606463	Gly119Arg	20947659	Hum Mol Genet. 2011, 20:202
Parkinson's disease	Parkinson disease	GBA	2629	606463	Gly383Ser	19846850	N Engl J Med. 2009, 361:1651
Parkinson's disease	Parkinson disease	GBA	2629	606463	Gly232Glu	19286695	Brain. 2009, 132:1783
Parkinson's disease	Parkinson disease	GBA	2629	606463	Ser378Leu	21856586	Can J Neurol Sci. 2011, 38:772
Parkinson's disease	Parkinson disease	GBA	2629	606463	Ser527Thr	22173904	Mov Disord. 2012, 27:393
Parkinson's disease	Parkinson disease	GBA	2629	606463	Leu183Val	22173904	Mov Disord. 2012, 27:393
Parkinson's disease	Parkinson disease	GCH1	2643	600225	Gln110Glu	24993959	Brain. 2014, 137:2480
Parkinson's disease	Parkinson disease	GCH1	2643	600225	Asp134Gly	24993959	Brain. 2014, 137:2480
Parkinson's disease	Parkinson disease	GCH1	2643	600225	Ala120Ser	24993959	Brain. 2014, 137:2480
Parkinson's disease	Parkinson disease	GCH1	2643	600225	Gly217Val	24993959	Brain. 2014, 137:2480
Parkinson's disease	Parkinson disease	GIGYF2	26058	612003	Lys421Arg	19449032	Hum Genet. 2009, 126:425
Parkinson's disease	Parkinson disease	GIGYF2	26058	612003	Asn56Ser	18358451	Am J Hum Genet. 2008, 82:822
Parkinson's disease	Parkinson disease	GIGYF2	26058	612003	Asn457Thr	18358451	Am J Hum Genet. 2008, 82:822
Parkinson's disease	Parkinson disease	GIGYF2	26058	612003	Thr112Ala	18358451	Am J Hum Genet. 2008, 82:822
Parkinson's disease	Parkinson disease	GIGYF2	26058	612003	Ile278Val	18358451	Am J Hum Genet. 2008, 82:822
Parkinson's disease	Parkinson disease	GIGYF2	26058	612003	Ile768Val	19449032	Hum Genet. 2009, 126:425
Parkinson's disease	Parkinson disease	GIGYF2	26058	612003	His519Tyr	20178831	Neurosci Lett. 2010, 473:131
Parkinson's disease	Parkinson disease	GIGYF2	26058	612003	Gln979Term	20178831	Neurosci Lett. 2010, 473:131
Parkinson's disease	Parkinson disease	GIGYF2	26058	612003	His1171Arg	25174650	Neurobiol Aging. 2015, 36:545.e9
Parkinson's disease	Parkinson disease	GIGYF2	26058	612003	His1034Leu	19449032	Hum Genet. 2009, 126:425
Parkinson's disease	Parkinson disease	GIGYF2	26058	612003	Pro1155Thr	25174650	Neurobiol Aging. 2015, 36:545.e9
Parkinson's disease	Parkinson disease	GIGYF2	26058	612003	Pro473Ser	20178831	Neurosci Lett. 2010, 473:131
Parkinson's disease	Parkinson disease	GIGYF2	26058	612003	Leu1209Pro	20060621	Neurobiol Aging. 2011, 32:1994
Parkinson's disease	Parkinson disease	GIGYF2	26058	612003	Leu580Phe	20178831	Neurosci Lett. 2010, 473:131
Parkinson's disease	Parkinson disease	GIGYF2	26058	612003	Asp1070His	20178831	Neurosci Lett. 2010, 473:131
Parkinson's disease	Parkinson disease	GIGYF2	26058	612003	Asp606Glu	18358451	Am J Hum Genet. 2008, 82:822
Parkinson's disease	Parkinson disease	GIGYF2	26058	612003	Glu256Lys	20178831	Neurosci Lett. 2010, 473:131
Parkinson's disease	Parkinson disease	GIGYF2	26058	612003	Ala2Gly	19449032	Hum Genet. 2009, 126:425
Parkinson's disease	Parkinson disease	GIGYF2	26058	612003	Ala345Val	20178831	Neurosci Lett. 2010, 473:131
Parkinson's disease	Parkinson disease	GIGYF2	26058	612003	Val1242Ile	18358451	Am J Hum Genet. 2008, 82:822
Parkinson's disease	Parkinson disease	GIGYF2	26058	612003	Ser1035Cys	25174650	Neurobiol Aging. 2015, 36:545.e9
Parkinson's disease	Parkinson disease	GIGYF2	26058	612003	Ser335Thr	18358451	Am J Hum Genet. 2008, 82:822
Parkinson's disease	Parkinson disease	GIGYF2	26058	612003	Ser377Tyr	20178831	Neurosci Lett. 2010, 473:131
Parkinson's disease	Parkinson disease	GIGYF2	26058	612003	Ser273Cys	20060621	Neurobiol Aging. 2011, 32:1994
Parkinson's disease	Parkinson disease	HSPA9	3313	600548	Pro509Ser	19657588	J Neural Transm. 2009, 116:1289
Parkinson's disease	Parkinson disease	HSPA9	3313	600548	Arg126Trp	19657588	J Neural Transm. 2009, 116:1289
Parkinson's disease	Parkinson disease	HSPA9	3313	600548	Ala476Thr	20817635	Hum Mol Genet. 2010, 19:4437
Parkinson's disease	Parkinson disease	HTRA2	27429	606441	Pro143Ala	21701785	Hum Genet. 2011, 130:817
Parkinson's disease	Parkinson disease	HTRA2	27429	606441	Arg36Trp	24337630	J Neural Transm. 2013, epub:epub
Parkinson's disease	Parkinson disease	HTRA2	27429	606441	Arg404Trp	18401856	Hum Mutat. 2008, 29:832
Parkinson's disease	Parkinson disease	HTRA2	27429	606441	Gly399Ser	15961413	Hum Mol Genet. 2005, 14:2099
Parkinson's disease	Parkinson disease	HTRA2	27429	606441	Gly26Glu	21338583	Brain Res. 2011, 1385:293
Parkinson's disease	Parkinson disease	LRRK1	79705	610986	Arg1261Gln	24241507	Neurogenetics. 2013, epub:epub
Parkinson's disease	Parkinson disease	LRRK2	120892	609007	Lys258Asn	24565865	Hum Mol Genet. 2014, 23:3891
Parkinson's disease	Parkinson disease	LRRK2	120892	609007	Lys544Glu	17222106	Eur J Neurol. 2007, 14:7
Parkinson's disease	Parkinson disease	LRRK2	120892	609007	Lys1468Glu	18197194	Eur J Hum Genet. 2008, 16:471
Parkinson's disease	Parkinson disease	LRRK2	120892	609007	Asn1221Lys	21796139	J Hum Genet. 2011, 56:671
Parkinson's disease	Parkinson disease	LRRK2	120892	609007	Asn363Ser	19357115	J Med Genet. 2009, 46:458
Parkinson's disease	Parkinson disease	LRRK2	120892	609007	Lys616Arg	19879329	Neurosci Lett. 2010, 468:198
Parkinson's disease	Parkinson disease	LRRK2	120892	609007	Asn2251Thr	24565865	Hum Mol Genet. 2014, 23:3891
Parkinson's disease	Parkinson disease	LRRK2	120892	609007	Asn173Ser	24660942	Ann Hum Genet. 2014, 78:243
Parkinson's disease	Parkinson disease	LRRK2	120892	609007	Asn1437Ser	21989859	Mov Disord. 2011, 26:2335
Parkinson's disease	Parkinson disease	LRRK2	120892	609007	Asn1437His	20669305	Mov Disord. 2010, 25:2156
Parkinson's disease	Parkinson disease	LRRK2	120892	609007	Thr2356Ile	16272164	Brain. 2005, 128:2786
Parkinson's disease	Parkinson disease	LRRK2	120892	609007	Thr2031Ser	17353388	Arch Neurol. 2007, 64:425
Parkinson's disease	Parkinson disease	LRRK2	120892	609007	Thr2141Met	18213618	Hum Mutat. 2008, 29:485
Parkinson's disease	Parkinson disease	LRRK2	120892	609007	Thr2310Met	23726462	Parkinsonism Relat Disord. 2013, 19:897
Parkinson's disease	Parkinson disease	LRRK2	120892	609007	Ser973Asn	17523199	Mov Disord. 2007, 22:1640
Parkinson's disease	Parkinson disease	LRRK2	120892	609007	Ser1228Thr	16251215	Brain. 2005, 128:3000
Parkinson's disease	Parkinson disease	LRRK2	120892	609007	Ser784Arg	24660942	Ann Hum Genet. 2014, 78:243
Parkinson's disease	Parkinson disease	LRRK2	120892	609007	Arg793Met	16251215	Brain. 2005, 128:3000
Parkinson's disease	Parkinson disease	LRRK2	120892	609007	Ser885Asn	24339985	PLoS One. 2013, 8:e82001
Parkinson's disease	Parkinson disease	LRRK2	120892	609007	Ser1761Arg	22038903	Mov Disord. 2011, 27:146
Parkinson's disease	Parkinson disease	LRRK2	120892	609007	Ile810Val	19357115	J Med Genet. 2009, 46:458
Parkinson's disease	Parkinson disease	LRRK2	120892	609007	Ile1122Val	15541309	Neuron. 2004, 44:601
Parkinson's disease	Parkinson disease	LRRK2	120892	609007	Ile1371Val	16157901	Neurology. 2005, 65:696
Parkinson's disease	Parkinson disease	LRRK2	120892	609007	Ile844Asn	24565865	Hum Mol Genet. 2014, 23:3891
Parkinson's disease	Parkinson disease	LRRK2	120892	609007	Ile786Phe	24565865	Hum Mol Genet. 2014, 23:3891
Parkinson's disease	Parkinson disease	LRRK2	120892	609007	Met1869Thr	16157908	Neurology. 2005, 65:738
Parkinson's disease	Parkinson disease	LRRK2	120892	609007	Met579Val	24565865	Hum Mol Genet. 2014, 23:3891
Parkinson's disease	Parkinson disease	LRRK2	120892	609007	Met712Val	18213618	Hum Mutat. 2008, 29:485
Parkinson's disease	Parkinson disease	LRRK2	120892	609007	Met1869Val	16633828	Neurogenetics. 2006, 7:133
Parkinson's disease	Parkinson disease	LRRK2	120892	609007	Ile2012Thr	16622854	Mov Disord. 2006, 21:1102
Parkinson's disease	Parkinson disease	LRRK2	120892	609007	Ile2020Thr	15541309	Neuron. 2004, 44:601
Parkinson's disease	Parkinson disease	LRRK2	120892	609007	Ile2020Ser	23963289	J Alzheimers Dis. 2013, epub:epub
Parkinson's disease	Parkinson disease	LRRK2	120892	609007	Ile2020Leu	24816003	Parkinsonism Relat Disord. 2014, epub:epub
Parkinson's disease	Parkinson disease	LRRK2	120892	609007	Ile1192Val	17804834	Neurology. 2007, 69:1737
Parkinson's disease	Parkinson disease	LRRK2	120892	609007	Ile1626Val	24565865	Hum Mol Genet. 2014, 23:3891
Parkinson's disease	Parkinson disease	LRRK2	120892	609007	Ile2434Val	24660942	Ann Hum Genet. 2014, 78:243
Parkinson's disease	Parkinson disease	LRRK2	120892	609007	Gln1823Lys	19800393	Neurosci Lett. 2009, 467:53
Parkinson's disease	Parkinson disease	LRRK2	120892	609007	Gln930Arg	16251215	Brain. 2005, 128:3000
Parkinson's disease	Parkinson disease	LRRK2	120892	609007	Gln923His	19205068	Mov Disord. 2009, 24:662
Parkinson's disease	Parkinson disease	LRRK2	120892	609007	Gln1111His	17804834	Neurology. 2007, 69:1737
Parkinson's disease	Parkinson disease	LRRK2	120892	609007	Gln1961Arg	24565865	Hum Mol Genet. 2014, 23:3891
Parkinson's disease	Parkinson disease	LRRK2	120892	609007	Arg948Gln	24660942	Ann Hum Genet. 2014, 78:243
Parkinson's disease	Parkinson disease	LRRK2	120892	609007	Arg1067Gln	16247070	Neurology. 2005, 65:1319
Parkinson's disease	Parkinson disease	LRRK2	120892	609007	Arg1325Gln	18197194	Eur J Hum Genet. 2008, 16:471
Parkinson's disease	Parkinson disease	LRRK2	120892	609007	Arg1483Gln	18197194	Eur J Hum Genet. 2008, 16:471
Parkinson's disease	Parkinson disease	LRRK2	120892	609007	Arg1514Gln	16172858	Neurogenetics. 2005, 6:171
Parkinson's disease	Parkinson disease	LRRK2	120892	609007	Arg1725Gln	19800393	Neurosci Lett. 2009, 467:53
Parkinson's disease	Parkinson disease	LRRK2	120892	609007	Arg1441His	16157909	Neurology. 2005, 65:741
Parkinson's disease	Parkinson disease	LRRK2	120892	609007	Arg1728His	18213618	Hum Mutat. 2008, 29:485
Parkinson's disease	Parkinson disease	LRRK2	120892	609007	Arg2143His	18213618	Hum Mutat. 2008, 29:485
Parkinson's disease	Parkinson disease	LRRK2	120892	609007	Arg1728Leu	18213618	Hum Mutat. 2008, 29:485
Parkinson's disease	Parkinson disease	LRRK2	120892	609007	Arg1441Gly	15541308	Neuron. 2004, 44:595
Parkinson's disease	Parkinson disease	LRRK2	120892	609007	Arg1441Cys	15541309	Neuron. 2004, 44:601
Parkinson's disease	Parkinson disease	LRRK2	120892	609007	Arg767His	24339985	PLoS One. 2013, 8:e82001
Parkinson's disease	Parkinson disease	LRRK2	120892	609007	Arg1628His	22415848	Hum Mutat. 2012, 33:1087
Parkinson's disease	Parkinson disease	LRRK2	120892	609007	Arg1941His	16272164	Brain. 2005, 128:2786
Parkinson's disease	Parkinson disease	LRRK2	120892	609007	Leu2466His	18213618	Hum Mutat. 2008, 29:485
Parkinson's disease	Parkinson disease	LRRK2	120892	609007	Leu119Pro	25174650	Neurobiol Aging. 2015, 36:545.e9
Parkinson's disease	Parkinson disease	LRRK2	120892	609007	Leu1165Pro	17914064	Neurology. 2008, 70:521
Parkinson's disease	Parkinson disease	LRRK2	120892	609007	Leu378Phe	24565865	Hum Mol Genet. 2014, 23:3891
Parkinson's disease	Parkinson disease	LRRK2	120892	609007	Glu10Lys	17804834	Neurology. 2007, 69:1737
Parkinson's disease	Parkinson disease	LRRK2	120892	609007	Glu899Asp	23842774	Ann Acad Med Singapore. 2013, 42:307
Parkinson's disease	Parkinson disease	LRRK2	120892	609007	Asp2175His	19800393	Neurosci Lett. 2009, 467:53
Parkinson's disease	Parkinson disease	LRRK2	120892	609007	Asp1756Gly	24565865	Hum Mol Genet. 2014, 23:3891
Parkinson's disease	Parkinson disease	LRRK2	120892	609007	Asp1756Tyr	24565865	Hum Mol Genet. 2014, 23:3891
Parkinson's disease	Parkinson disease	LRRK2	120892	609007	Glu334Lys	17804834	Neurology. 2007, 69:1737
Parkinson's disease	Parkinson disease	LRRK2	120892	609007	Glu1874Term	16633828	Neurogenetics. 2006, 7:133
Parkinson's disease	Parkinson disease	LRRK2	120892	609007	Ala2010Thr	23726462	Parkinsonism Relat Disord. 2013, 19:897
Parkinson's disease	Parkinson disease	LRRK2	120892	609007	Ala1464Gly	22445250	Parkinsonism Relat Disord. 2012, 18:567
Parkinson's disease	Parkinson disease	LRRK2	120892	609007	Ala211Val	17222106	Eur J Neurol. 2007, 14:7
Parkinson's disease	Parkinson disease	LRRK2	120892	609007	Ala312Val	24565865	Hum Mol Genet. 2014, 23:3891
Parkinson's disease	Parkinson disease	LRRK2	120892	609007	Ala1151Thr	16788020	J Neurol Neurosurg Psychiatry. 2006, 77:891
Parkinson's disease	Parkinson disease	LRRK2	120892	609007	Ala1442Pro	17427941	Mov Disord. 2007, 22:982
Parkinson's disease	Parkinson disease	LRRK2	120892	609007	Gly1520Ala	23963289	J Alzheimers Dis. 2013, epub:epub
Parkinson's disease	Parkinson disease	LRRK2	120892	609007	Gly2019Ser	15726496	Am J Hum Genet. 2005, 76:672
Parkinson's disease	Parkinson disease	LRRK2	120892	609007	Val291Ala	24565865	Hum Mol Genet. 2014, 23:3891
Parkinson's disease	Parkinson disease	LRRK2	120892	609007	Val1340Met	24565865	Hum Mol Genet. 2014, 23:3891
Parkinson's disease	Parkinson disease	LRRK2	120892	609007	Val1373Met	23726462	Parkinsonism Relat Disord. 2013, 19:897
Parkinson's disease	Parkinson disease	LRRK2	120892	609007	Val2390Met	18098275	Mov Disord. 2008, 23:518
Parkinson's disease	Parkinson disease	LRRK2	120892	609007	Val1613Ala	18435766	Eur J Neurol. 2008, 15:692
Parkinson's disease	Parkinson disease	LRRK2	120892	609007	Val1450Ile	24565865	Hum Mol Genet. 2014, 23:3891
Parkinson's disease	Parkinson disease	LRRK2	120892	609007	Tyr2189Cys	18197194	Eur J Hum Genet. 2008, 16:471
Parkinson's disease	Parkinson disease	LRRK2	120892	609007	Tyr2006His	17353388	Arch Neurol. 2007, 64:425
Parkinson's disease	Parkinson disease	LRRK2	120892	609007	Tyr1699Cys	15541309	Neuron. 2004, 44:601
Parkinson's disease	Parkinson disease	LRRK2	120892	609007	Ser192Ala	24565865	Hum Mol Genet. 2014, 23:3891
Parkinson's disease	Parkinson disease	LRRK2	120892	609007	Ser52Phe	19357115	J Med Genet. 2009, 46:458
Parkinson's disease	Parkinson disease	LRRK2	120892	609007	Ser1096Cys	16251215	Brain. 2005, 128:3000
Parkinson's disease	Parkinson disease	LRRK2	120892	609007	Ser661Phe	24565865	Hum Mol Genet. 2014, 23:3891
Parkinson's disease	Parkinson disease	LRRK2	120892	609007	Cys2139Ser	20443975	Eur J Neurol. 2010, 17:1479
Parkinson's disease	Parkinson disease	LRRK2	120892	609007	Cys1774Tyr	24565865	Hum Mol Genet. 2014, 23:3891
Parkinson's disease	Parkinson disease	LRRK2	120892	609007	Leu1795Phe	17804834	Neurology. 2007, 69:1737
Parkinson's disease	Parkinson disease	LRRK2	120892	609007	Phe1227Leu	23963289	J Alzheimers Dis. 2014, 38:351
Parkinson's disease	Parkinson disease	MAPT	4137	157140	Gln424Lys	LSDB	MAPT. 2005, PC:.
Parkinson's disease	Parkinson disease	MAPT	4137	157140	Ala91Val	21344240	J Neural Transm. 2011, 118:889
Parkinson's disease	Parkinson disease	NDUFV2	4729	600532	Lys209Arg	20971673	Parkinsonism Relat Disord. 2010, 16:686
Parkinson's disease	Parkinson disease	NEFM	4741	162250	Pro725Gln	14583397	Neurosci Lett. 2003, 351:125
Parkinson's disease	Parkinson disease	NEFM	4741	162250	Gly336Ser	11958843	Neurosci Lett. 2002, 322:57
Parkinson's disease	Parkinson disease	NME8	51314	607421	Ile469Leu	25174650	Neurobiol Aging. 2015, 36:545.e9
Parkinson's disease	Parkinson disease	NME8	51314	607421	Glu247Lys	25174650	Neurobiol Aging. 2015, 36:545.e9
Parkinson's disease	Parkinson disease	NPC1	4864	607623	Asp611Gly	24386122	PLoS One. 2013, 8:e82879
Parkinson's disease	Parkinson disease	NPC1	4864	607623	Val1158Met	24386122	PLoS One. 2013, 8:e82879
Parkinson's disease	Parkinson disease	NR4A2	4929	601828	Ile237Ile	22827504	Eur J Neurol. 2013, 20:584
Parkinson's disease	Parkinson disease	NR4A2	4929	601828	Ser125Cys	16532445	Mov Disord. 2006, 21:906
Parkinson's disease	Parkinson disease	PRKN	5071	602544	Thr173Met	19636047	Neurology. 2009, 73:279
Parkinson's disease	Parkinson disease	PRKN	5071	602544	Met458Leu	19162522	Parkinsonism Relat Disord. 2009, 15:425
Parkinson's disease	Parkinson disease	PRKN	5071	602544	Ile298Leu	18413468	Arch Neurol. 2008, 65:467
Parkinson's disease	Parkinson disease	PRKN	5071	602544	His200Gln	18514563	Parkinsonism Relat Disord. 2009, 15:116
Parkinson's disease	Parkinson disease	PRKN	5071	602544	Gln171Term	19351622	J Med Genet. 2009, 46:375
Parkinson's disease	Parkinson disease	PRKN	5071	602544	Arg366Gln	18413468	Arch Neurol. 2008, 65:467
Parkinson's disease	Parkinson disease	PRKN	5071	602544	Glu395Term	18211709	BMC Neurol. 2008, 8:1
Parkinson's disease	Parkinson disease	PRKN	5071	602544	Glu310Asp	18514563	Parkinsonism Relat Disord. 2009, 15:116
Parkinson's disease	Parkinson disease	PRKN	5071	602544	Ala46Thr	25174650	Neurobiol Aging. 2015, 36:545.e9
Parkinson's disease	Parkinson disease	PRKN	5071	602544	Gly429Glu	19162522	Parkinsonism Relat Disord. 2009, 15:425
Parkinson's disease	Parkinson disease	PRKN	5071	602544	Gly359Asp	19479361	Genomic Med. 2008, 2:202
Parkinson's disease	Parkinson disease	PRKN	5071	602544	Gly328Trp	19734163	J Neurol Neurosurg Psychiatry. 2010, 81:166
Parkinson's disease	Parkinson disease	PRKN	5071	602544	Gly12Arg	18486522	Parkinsonism Relat Disord. 2009, 15:105
Parkinson's disease	Parkinson disease	PARK7	11315	602533	Lys132Glu	24660942	Ann Hum Genet. 2014, 78:243
Parkinson's disease	Parkinson disease	PARK7	11315	602533	Met133Ile	24660942	Ann Hum Genet. 2014, 78:243
Parkinson's disease	Parkinson disease	PARK7	11315	602533	Asp68Val	21506293	Hum Genet. 2010, 127:463
Parkinson's disease	Parkinson disease	PARK7	11315	602533	Ala107Pro	21322020	Mov Disord. 2011, 26:80
Parkinson's disease	Parkinson disease	PARK7	11315	602533	Val35Ile	22960331	Dis Markers. 2012, epub:epub
Parkinson's disease	Parkinson disease	PARL	55486	607858	Ser77Asn	21355049	Hum Mol Genet. 2011, 20:1966
Parkinson's disease	Parkinson disease	PINK1	65018	608309	Asn235Ile	22644621	Hum Mutat. 2012, 33:1408
Parkinson's disease	Parkinson disease	PINK1	65018	608309	Thr257Ile	18330912	Hum Mutat. 2008, 29:565
Parkinson's disease	Parkinson disease	PINK1	65018	608309	Arg263Gly	22644621	Hum Mutat. 2012, 33:1408
Parkinson's disease	Parkinson disease	PINK1	65018	608309	Met237Val	22644621	Hum Mutat. 2012, 33:1408
Parkinson's disease	Parkinson disease	PINK1	65018	608309	Pro52Leu	22644621	Hum Mutat. 2012, 33:1408
Parkinson's disease	Parkinson disease	PINK1	65018	608309	Arg207Gln	21488273	Hum Genet. 2010, 127:464
Parkinson's disease	Parkinson disease	PINK1	65018	608309	Arg246Gln	19889566	Parkinsonism Relat Disord. 2010, 16:167
Parkinson's disease	Parkinson disease	PINK1	65018	608309	Arg68Pro	22644621	Hum Mutat. 2012, 33:1408
Parkinson's disease	Parkinson disease	PINK1	65018	608309	Arg276Gln	18330912	Hum Mutat. 2008, 29:565
Parkinson's disease	Parkinson disease	PINK1	65018	608309	Arg152Trp	22644621	Hum Mutat. 2012, 33:1408
Parkinson's disease	Parkinson disease	PINK1	65018	608309	Leu67Phe	18330912	Hum Mutat. 2008, 29:565
Parkinson's disease	Parkinson disease	PINK1	65018	608309	Asp362His	22644621	Hum Mutat. 2012, 33:1408
Parkinson's disease	Parkinson disease	PINK1	65018	608309	Ala427Glu	19351622	J Med Genet. 2009, 46:375
Parkinson's disease	Parkinson disease	PINK1	65018	608309	Ala537Thr	18330912	Hum Mutat. 2008, 29:565
Parkinson's disease	Parkinson disease	PINK1	65018	608309	Ala124Val	22644621	Hum Mutat. 2012, 33:1408
Parkinson's disease	Parkinson disease	PINK1	65018	608309	Gly227Arg	22644621	Hum Mutat. 2012, 33:1408
Parkinson's disease	Parkinson disease	PINK1	65018	608309	Val482Met	22644621	Hum Mutat. 2012, 33:1408
[truncated: 979 more rows]

## Sheet: AD
AD seed		Amyloid-seed		Tau-seed		AD risk GWAS
SERPINA3		ABCA7		ADIPOQ		MAPK1
BACE1		ADIPOQ		ALOX5		SEMA3A
CSNK1D		AGER		APOE		ESR1
TGFB1		APH1B		APP		PCDH11X
CSNK1E		APOE		BIN1		NFKB1
BECN1		APP		CDK5		AKAP13
LRP1		BACE1		Cnga2		PSMC5
C3		BECN1		CSNK1D		CNTN5
APH1B		BRCA1		CX3CR1		RUNX1
GSAP		C3		CYFIP2		CD2AP
CDK5		Ccr2		DAPK1		EGF
PTPRC		CD2AP		Dyrk1A		PAK1
FYN		CD33		FYN		ZYX
S100A9		CNGA2		GRN		CD33
HDAC6		CR1		GSK3B		EPHA5
ALOX5		CSNK1E		HDAC6		APOE
MSR1		CYFIP2		IL33		MEF2C
GRM5		DYRK1A		MAPT		ADRA2A
DAPK1		EPHB2		NFE2L2		CNTNAP2
mTOR		FYN		NUAK1		RIMS1
LRP6		GPR84		PPP2CA		CHRNA7
IKBKB		GRM5		SERPINA3		PYCARD
RTN3		GSAP		SMPD3		PTK2B
SYK		GSK3B		SQSTM1		QKI
IL10		IDE		SYK		LRP2
GPR84		IKBKB		TREM2		NOS1
CD2AP		IL10		TYROBP		SORL1
BRCA1		IL18				FGA
MAPK14		LRP1				FOXO3
ABCA7		LRP6				ADAM10
CYFIP2		MAPK14				TTR
BIN1		MAPT				PSMC3
ADIPOQ		MME				PILRA
GRN		MSR1				DIO2
TYROBP		mTOR				TNKS
EPHB2		NFE2L2				CASP1
IL33		NLRP3				RAC1
NRBF2		NRBF2				ARHGAP5
SNCA		PICALM				ARID1B
IL18		PPP2CA				ARID5B
SQSTM1		PSEN1				ASH2L
APP		PTPRC				ATP1B1
MAPT		RTN3				ATXN3
SORL1		S100A9				AURKA
CD33		SERPINA3				BRSK1
CR1		SMPD3				C1QBP
GSK3B		SNCA				CD34
NLRP3		SOD1				CDK1
APOE		SORL1				CELF2
PPP2CA		SUMO1				CPEB4
AGER		SYK				DGKD
SUMO1		TGFB1				EGLN3
MME		TREM2				ELMO1
PSEN1		RyR2				ERCC3
TREM2						FLNB
RYR2						FREM2
NFE2L2						FZD4
DYRK1A						GDI2
IDE						GPC6
SMPD3						GPRC5B
ACHE						HEY1
ADAM10						HMBOX1
APH1A						HSD17B4
ATP7B						ITGA2
BCHE						ITGAV
BDNF						ITPR3
C9orf72						LITAF
CALHM1						MAF
CCR2						MS4A2
CDH2						NCL
CDK5R1						NCOA2
CHAT						NDRG1
CHMP2B						NEDD4L
CLU						NFYA
CNGA2						NR1I3
CRMP1						NUP85
CTSD						PARVA
CX3CR1						PDCD6IP
CYP19A1						PDPN
CYP46A1						PGF
EPHA5						PHB
EPHA6						POU5F1
ESR2						PPIB
GRIN1						PPP1CC
GRIN2B						PRKAA2
HFE						PSMA8
IL1B						PSMB9
MPO						PSMC6
MS4A6A						PSMD6
NCSTN						RPL24
NOS1						RPL30
NUAK1						RPL7
OGG1						SLC7A5
OLR1						SMARCA2
PICALM						SND1
PIN1						SPPL2A
PLAU						SRSF1
PLD3						STK11
PSEN2						TMPRSS15
PSENEN						TNFAIP3
SIGMAR1						UBA52
SLC6A4						WDR1
SOD1						ZRANB2
TOMM40
UNC5C
VLDLR
FCGR2A
PPARA
MAOB
SMS1
CNR1
PPP4R3A
EPHA1
HLA-DRB1
INPP5D
MEF2C
CASS4
PTK2B
NME8
ZCWPW1
CELF1
FERMT2
SLC24A4
DSG2
AKAP9
TRIP4
SNX25
PDLIM3
SORBS2
SH3RF3
NPHP1
MS4A4E
PLXNA4
PLCG2
ABI3
ADAM17
HS3ST1
ECHDC3
SCIMP
TSPOAP1-AS1
SUZ12P1
SIRT1
SLC2A1
A2M
