# Supplementary material for: Network medicine links SARS-CoV-2/COVID-19 infection to brain microvascular injury and neuroinflammation in dementia-like cognitive impairment
Source: Alzheimers Res Ther. 2021 Jun 9;13:110. doi: 10.1186/s13195-021-00850-3 (PMC8189279; doi:10.1186/s13195-021-00850-3)
Supplement: Supplementary file 4 — Additional file 4: Table S3. Alzheimer’s disease markers and their expressions. [file 13195_2021_850_MOESM4_ESM.xlsx]

## Sheet: Blood marker
RAB7A	RAB7A, member RAS oncogene family
NPC2	NPC intracellular cholesterol transporter 2
GAP43	growth associated protein 43
TGFB1	transforming growth factor beta 1
ARSB	arylsulfatase B
GUSB	glucuronidase beta
MAPT	microtubule associated protein tau
PER1	period circadian regulator 1
FCGR1A	Fc fragment of IgG receptor Ia
GSK3B	glycogen synthase kinase 3 beta
ITPKB	inositol-trisphosphate 3-kinase B
KIDINS220	kinase D interacting substrate 220
NKTR	natural killer cell triggering receptor
PTGS2	prostaglandin-endoperoxide synthase 2
RGS10	regulator of G protein signaling 10
RHEB	Ras homolog, mTORC1 binding
UBE2L3	ubiquitin conjugating enzyme E2 L3
APOE	apolipoprotein E
SERTAD3	SERTA domain containing 3
BACE1	beta-secretase 1
FOXO3	forkhead box O3
GSTM3	glutathione S-transferase mu 3
IGF1	insulin like growth factor 1
NPTX2	neuronal pentraxin 2
THRA	thyroid hormone receptor alpha
UBE2I	ubiquitin conjugating enzyme E2 I
PSEN1	presenilin 1
TREM2	triggering receptor expressed on myeloid cells 2
NEFL	neurofilament light

## Sheet: CSF marker
ACE	angiotensin I converting enzyme
APOE	apolipoprotein E
AXL	AXL receptor tyrosine kinase
CD40	CD40 molecule
CHGA	chromogranin A
CLU	clusterin
CST3	cystatin C
FGF4	fibroblast growth factor 4
FABP3	fatty acid binding protein 3
HBEGF	heparin binding EGF like growth factor
HGF	hepatocyte growth factor
IL3	interleukin 3
OLR1	oxidized low density lipoprotein receptor 1
CSF1	colony stimulating factor 1
MMP3	matrix metallopeptidase 3
SPP1	secreted phosphoprotein 1
F3	coagulation factor III, tissue factor
TIMP1	TIMP metallopeptidase inhibitor 1
TGFA	transforming growth factor alpha
TFF3	trefoil factor 3
TNFRSF1B	TNF receptor superfamily member 1B
VCAM1	vascular cell adhesion molecule 1
VEGFA	vascular endothelial growth factor A
CRP	C-reactive protein
TREM2	triggering receptor expressed on myeloid cells 2
VEGFA	vascular endothelial growth factor A
FLT1	fms related tyrosine kinase 1
CXCL10	C-X-C motif chemokine ligand 10
VCAM1	vascular cell adhesion molecule 1
MIF	macrophage migration inhibitory factor
C1QA	complement C1q A chain
C1QB	complement C1q B chain
C1QC	complement C1q C chain

## Sheet: Blood marker result
			log2FC				FDR
Symbol	Tendency in AD		DE-PBMC_all	DE-PBMC_ICU	DE-PBMC_mild		DE-PBMC_all	DE-PBMC_ICU	DE-PBMC_mild
RAB7A	down		-0.0410086	0.0196518	0.0455547		0.812459	0.947227	0.8148
NPC2	up		-0.270544	-0.14744	-0.44639		0.0399286	0.51358	0.0306849
GAP43	down		-	-	-		-	-	-
TGFB1	down		-0.569345	-0.415232	-0.76774		0.00016385	0.0781867	0.00185686
ARSB	down		0.614651	0.476351	0.757621		8.23e-06	0.0213979	0.00106031
GUSB	up		-0.260582	-0.12655	-0.419698		0.0665486	0.682349	0.0133801
MAPT	down		-	-	-		-	-	-
PER1	down		0.333867	0.550953	0.142336		0.430725	0.411667	0.763209
FCGR1A	down		0.00314506	-0.0862664	0.0800864		0.993506	0.872174	0.900767
GSK3B	up		0.114337	0.0811218	0.323184		0.498888	0.791199	0.126046
ITPKB	up		-0.123909	-0.0137265	-0.27894		0.177443	0.949374	0.0162873
KIDINS220	down		0.481787	0.239189	1.0171		0.0346794	0.541296	0.00554881
NKTR	up		0.513259	0.326109	0.693312		0.00370379	0.24864	0.0121735
PTGS2	up		0.662988	1.22937	0.142545		0.168221	0.125078	0.8436
RGS10	down		0.263195	0.358141	0.123362		0.0577643	0.156419	0.480561
RHEB	up		-0.0103031	-0.0792008	0.156249		0.923499	0.666838	0.170983
UBE2L3	up		-0.0986576	-0.106234	-0.0865251		0.255907	0.526525	0.50472
APOE	up		-	-	-		-	-	-
SERTAD3	up		-0.376907	-0.197391	-0.596719		0.00232775	0.351557	0.00181597
BACE1	down		0.195666	0.230916	0.0888017		0.302065	0.433436	0.726528
FOXO3	down		0.291088	0.358261	0.406889		0.173556	0.324406	0.0582851
GSTM3	up		0.429159	1.00737	-0.4145		0.137365	0.0373147	0.210277
IGF1	down		2.81258	3.08722	2.48649		1.18e-08	3.02e-05	0.0009608
NPTX2	down		-	-	-		-	-	-
THRA	down		-0.0708669	-0.12655	-0.0115201		0.524455	0.433229	0.95158
UBE2I	up		0.0411912	0.0442653	0.0395901		0.546258	0.740139	0.709605
PSEN1	up		-0.00605913	-0.0737988	0.220389		0.967637	0.734381	0.194043
TREM2	down		-	-	-		-	-	-
NEFL	up		-0.497047	-0.50176	-0.629338		0.228946	0.5278	0.198839
All CSF markers and all COVID-19 DEGs:
Overlap adjusted P (fisher exact)			1	1	1
Proximity Z			-0.0662477	-0.133613	-0.134199
Proximity adjusted P			0.269	0.269	0.269
Innate immune genes only:
Overlap adjusted P (fisher exact)			1	1	1
Proximity Z			-2.16042	-2.3409	-2.26901
Proximity adjusted P			0.02	0.02	0.02

## Sheet: CSF marker result
			log2FC													FDR
Symbol	Tendency in AD		TcMeta_COVIDvsIIH	DcMeta_COVIDvsIIH	monoMeta_COVIDvsIIH	TcMeta_COVIDvsMS	DcMeta_COVIDvsMS	monoMeta_COVIDvsMS	TcMeta_COVIDvsVE	DcMeta_COVIDvsVE	monoMeta_COVIDvsVE	TcMeta_COVIDvsAll	DcMeta_COVIDvsAll	monoMeta_COVIDvsAll		TcMeta_COVIDvsIIH	DcMeta_COVIDvsIIH	monoMeta_COVIDvsIIH	TcMeta_COVIDvsMS	DcMeta_COVIDvsMS	monoMeta_COVIDvsMS	TcMeta_COVIDvsVE	DcMeta_COVIDvsVE	monoMeta_COVIDvsVE	TcMeta_COVIDvsAll	DcMeta_COVIDvsAll	monoMeta_COVIDvsAll
ACE	down		-0.0212334	-0.0311414	-0.0278159	-0.0373704	-0.0353849	-0.00957018	-0.00608591	-0.0496389	-0.0257843	-0.0236563	-0.0378238	-		1	1	1	1	1	1	1	1	1	1	1	-
APOE	down		0.0770416	-0.113886	0.941988	0.0833074	-1.17788	-0.393806	0.19049	0.232631	2.2224	0.114025	-0.549665	0.394043		4.11655e-25	1	1.01757e-43	9.55846e-29	1	5.96705e-14	1.87957e-89	5.36429e-06	2.38761e-108	9.9095e-49	1	2.2964e-10
AXL			-0.00724593	-0.491413	-0.276573	-0.00411491	-0.573679	-0.691219	0.00293148	-0.149891	-0.161968	-	-0.439139	-0.427128		1	1	1	1	1	2.2441e-10	1	1	4.26052e-05	-	1	1
CD40	down		0.011923	0.142463	0.137616	0.000207409	0.0887618	0.0780015	0.00517918	-0.209437	-0.428022	-	0.0182532	0.00146846		1	0.116333	4.3645e-26	1	1	3.73083e-11	1	1	3.53067e-13	-	1	0.0125306
CHGA	down		-	-	-	-	-	-	-	-	-	-	-	-		-	-	-	-	-	-	-	-	-	-	-	-
CLU	up		0.0690784	-0.0864906	-0.101829	0.0480938	-0.0174889	-0.034241	0.0650155	-0.00698158	-0.0185017	0.0586205	-	-		6.0039e-07	1	1	1.48409e-06	1	1	1	1	1	0.00410915	-	-
CST3	down		-0.00656724	0.41199	0.303035	0.110326	0.0855429	0.530353	0.0939515	0.0870318	0.676246	0.0748115	0.191831	0.444725		5.49944e-08	5.39956e-07	2.78549e-31	1.615e-26	1	6.59698e-48	1	4.17058e-05	1.47444e-53	8.1902e-06	0.00555854	2.39442e-50
FGF4			-	-	-	-	-	-	-	-	-	-	-	-		-	-	-	-	-	-	-	-	-	-	-	-
FABP3	up		0.00307991	0.0911689	-0.0928137	0.00470739	-0.00484056	0.0279909	0.00462441	0.124692	0.0342923	-	0.0630949	-0.0273251		1	1	1	1	1	1	1	1	1	-	1	1
HBEGF			-0.0473606	-0.18393	-0.271513	-0.00215357	0.114499	0.0372081	-0.0120305	0.0567233	-0.140405	-	-0.0117645	-0.141152		1	1	1	1	1	1	1	1	1	-	1	1
HGF	up		0.00182107	0.0352794	0.11422	0.0019806	0.00536581	0.137148	0.0019806	0.0345127	0.156487	-	0.023723	0.129958		1	1	9.52648e-26	1	1	1.01638e-26	1	1	2.03171e-15	-	1	5.66715e-39
IL3			-	-	-	-	-	-	-	-	-	-	-	-		-	-	-	-	-	-	-	-	-	-	-	-
OLR1			-0.0102429	-0.116055	-0.531769	-1.35638e-05	-0.0352732	-0.0727487	0.00223975	0.0551089	-0.268715	-	-0.0403074	-0.331147		1	1	1	1	1	0.467997	1	1	1	-	1	1
CSF1	down		0.0561794	-0.00552105	0.00976402	0.0300001	-0.00150754	0.00404961	-0.0157485	-0.0118071	-0.0319553	0.0222037	-	-		1.00085e-06	1	1	2.68698e-06	1	1	1	1	0.0236102	1	-	-
MMP3	down		-	-	-	-	-	-	-	-	-	-	-	-		-	-	-	-	-	-	-	-	-	-	-	-
SPP1	up		-0.197939	-0.477273	-2.95818	-0.0606837	-0.426231	-2.31284	0.0172813	-0.0734209	-0.231736	-	-0.357073	-2.4824		0.424381	1	1.01959e-05	1	1	3.49674e-08	8.27103e-05	1	1	-	1	0.000463977
F3			-	-0.00599646	0.00147229	-	-0.0169704	-9.79089e-05	-	-0.00602971	-0.00942808	-	-	-		-	1	1	-	1	1	-	1	1	-	-	-
TIMP1	down		0.15164	0.230977	-0.030925	-0.028145	0.0243036	0.181786	0.275369	0.396752	-0.478249	0.105442	0.190659	-0.0486596		1.08961e-11	0.171093	0.029713	3.62264e-25	1	0.129449	0.0145957	4.90424e-07	0.000113694	2.53788e-13	0.318502	1
TGFA	down		-0.0023828	0.00189545	-0.016192	-0.00175044	0.00580069	-0.000181683	-0.000381375	0.00101069	0.00354083	-	-	-		1	1	1	1	1	1	1	1	1	-	-	-
TFF3			-	-	-	-	-	-	-	-	-0.0262991	-	-	-		-	-	-	-	-	-	-	-	1	-	-	-
TNFRSF1B	up		0.526381	0.371131	0.497121	0.386247	0.453849	0.686715	0.0290927	0.449868	0.637347	0.297407	0.423341	0.588953		2.03685e-87	2.54623e-06	2.6615e-29	3.61939e-98	8.32045e-08	5.09172e-45	1	0.0222966	3.32684e-25	3.47221e-23	9.75342e-07	1.99559e-42
VCAM1	up		0.0106193	-	-0.00501909	0.00830811	-0.00671467	-0.00345789	0.00967226	-0.0164094	-0.00122813	-	-	-		1	-	1	1	1	1	1	1	1	-	-	-
VEGFA	down		0.00363795	0.188973	0.0254768	0.0014895	0.291443	0.0708128	0.00211735	0.240491	-0.0472549	-	0.241039	0.0290503		1	1	0.00047907	1	1.22977e-11	7.91531e-09	1	0.0579358	1	-	1.99483e-05	0.00129037
CRP	down		-	-	-	-	-	-	-	-	-	-	-	-		-	-	-	-	-	-	-	-	-	-	-	-
TREM2	up		-0.00511498	-0.179217	-0.114823	0.015759	-0.122408	-0.153596	0.0222125	0.330647	0.592459	-	-0.0335315	-0.0298351		1	1	1	1	1	1	7.04277e-05	4.92197e-06	1.51061e-36	-	1	1
FLT1	up		-0.000689322	-0.00907146	-0.0302742	0.00103243	-0.0023004	-0.00311918	-0.0021171	-0.0106534	-0.0702978	-	-	-0.0273598		1	1	1	1	1	1	1	1	0.0831254	-	-	1
CXCL10	up		-	-0.00864704	-0.0129143	-	-0.0156629	-0.028817	-0.0469213	-0.796092	-3.96652	-	-0.272362	-1.82853		-	1	1	-	1	1	1	1	4.22434e-83	-	1	3.68015e-09
MIF	up		0.0890849	-0.278764	-0.273666	-0.170435	-0.512621	-0.501013	0.349192	-0.089153	-0.0914406	0.039413	-0.325067	-0.333822		0.204822	1	1.21092e-06	0.00116711	1	4.61257e-39	1	1	0.0319179	0.0821221	1	3.368e-18
C1QA	up		0.0697801	0.280069	0.533624	0.0698371	-0.746255	-0.358317	0.17363	0.470019	0.208418	0.10117	-0.16037	0.0893345		4.26858e-10	1	3.20048e-17	5.56553e-17	1	6.56581e-15	2.62915e-44	8.15868e-10	2.22348e-22	3.20927e-24	1	1
C1QB	up		-0.0246694	0.0235443	0.272016	0.0254732	-0.830799	-0.252902	0.0910067	0.0344752	0.296911	0.0323965	-0.357688	0.0585385		1	1	0.0110326	1.03593e-05	1	3.99928e-06	6.3869e-13	0.041652	5.54627e-22	2.33176e-05	1	1
C1QC	up		-0.0163183	0.273773	0.28717	-0.0254751	-0.868292	-0.579986	0.0496296	0.40887	0.289035	-0.000283262	-0.242687	-0.0966758		1	1	0.000182428	1	1	1.23539e-40	1.17089e-05	6.55132e-07	6.48156e-29	1	1	1
All CSF markers and all COVID-19 DEGs:
Overlap adjusted P (fisher exact)			1	1	0.017	1	1	0	1	1	0.002	1	1	0.015
Proximity Z			-3.40126	-1.98237	-3.76989	-3.04783	-2.15241	-4.69915	-2.45334	-2.72942	-3.23511	-3.18541	-2.21294	-3.68765
Proximity adjusted P			0.012	0.019	0.009	0.009	0.019	0.009	0.009	0.009	0.013	0.009	0.018	0.009
Innate immune genes only:
Overlap adjusted P (fisher exact)			1	1	0.198	1	1	0.001	1	1	0.198	1	1	0.035
Proximity Z			-3.22805	-1.33962	-3.55997	-3.33839	-0.108009	-5.53922	-0.793619	-3.12205	-4.04838	-1.65063	-1.98371	-4.39434
Proximity adjusted P			0.002	0.09	0	0	0.395	0	0.19	0.003	0	0.055	0.038	0
