# Supplementary material for: Network medicine links SARS-CoV-2/COVID-19 infection to brain microvascular injury and neuroinflammation in dementia-like cognitive impairment
Source: Alzheimers Res Ther. 2021 Jun 9;13:110. doi: 10.1186/s13195-021-00850-3 (PMC8189279; doi:10.1186/s13195-021-00850-3)
Supplement: Supplementary file 6 — Additional file 6: Table S5. Raw data and network analysis results of the nodes in Fig. 2b. [file 13195_2021_850_MOESM6_ESM.xlsx]

## Sheet: Node
ID	Symbol	Type	Degree	Eigenvector centrality
2	A2M	AD	11	0.0566438
26574	AATF	COV	2	0.0367425
22	ABCB7	COV	1	0.0665501
26090	ABHD12	COV	1	0.056135
51225	ABI3	AD	3	0.00618072
3983	ABLIM1	COV	1	0.0665501
33	ACADL	COV	1	0.0665501
1636	ACE	AD	3	0.0497291
43	ACHE	AD	1	0.00855322
10005	ACOT8	COV	1	0.056135
23597	ACOT9	COV	1	0.00236326
2181	ACSL3	COV	1	0.0665501
102	ADAM10	AD	2	0.0060503
6868	ADAM17	AD	5	0.056573
9510	ADAMTS1	COV	2	0.00781545
9370	ADIPOQ	AD	3	0.00428616
177	AGER	AD	2	0.00308763
55750	AGK	COV	1	0.00412251
8227	AKAP17A	COV	1	0.0150586
10270	AKAP8	COV	2	0.0537244
10142	AKAP9	OVERLAP	19	0.159949
501	ALDH7A1	COV	2	0.0709513
223	ALDH9A1	COV	1	0.0394649
79053	ALG8	COV	1	0.0199329
240	ALOX5	AD	6	0.0418112
55626	AMBRA1	COV	3	0.0689117
267	AMFR	COV	2	0.014255
161	AP2A2	COV	2	0.0696639
1173	AP2M1	COV	5	0.0665011
8546	AP3B1	COV	1	0.00286654
51107	APH1A	AD	3	0.0260958
83464	APH1B	AD	1	0.0158615
348	APOE	AD	7	0.058973
351	APP	AD	131	1
10513	APPBP2	COV	2	0.0726774
382	ARF6	COV	2	0.0683121
151188	ARL6IP6	COV	1	0.0665501
51566	ARMCX3	COV	1	0.0665501
405	ARNT	COV	2	0.0765735
51008	ASCC1	COV	5	0.068703
84164	ASCC2	COV	1	0.0062035
10973	ASCC3	COV	2	0.0623385
83858	ATAD3B	COV	1	0.056135
25923	ATL3	COV	3	0.126672
481	ATP1B1	COV	3	0.0462633
490	ATP2B1	COV	3	0.0220985
493	ATP2B4	COV	1	0.00256175
537	ATP6AP1	COV	1	0.013164
10159	ATP6AP2	COV	4	0.0260765
523	ATP6V1A	COV	5	0.0254428
526	ATP6V1B2	COV	3	0.024161
9550	ATP6V1G1	COV	2	0.0797141
540	ATP7B	OVERLAP	3	0.0228893
558	AXL	AD	2	0.0309792
11041	B4GAT1	COV	2	0.00404526
23621	BACE1	AD	6	0.0580127
9531	BAG3	COV	12	0.17878
9529	BAG5	COV	1	0.0150586
7917	BAG6	COV	9	0.178893
10295	BCKDK	COV	2	0.122685
596	BCL2	COV	13	0.24456
597	BCL2A1	COV	2	0.0780373
598	BCL2L1	COV	9	0.160056
617	BCS1L	COV	1	0.0388806
627	BDNF	AD	1	0.0109079
8678	BECN1	AD	20	0.163855
274	BIN1	AD	7	0.0312228
9790	BMS1	COV	1	0.056135
221927	BRAT1	COV	2	0.0686185
672	BRCA1	AD	59	0.618912
23476	BRD4	COV	1	0.0199329
682	BSG	COV	2	0.0356138
689	BTF3	COV	1	0.0665501
28969	BZW2	COV	1	0.040445
80007	C10orf88	COV	1	0.0665501
56905	C15orf39	COV	1	0.0665501
712	C1QA	AD	4	0.0367309
708	C1QBP	COV	5	0.0671231
718	C3	AD	4	0.0278686
811	CALR	COV	5	0.0866198
819	CAMLG	COV	1	0.00124722
823	CAPN1	COV	4	0.0499189
57091	CASS4	AD	3	0.0172842
857	CAV1	COV	13	0.210423
55749	CCAR1	COV	2	0.0621812
28952	CCDC22	COV	1	0.00169224
79080	CCDC86	COV	1	0.00286654
729230	CCR2	AD	1	0.0150904
30835	CD209	COV	1	0.00977553
23607	CD2AP	AD	5	0.0467405
945	CD33	AD	3	0.00309929
958	CD40	AD	8	0.0686701
928	CD9	COV	4	0.014455
1000	CDH2	AD	5	0.0228736
1020	CDK5	AD	13	0.18315
8851	CDK5R1	AD	2	0.00712951
55755	CDK5RAP2	COV	5	0.0341991
10153	CEBPZ	COV	1	0.040445
10658	CELF1	AD	1	0.0178466
1063	CENPF	COV	1	0.00596217
145508	CEP128	COV	6	0.0654396
9662	CEP135	COV	1	0.021343
9859	CEP170	COV	2	0.015687
11190	CEP250	COV	1	0.0665501
80184	CEP290	COV	3	0.0903273
9857	CEP350	COV	3	0.0764483
11116	CEP43	COV	3	0.0793002
55165	CEP55	COV	4	0.0508587
55722	CEP72	COV	1	0.0304238
11200	CHEK2	COV	6	0.169612
27243	CHMP2A	COV	2	0.0520446
25978	CHMP2B	OVERLAP	10	0.0750062
79586	CHPF	COV	1	0.0226854
284106	CISD3	COV	1	0.0118484
11113	CIT	COV	2	0.0610201
10332	CLEC4M	COV	2	0.0120258
79745	CLIP4	COV	1	0.0665501
1191	CLU	AD	19	0.132321
84319	CMSS1	COV	1	0.00954053
1260	CNGA2	AD	1	0.00331175
11064	CNTRL	COV	3	0.0578076
150684	COMMD1	COV	5	0.0686109
23412	COMMD3	COV	1	0.00116322
1312	COMT	COV	1	0.00364147
26958	COPG2	COV	1	0.0233006
51692	CPSF3	COV	1	0.056135
1400	CRMP1	AD	15	0.0694478
1401	CRP	AD	4	0.0416567
7812	CSDE1	COV	5	0.0898006
1435	CSF1	AD	2	0.00607938
1453	CSNK1D	AD	15	0.208627
1454	CSNK1E	AD	51	0.463928
1457	CSNK2A1	COV	20	0.362026
1459	CSNK2A2	COV	10	0.196213
1460	CSNK2B	COV	13	0.371635
1471	CST3	AD	2	0.00766205
1508	CTSB	COV	7	0.0882029
1509	CTSD	AD	8	0.092915
1514	CTSL	COV	2	0.00329753
8453	CUL2	COV	4	0.0646024
1523	CUX1	COV	1	0.00311374
10283	CWC27	COV	1	0.0233006
3627	CXCL10	AD	2	0.00836674
80777	CYB5B	COV	1	0.0665501
1727	CYB5R3	COV	1	0.00887138
26999	CYFIP2	AD	3	0.0131634
1588	CYP19A1	AD	1	0.0339718
1603	DAD1	COV	1	0.000814566
7818	DAP3	COV	4	0.0509666
1612	DAPK1	AD	10	0.153763
10238	DCAF7	COV	3	0.102914
10540	DCTN2	COV	3	0.0719752
79077	DCTPP1	COV	1	0.0665501
23564	DDAH2	COV	2	0.061566
1642	DDB1	COV	7	0.165599
1662	DDX10	COV	1	0.0665501
9188	DDX21	COV	5	0.168862
1655	DDX5	COV	9	0.281996
23405	DICER1	COV	1	0.00357789
3337	DNAJB1	COV	7	0.151526
11080	DNAJB4	COV	1	0.00602534
4189	DNAJB9	COV	1	0.0665501
64215	DNAJC1	COV	1	0.00152722
131118	DNAJC19	COV	1	0.0665501
1786	DNMT1	COV	6	0.179823
23549	DNPEP	COV	1	0.056135
57572	DOCK6	COV	1	0.00977553
1803	DPP4	COV	3	0.0261061
1829	DSG2	AD	4	0.0656085
54808	DYM	COV	1	0.00236326
1859	DYRK1A	AD	7	0.0838826
10969	EBNA1BP2	COV	2	0.0783455
51295	ECSIT	COV	6	0.106566
1915	EEF1A1	COV	10	0.240703
8661	EIF3A	COV	3	0.0741165
8662	EIF3B	COV	4	0.137923
8663	EIF3C	COV	2	0.0680342
8664	EIF3D	COV	2	0.0693045
3646	EIF3E	COV	2	0.0950157
8665	EIF3F	COV	2	0.0957037
8666	EIF3G	COV	3	0.104294
8667	EIF3H	COV	2	0.00534576
8668	EIF3I	COV	3	0.0743175
27335	EIF3K	COV	2	0.047752
51386	EIF3L	COV	1	0.0388806
10480	EIF3M	COV	1	0.0665501
9470	EIF4E2	COV	2	0.0739532
7458	EIF4H	COV	3	0.0805452
6923	ELOB	COV	1	0.0304238
6921	ELOC	COV	1	0.0304238
9694	EMC2	COV	1	0.00908315
90187	EMILIN3	COV	1	0.021343
2041	EPHA1	AD	9	0.0134644
2044	EPHA5	AD	1	0.0150904
2048	EPHB2	AD	3	0.0270982
23085	ERC1	COV	2	0.0862754
2071	ERCC3	COV	1	0.021343
79956	ERMP1	COV	2	0.0597129
56605	ERO1B	COV	1	0.0394649
23071	ERP44	COV	6	0.0945125
2100	ESR2	AD	50	0.328848
8220	ESS2	COV	1	0.00333979
2108	ETFA	COV	1	0.0158615
51013	EXOSC1	COV	2	0.0715218
51010	EXOSC3	COV	2	0.0784957
11340	EXOSC8	COV	1	0.00602534
2152	F3	AD	1	0.000814566
2170	FABP3	AD	2	0.00773027
9415	FADS2	COV	1	0.056135
2177	FANCD2	COV	3	0.0616754
55215	FANCI	COV	2	0.0756333
60493	FASTKD5	COV	1	0.00646018
2200	FBN1	COV	1	0.00248532
2201	FBN2	COV	1	0.0304238
54850	FBXL12	COV	4	0.0338887
2212	FCGR2A	AD	1	0.000814566
10979	FERMT2	AD	6	0.0578934
2249	FGF4	AD	2	0.0357323
2274	FHL2	COV	8	0.158002
2275	FHL3	COV	4	0.0434866
2280	FKBP1A	COV	6	0.1369
51661	FKBP7	COV	1	0.00103897
2314	FLII	COV	2	0.0435874
2321	FLT1	AD	4	0.0217999
2309	FOXO3	AD	13	0.20797
80020	FOXRED2	COV	1	0.00481202
117246	FTSJ3	COV	3	0.0858958
2519	FUCA2	COV	1	0.0226854
5045	FURIN	COV	3	0.0135666
8087	FXR1	COV	5	0.0886867
9513	FXR2	COV	5	0.0835031
79443	FYCO1	COV	1	0.0665501
2534	FYN	AD	12	0.10098
10146	G3BP1	COV	5	0.157138
9908	G3BP2	COV	1	0.0226854
2596	GAP43	AD	2	0.0571307
2617	GARS1	COV	1	0.00412251
79571	GCC1	COV	2	0.106015
9648	GCC2	COV	1	0.0233006
10985	GCN1	COV	2	0.0479638
9518	GDF15	COV	1	0.0231397
284161	GDPD1	COV	3	0.00908314
2671	GFER	COV	1	0.0231397
26058	GIGYF2	COV	1	0.056135
10755	GIPC1	COV	3	0.0515203
2782	GNB1	COV	3	0.0754497
29889	GNL2	COV	2	0.0898507
2801	GOLGA2	COV	10	0.121648
2802	GOLGA3	COV	1	0.0233006
51125	GOLGA7	COV	1	0.0388806
2804	GOLGB1	COV	1	0.0371086
64689	GORASP1	COV	2	0.0252333
8733	GPAA1	COV	1	0.0226854
10243	GPHN	COV	2	0.051839
53831	GPR84	AD	1	0.000814566
2902	GRIN1	AD	6	0.0665496
2904	GRIN2B	AD	2	0.00904225
56850	GRIPAP1	COV	1	0.00887138
2896	GRN	AD	7	0.0195101
54103	GSAP	AD	1	0.0158615
2931	GSK3A	COV	5	0.121258
2932	GSK3B	OVERLAP	46	0.646926
2934	GSN	COV	3	0.0949125
2935	GSPT1	COV	3	0.0466362
2947	GSTM3	AD	2	0.0177246
2963	GTF2F2	COV	1	0.0665501
51512	GTSE1	COV	5	0.0598753
2990	GUSB	AD	1	0.0109628
1839	HBEGF	AD	2	0.00991675
3066	HDAC2	COV	7	0.144462
10013	HDAC6	AD	30	0.333183
55127	HEATR1	COV	2	0.0950157
55027	HEATR3	COV	1	0.00236326
63897	HEATR6	COV	2	0.0173128
8924	HERC2	COV	3	0.107164
3077	HFE	AD	1	0.00412148
3082	HGF	AD	2	0.0025938
9146	HGS	COV	9	0.203612
3123	HLA-DRB1	AD	4	0.022154
3162	HMOX1	COV	1	0.00256175
3178	HNRNPA1	COV	8	0.240473
9653	HS2ST1	COV	1	0.0665501
3295	HSD17B4	COV	1	0.040445
219844	HYLS1	COV	1	0.0118484
10525	HYOU1	COV	4	0.0403124
55699	IARS2	COV	3	0.125081
3416	IDE	OVERLAP	11	0.176892
10410	IFITM3	COV	1	0.00741547
3454	IFNAR1	COV	2	0.0281963
3479	IGF1	AD	3	0.0219807
3482	IGF2R	COV	3	0.0473875
3551	IKBKB	OVERLAP	22	0.312501
3586	IL10	AD	1	0.0150904
23765	IL17RA	COV	1	0.0112407
3562	IL3	AD	1	0.0339718
90865	IL33	AD	1	0.0205108
92856	IMP4	COV	2	0.122685
3615	IMPDH2	COV	1	0.00954053
83729	INHBE	COV	1	0.0665501
57508	INTS2	COV	1	0.0282709
92105	INTS4	COV	1	0.0282709
26512	INTS6	COV	2	0.0352564
203522	INTS6L	COV	1	0.0231397
9670	IPO13	COV	1	0.0371086
10527	IPO7	COV	3	0.0695706
10526	IPO8	COV	2	0.0121969
3661	IRF3	COV	5	0.0861043
3688	ITGB1	COV	4	0.0533034
3707	ITPKB	AD	3	0.0244426
3725	JUN	COV	31	0.542913
25959	KANK2	COV	4	0.0442853
9817	KEAP1	COV	5	0.123745
57498	KIDINS220	AD	6	0.0329382
3836	KPNA1	COV	3	0.0662783
3838	KPNA2	COV	5	0.168617
3839	KPNA3	COV	3	0.0495848
3840	KPNA4	COV	1	0.0665501
23633	KPNA6	COV	1	0.0394649
51056	LAP3	COV	2	0.0797141
23367	LARP1	COV	4	0.14747
51574	LARP7	COV	2	0.070292
81887	LAS1L	COV	2	0.0794356
9113	LATS1	COV	2	0.0725159
25875	LETMD1	COV	1	0.0665501
3956	LGALS1	COV	3	0.0462618
22998	LIMCH1	COV	1	0.0665501
3998	LMAN1	COV	1	0.0665501
81562	LMAN2L	COV	3	0.0202119
4015	LOX	COV	1	0.00374188
84859	LRCH3	COV	1	0.00594023
4035	LRP1	AD	15	0.087568
4040	LRP6	AD	6	0.113395
27258	LSM3	COV	2	0.0503679
26046	LTN1	COV	3	0.0150815
55506	MACROH2A2	COV	1	0.056135
9053	MAP7	COV	1	0.0665501
55700	MAP7D1	COV	1	0.0665501
5594	MAPK1	COV	21	0.34313
1432	MAPK14	AD	27	0.369242
5595	MAPK3	COV	19	0.278184
4137	MAPT	AD	18	0.212048
54708	MARCHF5	COV	2	0.0453383
4139	MARK1	COV	1	0.0140571
2011	MARK2	COV	3	0.075845
4140	MARK3	COV	2	0.0337824
27430	MAT2B	COV	2	0.0709513
4170	MCL1	COV	3	0.0746175
23195	MDN1	COV	3	0.106503
4208	MEF2C	AD	6	0.122038
56257	MEPCE	COV	1	0.056135
79066	METTL16	COV	1	0.0665501
57534	MIB1	COV	1	0.00987746
4282	MIF	AD	4	0.0501439
7681	MKRN3	COV	3	0.0466974
4311	MME	AD	15	0.137156
4314	MMP3	AD	1	0.0150904
55034	MOCOS	COV	1	0.00198528
7841	MOGS	COV	1	0.056135
23041	MON2	COV	1	0.00908315
4343	MOV10	COV	9	0.0756445
10199	MPHOSPH10	COV	1	0.056135
4353	MPO	AD	1	0.000814566
4361	MRE11	COV	3	0.0898216
65003	MRPL11	COV	1	0.0665501
84545	MRPL43	COV	1	0.0388806
64960	MRPS15	COV	1	0.0233006
51116	MRPS2	COV	3	0.145986
64951	MRPS24	COV	1	0.0665501
64432	MRPS25	COV	1	0.00954053
23107	MRPS27	COV	1	0.0233006
10240	MRPS31	COV	1	0.0233006
64969	MRPS5	COV	1	0.0233006
64965	MRPS9	COV	2	0.0446436
23787	MTCH1	COV	2	0.018728
8897	MTMR3	COV	2	0.0327315
2475	MTOR	OVERLAP	36	0.457132
23517	MTREX	COV	3	0.110074
4580	MTX1	COV	1	0.00481202
23077	MYCBP2	COV	2	0.027336
79784	MYH14	COV	2	0.0292628
4627	MYH9	COV	18	0.406123
140465	MYL6B	COV	1	0.0199329
399687	MYO18A	COV	5	0.0621116
4644	MYO5A	COV	1	0.00338202
4646	MYO6	COV	2	0.0162802
4691	NCL	COV	3	0.12544
56926	NCLN	COV	1	0.056135
23385	NCSTN	AD	16	0.0754898
54602	NDFIP2	COV	1	0.00741547
4705	NDUFA10	COV	1	0.00954053
4747	NEFL	AD	5	0.0401612
29937	NENF	COV	1	0.00239607
4780	NFE2L2	AD	5	0.0960083
25983	NGDN	COV	1	0.0114872
55768	NGLY1	COV	1	0.0665501
51199	NIN	COV	3	0.133689
22981	NINL	COV	1	0.0394649
4820	NKTR	AD	3	0.0265252
114548	NLRP3	AD	7	0.0269322
79671	NLRX1	COV	1	0.0197253
4830	NME1	COV	3	0.0351378
4833	NME4	COV	1	0.00698549
23530	NNT	COV	2	0.013663
65083	NOL6	COV	2	0.0932436
4842	NOS1	AD	4	0.02603
10577	NPC2	OVERLAP	3	0.0474166
4867	NPHP1	AD	10	0.0439935
4884	NPTX1	COV	2	0.0844059
29982	NRBF2	AD	1	0.00496786
8829	NRP1	COV	5	0.0100975
7468	NSD2	COV	1	0.0665501
4905	NSF	COV	3	0.0830939
55968	NSFL1C	COV	2	0.0522934
9891	NUAK1	AD	7	0.085053
9972	NUP153	COV	4	0.118788
23225	NUP210	COV	2	0.0759892
8021	NUP214	COV	3	0.132124
10762	NUP50	COV	2	0.0881569
53371	NUP54	COV	2	0.0253949
9818	NUP58	COV	2	0.00614723
23636	NUP62	COV	3	0.0471173
4927	NUP88	COV	1	0.056135
4928	NUP98	COV	2	0.0932436
10204	NUTF2	COV	1	0.00378808
4931	NVL	COV	2	0.0431339
54940	OCIAD1	COV	2	0.0145876
8481	OFD1	COV	1	0.0304238
29789	OLA1	COV	1	0.0394649
10956	OS9	COV	1	0.00206179
5034	P4HB	COV	2	0.0373577
26986	PABPC1	COV	6	0.215861
8761	PABPC4	COV	3	0.12544
51025	PAM16	COV	1	0.00954053
57326	PBXIP1	COV	2	0.0584983
63935	PCIF1	COV	1	0.0665501
5108	PCM1	COV	5	0.151518
5116	PCNT	COV	1	0.0115645
51449	PCYOX1	COV	1	0.00977553
9659	PDE4DIP	COV	7	0.082825
9601	PDIA4	COV	1	0.00239607
5163	PDK1	COV	1	0.0291536
27295	PDLIM3	AD	1	0.0119061
51248	PDZD11	COV	1	0.00179958
5187	PER1	AD	8	0.082146
5824	PEX19	COV	2	0.00352648
5245	PHB	COV	3	0.0532628
10464	PIBF1	COV	2	0.0688968
8301	PICALM	AD	10	0.10249
9463	PICK1	COV	4	0.0504252
54872	PIGG	COV	1	0.0665501
84720	PIGO	COV	1	0.0665501
5300	PIN1	AD	32	0.351568
10531	PITRM1	COV	2	0.122685
5318	PKP2	COV	2	0.0070932
9373	PLAA	COV	1	0.0216068
5327	PLAT	COV	3	0.0138558
5328	PLAU	AD	5	0.0140992
5336	PLCG2	AD	1	0.0278723
23646	PLD3	OVERLAP	6	0.0972962
79666	PLEKHF2	COV	3	0.0724647
5351	PLOD1	COV	1	0.056135
23203	PMPCA	COV	1	0.056135
9512	PMPCB	COV	2	0.0575745
5422	POLA1	COV	2	0.0297981
23649	POLA2	COV	2	0.0881569
5424	POLD1	COV	1	0.00741547
26073	POLDIP2	COV	3	0.111458
5465	PPARA	AD	7	0.135522
5478	PPIA	COV	3	0.11366
10465	PPIH	COV	1	0.0388806
53938	PPIL3	COV	2	0.0711936
5494	PPM1A	COV	1	0.0231397
5499	PPP1CA	COV	13	0.275084
4660	PPP1R12B	COV	1	0.00596577
5510	PPP1R7	COV	1	0.0199329
5515	PPP2CA	AD	36	0.450374
5518	PPP2R1A	COV	9	0.201078
5520	PPP2R2A	COV	6	0.158746
55671	PPP4R3A	AD	3	0.00880683
5538	PPT1	COV	3	0.0514275
5566	PRKACA	COV	16	0.154367
5573	PRKAR1A	COV	10	0.163314
5576	PRKAR2A	COV	4	0.0867486
5577	PRKAR2B	COV	4	0.0598014
8575	PRKRA	COV	2	0.0604092
84726	PRRC2B	COV	2	0.0737472
5663	PSEN1	OVERLAP	22	0.229862
5664	PSEN2	AD	10	0.122591
55851	PSENEN	AD	1	0.0158615
5683	PSMA2	COV	2	0.0213724
5704	PSMC4	COV	2	0.0794356
5715	PSMD9	COV	3	0.115454
80142	PTGES2	COV	1	0.00698549
5743	PTGS2	AD	7	0.0893692
2185	PTK2B	AD	7	0.0673667
5788	PTPRC	AD	7	0.0680203
9933	PUM3	COV	1	0.056135
126789	PUSL1	COV	1	0.0665501
169714	QSOX2	COV	1	0.056135
81890	QTRT1	COV	1	0.0665501
10890	RAB10	COV	2	0.105431
51552	RAB14	COV	2	0.0716119
5861	RAB1A	COV	2	0.0423176
5862	RAB2A	COV	1	0.013164
5878	RAB5C	COV	4	0.114601
7879	RAB7A	OVERLAP	30	0.172955
4218	RAB8A	COV	2	0.0282226
5887	RAD23B	COV	2	0.0610717
10111	RAD50	COV	4	0.0962818
5898	RALA	COV	2	0.0397581
57610	RANBP10	COV	1	0.056135
10048	RANBP9	COV	11	0.279675
55131	RBM28	COV	3	0.1189
5937	RBMS1	COV	1	0.0371086
9978	RBX1	COV	6	0.161506
55213	RCBTB1	COV	1	0.0665501
5962	RDX	COV	1	0.0394649
7905	REEP5	COV	1	0.000814566
54884	RETSAT	COV	1	0.0665501
6001	RGS10	AD	2	0.0158546
6009	RHEB	AD	6	0.0863432
387	RHOA	COV	2	0.00709697
8737	RIPK1	COV	4	0.106286
64795	RMND5A	COV	2	0.0786864
10193	RNF41	COV	1	0.0665501
55599	RNPC3	COV	1	0.0665501
25873	RPL36	COV	3	0.128731
6224	RPS20	COV	3	0.135855
27341	RRP7A	COV	3	0.0265426
23212	RRS1	COV	1	0.00646018
26156	RSL1D1	COV	5	0.207491
6242	RTKN	COV	1	0.0665501
10313	RTN3	AD	6	0.0501122
57142	RTN4	COV	3	0.0174276
6262	RYR2	AD	6	0.0560233
6280	S100A9	AD	11	0.0832824
113174	SAAL1	COV	2	0.00352648
10055	SAE1	COV	3	0.159794
60485	SAV1	COV	4	0.075859
22937	SCAP	COV	1	0.0388806
949	SCARB1	COV	2	0.00700093
51097	SCCPDH	COV	1	0.021343
6388	SDF2	COV	1	0.056135
55829	SELENOS	COV	1	0.00617715
10505	SEMA4F	COV	1	0.0022791
12	SERPINA3	AD	4	0.00765173
710	SERPING1	COV	1	0.00248532
29946	SERTAD3	AD	9	0.0406441
6441	SFTPD	COV	1	0.000814566
259230	SGMS1	AD	1	0.00580715
6449	SGTA	COV	7	0.020059
10280	SIGMAR1	OVERLAP	3	0.0147225
23411	SIRT1	AD	27	0.308294
23408	SIRT5	COV	4	0.136415
6502	SKP2	COV	3	0.0604405
6507	SLC1A3	COV	1	0.00908315
11001	SLC27A2	COV	1	0.00646018
10999	SLC27A4	COV	1	0.0114872
6513	SLC2A1	AD	4	0.0552189
148867	SLC30A7	COV	2	0.0613416
25800	SLC39A6	COV	2	0.0650064
6532	SLC6A4	AD	4	0.0498615
9368	SLC9A3R1	COV	3	0.040914
4087	SMAD2	COV	11	0.230349
64093	SMOC1	COV	1	0.00698549
55512	SMPD3	AD	2	0.0221057
23557	SNAPIN	COV	4	0.0486226
6622	SNCA	AD	21	0.226569
27044	SND1	COV	5	0.221975
79753	SNIP1	COV	4	0.107764
83891	SNX25	AD	1	0.00111697
6647	SOD1	AD	15	0.111751
8470	SORBS2	AD	5	0.0519948
6653	SORL1	AD	3	0.0201711
23111	SPART	COV	1	0.0665501
65244	SPATS2	COV	1	0.0665501
6696	SPP1	AD	15	0.123873
8878	SQSTM1	AD	30	0.325701
6728	SRP19	COV	1	0.0665501
6731	SRP72	COV	1	0.0114872
117178	SSX2IP	COV	1	0.0394649
6774	STAT3	COV	19	0.224182
8614	STC2	COV	1	0.00333979
6786	STIM1	COV	1	0.056135
6788	STK3	COV	4	0.0678564
6789	STK4	COV	7	0.0791808
2040	STOM	COV	6	0.116151
30968	STOML2	COV	2	0.0797141
29966	STRN3	COV	1	0.0282709
201595	STT3B	COV	1	0.013164
10273	STUB1	COV	15	0.192338
25870	SUMF2	COV	1	0.00977553
7341	SUMO1	AD	98	0.869314
6838	SURF6	COV	1	0.0233006
6850	SYK	AD	15	0.168525
64786	TBC1D15	COV	2	0.0507291
29110	TBK1	COV	5	0.174994
10607	TBL3	COV	1	0.056135
6938	TCF12	COV	1	0.0226854
6929	TCF3	COV	2	0.0383105
9894	TELO2	COV	2	0.0305931
7013	TERF1	COV	7	0.119814
26136	TES	COV	1	0.000814566
7033	TFF3	AD	2	0.00556067
10342	TFG	COV	2	0.0287107
7037	TFRC	COV	3	0.0530381
7039	TGFA	AD	3	0.0168362
7040	TGFB1	OVERLAP	10	0.189607
96764	TGS1	COV	1	0.0150586
7067	THRA	AD	6	0.0767249
90580	TIMM29	COV	2	0.0111366
7076	TIMP1	AD	1	0.00800634
7088	TLE1	COV	3	0.0628337
7090	TLE3	COV	4	0.0980349
166	TLE5	COV	2	0.0269278
10548	TM9SF1	COV	1	0.00954053
79188	TMEM43	COV	1	0.013164
27346	TMEM97	COV	1	0.0665501
132724	TMPRSS11B	COV	1	0.00366773
7113	TMPRSS2	COV	1	0.00124722
7133	TNFRSF1B	AD	18	0.122103
30000	TNPO2	COV	2	0.00615134
23534	TNPO3	COV	2	0.0844059
23112	TNRC6B	COV	1	0.00412251
54472	TOLLIP	COV	2	0.0444827
10043	TOM1	COV	1	0.0665501
146691	TOM1L2	COV	1	0.0665501
10452	TOMM40	AD	12	0.0531529
9868	TOMM70	COV	1	0.00481202
1861	TOR1A	COV	2	0.0248342
7157	TP53	COV	22	0.4525
7168	TPM1	COV	2	0.0493423
7171	TPM4	COV	2	0.0223289
7174	TPP2	COV	1	0.00357789
84231	TRAF7	COV	2	0.037827
126003	TRAPPC5	COV	1	0.00497165
10612	TRIM3	COV	2	0.0439216
89122	TRIM4	COV	1	0.056135
286827	TRIM59	COV	1	0.0233006
114088	TRIM9	COV	1	0.0134977
9325	TRIP4	OVERLAP	6	0.0882813
27037	TRMT2A	COV	2	0.0892355
9675	TTI1	COV	2	0.0356138
7277	TUBA4A	COV	7	0.139651
7280	TUBB2A	COV	2	0.0285923
10382	TUBB4A	COV	6	0.136836
84617	TUBB6	COV	4	0.109603
10844	TUBGCP2	COV	2	0.0153526
10426	TUBGCP3	COV	1	0.0115645
79670	TUT7	COV	1	0.0665501
7296	TXNRD1	COV	2	0.0287564
55833	UBAP2	COV	2	0.060947
9898	UBAP2L	COV	1	0.0388806
7329	UBE2I	OVERLAP	45	0.589123
7332	UBE2L3	AD	11	0.104336
7337	UBE3A	COV	5	0.144948
9690	UBE3C	COV	2	0.0739532
8266	UBL4A	COV	1	0.0665501
23352	UBR4	COV	4	0.154593
51366	UBR5	COV	4	0.0811385
56886	UGGT1	COV	1	0.00520655
55757	UGGT2	COV	1	0.0665501
85451	UNK	COV	4	0.0576435
5976	UPF1	COV	1	0.0388806
55245	UQCC1	COV	1	0.0304238
9875	URB1	COV	1	0.00286654
29761	USP25	COV	4	0.171034
159195	USP54	COV	1	0.00596217
7874	USP7	COV	6	0.189029
51118	UTP11	COV	1	0.0665501
27340	UTP20	COV	1	0.056135
8673	VAMP8	COV	1	0.0388806
7412	VCAM1	AD	73	0.585732
7415	VCP	COV	11	0.245559
7422	VEGFA	AD	4	0.0315648
79001	VKORC1	COV	1	0.0216068
55823	VPS11	COV	1	0.013164
23339	VPS39	COV	1	0.013164
23325	WASHC4	COV	1	0.00374188
134430	WDR36	COV	1	0.0388806
112840	WDR89	COV	1	0.0665501
79971	WLS	COV	1	0.00646018
63929	XPNPEP3	COV	2	0.0209316
7514	XPO1	COV	20	0.317392
64328	XPO4	COV	1	0.00236326
8531	YBX3	COV	2	0.0433115
10897	YIF1A	COV	1	0.00646018
7704	ZBTB16	COV	6	0.119731
124245	ZC3H18	COV	5	0.0945938
25921	ZDHHC5	COV	1	0.0394649
51663	ZFR	COV	1	0.0233006
79830	ZMYM1	COV	1	0.0216068
23567	ZNF346	COV	2	0.0482037
155061	ZNF746	COV	1	0.040445
10534	ZNRD2	COV	3	0.068331
11130	ZWINT	COV	3	0.0878128

## Sheet: Edge
source	target	edge_type
1000	29937	PPI
1000	55699	PPI
1000	5573	PPI
1000	7171	PPI
1000	9601	PPI
10013	10048	PPI
10013	10146	PPI
10013	10273	PPI
10013	10382	PPI
10013	10527	PPI
10013	10762	PPI
10013	1457	PPI
10013	1459	PPI
10013	23649	PPI
10013	26073	PPI
10013	2931	PPI
10013	2932	PPI
10013	3836	PPI
10013	53371	PPI
10013	5499	PPI
10013	5594	PPI
10013	5595	PPI
10013	5887	PPI
10013	60485	PPI
10013	7277	PPI
10013	7280	PPI
10013	7415	PPI
10013	7514	PPI
10013	7704	PPI
10013	7874	PPI
10013	79001	PPI
10013	79830	PPI
10013	857	PPI
10013	9373	PPI
10013	9531	PPI
10142	10426	PPI
10142	10844	PPI
10142	11116	PPI
10142	2801	PPI
10142	2931	PPI
10142	5116	PPI
10142	5499	PPI
10142	55165	PPI
10142	5566	PPI
10142	55755	PPI
10142	5576	PPI
10142	5577	PPI
10142	8924	PPI
10142	9659	PPI
10142	9859	PPI
102	5245	PPI
102	928	PPI
1020	10273	PPI
1020	145508	PPI
1020	1786	PPI
1020	2932	PPI
1020	3661	PPI
1020	51010	PPI
1020	5499	PPI
1020	5573	PPI
1020	55755	PPI
1020	5663	PPI
1020	6774	PPI
1020	7157	PPI
1020	7917	PPI
10280	2040	PPI
10280	4343	PPI
10280	51248	PPI
10313	25923	PPI
10313	57142	PPI
10313	7013	PPI
10313	7514	PPI
10313	79666	PPI
10313	9513	PPI
10452	10273	PPI
10452	2280	PPI
10452	4580	PPI
10452	490	PPI
10452	54940	PPI
10452	55833	PPI
10452	708	PPI
10452	80020	PPI
10452	84617	PPI
10452	8661	PPI
10452	9818	PPI
10452	9868	PPI
10577	132724	PPI
10658	5595	PPI
10979	145508	PPI
10979	23071	PPI
10979	27430	PPI
10979	501	PPI
10979	7415	PPI
10979	7514	PPI
114548	10273	PPI
114548	23787	PPI
114548	51366	PPI
114548	79080	PPI
114548	8531	PPI
114548	8546	PPI
114548	9875	PPI
1191	10525	PPI
1191	11130	PPI
1191	150684	PPI
1191	1861	PPI
1191	25870	PPI
1191	30835	PPI
1191	3725	PPI
1191	51449	PPI
1191	540	PPI
1191	54940	PPI
1191	57572	PPI
1191	598	PPI
1191	6788	PPI
1191	7514	PPI
1191	7917	PPI
1191	8087	PPI
1191	81562	PPI
1191	84617	PPI
1191	9817	PPI
12	284161	PPI
12	523	PPI
12	5422	PPI
12	64215	PPI
1260	9368	PPI
1400	10342	PPI
1400	11080	PPI
1400	11340	PPI
1400	267	PPI
1400	27341	PPI
1400	2801	PPI
1400	387	PPI
1400	4931	PPI
1400	526	PPI
1400	5538	PPI
1400	55755	PPI
1400	57142	PPI
1400	7415	PPI
1400	8087	PPI
1400	9146	PPI
1401	5594	PPI
1401	5595	PPI
1401	8220	PPI
1401	8614	PPI
1432	1457	PPI
1432	1459	PPI
1432	1460	PPI
1432	1655	PPI
1432	166	PPI
1432	1915	PPI
1432	203522	PPI
1432	23557	PPI
1432	23636	PPI
1432	2671	PPI
1432	2932	PPI
1432	3178	PPI
1432	3454	PPI
1432	3551	PPI
1432	3725	PPI
1432	4627	PPI
1432	4830	PPI
1432	54472	PPI
1432	5494	PPI
1432	5594	PPI
1432	5595	PPI
1432	596	PPI
1432	598	PPI
1432	6774	PPI
1432	7157	PPI
1432	9518	PPI
1432	9972	PPI
1435	2275	PPI
1435	6449	PPI
1453	10142	PPI
1453	10612	PPI
1453	114088	PPI
1453	145508	PPI
1453	23557	PPI
1453	2932	PPI
1453	3725	PPI
1453	4087	PPI
1453	5108	PPI
1453	5577	PPI
1453	5594	PPI
1453	7157	PPI
1453	7514	PPI
1453	7818	PPI
1453	9659	PPI
1454	10048	PPI
1454	10111	PPI
1454	10142	PPI
1454	10238	PPI
1454	10270	PPI
1454	10612	PPI
1454	145508	PPI
1454	1460	PPI
1454	1642	PPI
1454	1655	PPI
1454	2201	PPI
1454	23352	PPI
1454	26986	PPI
1454	3661	PPI
1454	3725	PPI
1454	4361	PPI
1454	4627	PPI
1454	4691	PPI
1454	5108	PPI
1454	51366	PPI
1454	51512	PPI
1454	5499	PPI
1454	5518	PPI
1454	5520	PPI
1454	55245	PPI
1454	55722	PPI
1454	5576	PPI
1454	5577	PPI
1454	60485	PPI
1454	6224	PPI
1454	6788	PPI
1454	6921	PPI
1454	6923	PPI
1454	708	PPI
1454	7157	PPI
1454	7458	PPI
1454	7514	PPI
1454	7812	PPI
1454	7874	PPI
1454	80184	PPI
1454	84231	PPI
1454	8453	PPI
1454	8481	PPI
1454	8661	PPI
1454	8662	PPI
1454	8664	PPI
1454	8761	PPI
1454	9188	PPI
1454	9368	PPI
1454	9659	PPI
1454	9978	PPI
1471	1508	PPI
1471	1514	PPI
1509	1508	PPI
1509	3178	PPI
1509	3482	PPI
1509	3725	PPI
1509	523	PPI
1509	5538	PPI
1509	5594	PPI
1509	8453	PPI
1588	3725	PPI
1612	1655	PPI
1612	23071	PPI
1612	3725	PPI
1612	5518	PPI
1612	5520	PPI
1612	5594	PPI
1612	5595	PPI
1612	57534	PPI
1612	7157	PPI
1612	7168	PPI
1636	1312	PPI
1636	1457	PPI
1636	4627	PPI
177	387	PPI
177	8829	PPI
1829	3725	PPI
1829	399687	PPI
1829	4627	PPI
1829	5318	PPI
1839	7704	PPI
1839	928	PPI
1859	10238	PPI
1859	4343	PPI
1859	5566	PPI
1859	5573	PPI
1859	7157	PPI
1859	7514	PPI
1859	84859	PPI
2	126003	PPI
2	1508	PPI
2	284161	PPI
2	3337	PPI
2	51013	PPI
2	51295	PPI
2	523	PPI
2	526	PPI
2	54850	PPI
2	6774	PPI
2	9510	PPI
2041	113174	PPI
2041	23597	PPI
2041	26046	PPI
2041	30000	PPI
2041	54808	PPI
2041	55027	PPI
2041	57326	PPI
2041	5824	PPI
2041	64328	PPI
2044	6774	PPI
2048	596	PPI
2048	9463	PPI
2048	9972	PPI
2100	10142	PPI
2100	10240	PPI
2100	10270	PPI
2100	10283	PPI
2100	10382	PPI
2100	10525	PPI
2100	10540	PPI
2100	11064	PPI
2100	117246	PPI
2100	124245	PPI
2100	1642	PPI
2100	1655	PPI
2100	23107	PPI
2100	23367	PPI
2100	25873	PPI
2100	25959	PPI
2100	26073	PPI
2100	26958	PPI
2100	27044	PPI
2100	2802	PPI
2100	286827	PPI
2100	2934	PPI
2100	2935	PPI
2100	29889	PPI
2100	3839	PPI
2100	4087	PPI
2100	4627	PPI
2100	5034	PPI
2100	51116	PPI
2100	51663	PPI
2100	5499	PPI
2100	55131	PPI
2100	55749	PPI
2100	5594	PPI
2100	5704	PPI
2100	64689	PPI
2100	64960	PPI
2100	64965	PPI
2100	64969	PPI
2100	6838	PPI
2100	7296	PPI
2100	7337	PPI
2100	7818	PPI
2100	79784	PPI
2100	81887	PPI
2100	8575	PPI
2100	8668	PPI
2100	9325	PPI
2100	9513	PPI
2100	9648	PPI
2152	1603	PPI
2170	23636	PPI
2170	3688	PPI
2185	10273	PPI
2185	2274	PPI
2185	2934	PPI
2185	51552	PPI
2185	5573	PPI
2185	6774	PPI
2185	7812	PPI
2212	26136	PPI
2249	3725	PPI
2249	8829	PPI
2309	2177	PPI
2309	3551	PPI
2309	3725	PPI
2309	4087	PPI
2309	5518	PPI
2309	5594	PPI
2309	5595	PPI
2309	6502	PPI
2309	6789	PPI
2309	7040	PPI
2309	7157	PPI
2309	7514	PPI
2309	7874	PPI
2321	3956	PPI
2321	6774	PPI
2321	8829	PPI
2321	949	PPI
23385	10111	PPI
23385	10897	PPI
23385	11001	PPI
23385	117246	PPI
23385	124245	PPI
23385	23212	PPI
23385	26156	PPI
23385	27341	PPI
23385	2801	PPI
23385	523	PPI
23385	5663	PPI
23385	60493	PPI
23385	682	PPI
23385	79971	PPI
23385	90580	PPI
23385	9675	PPI
23411	10111	PPI
23411	11200	PPI
23411	140465	PPI
23411	1457	PPI
23411	1459	PPI
23411	1460	PPI
23411	1786	PPI
23411	2274	PPI
23411	2280	PPI
23411	23077	PPI
23411	23476	PPI
23411	23567	PPI
23411	2475	PPI
23411	3066	PPI
23411	3725	PPI
23411	3838	PPI
23411	3839	PPI
23411	4361	PPI
23411	5510	PPI
23411	5683	PPI
23411	6774	PPI
23411	6789	PPI
23411	7088	PPI
23411	7157	PPI
23411	7171	PPI
23411	7329	PPI
23411	79053	PPI
23607	10159	PPI
23607	23325	PPI
23607	4015	PPI
23607	51574	PPI
23607	7329	PPI
23621	10048	PPI
23621	10273	PPI
23621	4343	PPI
23621	481	PPI
23621	5045	PPI
23621	5663	PPI
23646	23071	PPI
23646	26046	PPI
23646	598	PPI
23646	9146	PPI
240	23405	PPI
240	5566	PPI
240	5594	PPI
240	7174	PPI
240	79956	PPI
240	8897	PPI
2475	10243	PPI
2475	1642	PPI
2475	1786	PPI
2475	221927	PPI
2475	2280	PPI
2475	23352	PPI
2475	23367	PPI
2475	2782	PPI
2475	2932	PPI
2475	3551	PPI
2475	4343	PPI
2475	5163	PPI
2475	5520	PPI
2475	55626	PPI
2475	5573	PPI
2475	5861	PPI
2475	598	PPI
2475	6774	PPI
2475	682	PPI
2475	7013	PPI
2475	7157	PPI
2475	7415	PPI
2475	7514	PPI
2475	7917	PPI
2475	8662	PPI
2475	8663	PPI
2475	8665	PPI
2475	8897	PPI
2475	9531	PPI
2475	9675	PPI
2475	9894	PPI
2534	10146	PPI
2534	10410	PPI
2534	2782	PPI
2534	399687	PPI
2534	4627	PPI
2534	5424	PPI
2534	54602	PPI
2534	5566	PPI
2534	57142	PPI
2534	6774	PPI
2534	7277	PPI
2534	857	PPI
259230	6789	PPI
2596	1457	PPI
2596	3725	PPI
25978	10159	PPI
25978	1063	PPI
25978	159195	PPI
25978	26046	PPI
25978	523	PPI
25978	5878	PPI
25978	7514	PPI
25978	7879	PPI
25978	79784	PPI
26999	28952	PPI
26999	8087	PPI
26999	9513	PPI
27295	9531	PPI
274	10525	PPI
274	10526	PPI
274	1523	PPI
274	161	PPI
274	2274	PPI
274	23557	PPI
274	4343	PPI
2896	10332	PPI
2896	2200	PPI
2896	5318	PPI
2896	60485	PPI
2896	6449	PPI
2896	7090	PPI
2896	710	PPI
2902	10142	PPI
2902	11113	PPI
2902	4627	PPI
2902	5327	PPI
2902	5518	PPI
2902	5520	PPI
2904	1173	PPI
2904	823	PPI
2932	10153	PPI
2932	10540	PPI
2932	10755	PPI
2932	1460	PPI
2932	155061	PPI
2932	1655	PPI
2932	1786	PPI
2932	1915	PPI
2932	2011	PPI
2932	2475	PPI
2932	28969	PPI
2932	3295	PPI
2932	3725	PPI
2932	4087	PPI
2932	4170	PPI
2932	4627	PPI
2932	51008	PPI
2932	5108	PPI
2932	51199	PPI
2932	51366	PPI
2932	5499	PPI
2932	5566	PPI
2932	5573	PPI
2932	5576	PPI
2932	5594	PPI
2932	5595	PPI
2932	55968	PPI
2932	5663	PPI
2932	598	PPI
2932	7088	PPI
2932	7157	PPI
2932	7514	PPI
2932	7917	PPI
2932	8531	PPI
2932	9463	PPI
2947	4343	PPI
2947	9531	PPI
2990	5566	PPI
29946	10204	PPI
29946	10844	PPI
29946	166	PPI
29946	25959	PPI
29946	30000	PPI
29946	3838	PPI
29946	53371	PPI
29946	9146	PPI
29946	9463	PPI
29982	145508	PPI
3077	7037	PPI
3082	51661	PPI
3082	8829	PPI
3123	10505	PPI
3123	481	PPI
3123	7415	PPI
3123	928	PPI
3416	219844	PPI
3416	284106	PPI
3416	2935	PPI
3416	3725	PPI
3416	55968	PPI
3416	63929	PPI
3416	64786	PPI
3479	1508	PPI
3479	3416	PPI
3479	7681	PPI
348	1457	PPI
348	1508	PPI
348	51295	PPI
348	54850	PPI
348	5663	PPI
348	90580	PPI
348	949	PPI
351	10043	PPI
351	10048	PPI
351	10055	PPI
351	10146	PPI
351	10193	PPI
351	10238	PPI
351	10273	PPI
351	10295	PPI
351	10464	PPI
351	10480	PPI
351	10513	PPI
351	10531	PPI
351	10762	PPI
351	10890	PPI
351	11130	PPI
351	11190	PPI
351	11200	PPI
351	112840	PPI
351	126789	PPI
351	131118	PPI
351	1457	PPI
351	146691	PPI
351	1508	PPI
351	151188	PPI
351	161	PPI
351	1662	PPI
351	2181	PPI
351	22	PPI
351	2274	PPI
351	2280	PPI
351	22998	PPI
351	23085	PPI
351	23111	PPI
351	23408	PPI
351	23649	PPI
351	25873	PPI
351	25875	PPI
351	25923	PPI
351	26073	PPI
351	26156	PPI
351	27037	PPI
351	27044	PPI
351	27346	PPI
351	27430	PPI
351	29110	PPI
351	2931	PPI
351	2932	PPI
351	2934	PPI
351	2963	PPI
351	29761	PPI
351	29889	PPI
351	30968	PPI
351	3178	PPI
351	33	PPI
351	3337	PPI
351	3416	PPI
351	3725	PPI
351	382	PPI
351	3838	PPI
351	3840	PPI
351	3983	PPI
351	3998	PPI
351	4189	PPI
351	4627	PPI
351	4905	PPI
351	501	PPI
351	51010	PPI
351	51013	PPI
351	51056	PPI
351	51116	PPI
351	51118	PPI
351	51295	PPI
351	51552	PPI
351	51566	PPI
351	51574	PPI
351	5478	PPI
351	54872	PPI
351	54884	PPI
351	55213	PPI
351	55215	PPI
351	55599	PPI
351	55699	PPI
351	55700	PPI
351	55757	PPI
351	55768	PPI
351	5663	PPI
351	56905	PPI
351	5878	PPI
351	597	PPI
351	6224	PPI
351	6242	PPI
351	63935	PPI
351	64795	PPI
351	64951	PPI
351	65003	PPI
351	65244	PPI
351	6728	PPI
351	689	PPI
351	7040	PPI
351	7090	PPI
351	7329	PPI
351	7337	PPI
351	7468	PPI
351	79066	PPI
351	79077	PPI
351	79443	PPI
351	79571	PPI
351	79666	PPI
351	79670	PPI
351	79745	PPI
351	80007	PPI
351	80777	PPI
351	811	PPI
351	81890	PPI
351	8266	PPI
351	83729	PPI
351	84720	PPI
351	84726	PPI
351	857	PPI
351	8665	PPI
351	8666	PPI
351	9053	PPI
351	9113	PPI
351	9146	PPI
351	92856	PPI
351	9470	PPI
351	9550	PPI
351	9653	PPI
351	9690	PPI
351	9817	PPI
351	9978	PPI
3551	10382	PPI
3551	1460	PPI
3551	1803	PPI
3551	23085	PPI
3551	2475	PPI
3551	29110	PPI
3551	3661	PPI
3551	3725	PPI
3551	4140	PPI
3551	5499	PPI
3551	596	PPI
3551	6774	PPI
3551	708	PPI
3551	7157	PPI
3551	79671	PPI
3551	8737	PPI
3551	9817	PPI
3562	3725	PPI
3586	6774	PPI
3627	1803	PPI
3627	3661	PPI
3707	10464	PPI
3707	2801	PPI
3707	5566	PPI
4035	10048	PPI
4035	10382	PPI
4035	10577	PPI
4035	10755	PPI
4035	26512	PPI
4035	4833	PPI
4035	5045	PPI
4035	5327	PPI
4035	5566	PPI
4035	64093	PPI
4035	7277	PPI
4035	7280	PPI
4035	80142	PPI
4035	811	PPI
4035	857	PPI
4040	2931	PPI
4040	2932	PPI
4040	5566	PPI
4040	5594	PPI
4040	5595	PPI
4040	857	PPI
4137	10273	PPI
4137	11200	PPI
4137	1457	PPI
4137	2011	PPI
4137	26574	PPI
4137	27341	PPI
4137	2931	PPI
4137	2932	PPI
4137	4139	PPI
4137	4140	PPI
4137	5034	PPI
4137	5566	PPI
4137	5573	PPI
4137	5594	PPI
4137	5595	PPI
4137	5663	PPI
4137	7277	PPI
4137	7917	PPI
4208	1457	PPI
4208	23408	PPI
4208	3725	PPI
4208	4087	PPI
4208	6502	PPI
4208	7329	PPI
4282	10273	PPI
4282	4830	PPI
4282	7157	PPI
4282	80184	PPI
43	2801	PPI
4311	10332	PPI
4311	10548	PPI
4311	1457	PPI
4311	1460	PPI
4311	1915	PPI
4311	23530	PPI
4311	3615	PPI
4311	3725	PPI
4311	4627	PPI
4311	4705	PPI
4311	51025	PPI
4311	64432	PPI
4311	84319	PPI
4311	928	PPI
4311	9368	PPI
4314	6774	PPI
4353	6441	PPI
4747	4644	PPI
4747	55755	PPI
4747	5594	PPI
4747	7013	PPI
4747	9659	PPI
4780	2932	PPI
4780	3066	PPI
4780	3725	PPI
4780	3839	PPI
4780	9817	PPI
4820	124245	PPI
4820	1459	PPI
4820	79753	PPI
4842	10273	PPI
4842	3162	PPI
4842	493	PPI
4842	5566	PPI
4867	10525	PPI
4867	145508	PPI
4867	1457	PPI
4867	23112	PPI
4867	2314	PPI
4867	23530	PPI
4867	2617	PPI
4867	490	PPI
4867	55750	PPI
4867	9859	PPI
51107	4343	PPI
51107	5663	PPI
51107	7088	PPI
51225	25959	PPI
51225	8667	PPI
51225	9818	PPI
5187	10534	PPI
5187	1173	PPI
5187	1460	PPI
5187	23408	PPI
5187	3066	PPI
5187	51512	PPI
5187	6789	PPI
5187	7514	PPI
5300	10146	PPI
5300	10243	PPI
5300	10342	PPI
5300	1457	PPI
5300	1459	PPI
5300	1460	PPI
5300	1642	PPI
5300	1655	PPI
5300	23564	PPI
5300	23636	PPI
5300	2519	PPI
5300	26574	PPI
5300	26986	PPI
5300	27037	PPI
5300	2801	PPI
5300	2932	PPI
5300	3661	PPI
5300	3725	PPI
5300	4087	PPI
5300	4170	PPI
5300	55165	PPI
5300	5566	PPI
5300	596	PPI
5300	6774	PPI
5300	6938	PPI
5300	7090	PPI
5300	7157	PPI
5300	7917	PPI
5300	79586	PPI
5300	8666	PPI
5300	8733	PPI
5300	9908	PPI
5328	1508	PPI
5328	1514	PPI
5328	3482	PPI
5328	5327	PPI
5328	55034	PPI
5336	7157	PPI
53831	7905	PPI
540	150684	PPI
540	7704	PPI
54103	5663	PPI
5465	3725	PPI
5465	5594	PPI
5465	5595	PPI
5465	596	PPI
5465	7329	PPI
5465	7818	PPI
5465	9857	PPI
5515	11116	PPI
5515	11200	PPI
5515	1460	PPI
5515	1915	PPI
5515	23534	PPI
5515	23567	PPI
5515	26512	PPI
5515	26986	PPI
5515	2801	PPI
5515	2932	PPI
5515	29966	PPI
5515	3551	PPI
5515	3725	PPI
5515	4087	PPI
5515	4627	PPI
5515	4884	PPI
5515	5108	PPI
5515	5422	PPI
5515	5499	PPI
5515	5518	PPI
5515	5520	PPI
5515	55626	PPI
5515	5594	PPI
5515	5595	PPI
5515	57508	PPI
5515	5898	PPI
5515	596	PPI
5515	7013	PPI
5515	7157	PPI
5515	7415	PPI
5515	7874	PPI
5515	85451	PPI
5515	857	PPI
5515	92105	PPI
5515	9531	PPI
5515	9857	PPI
55512	2040	PPI
55512	857	PPI
55671	5683	PPI
55671	9512	PPI
55671	9894	PPI
558	10048	PPI
558	10273	PPI
55851	5663	PPI
5663	2108	PPI
5663	23787	PPI
5663	25959	PPI
5663	2932	PPI
5663	51295	PPI
5663	54850	PPI
5663	5566	PPI
5663	596	PPI
5663	598	PPI
5663	85451	PPI
5664	1457	PPI
5664	2274	PPI
5664	3337	PPI
5664	3725	PPI
5664	51295	PPI
5664	54850	PPI
5664	55165	PPI
5664	5663	PPI
5664	598	PPI
5664	823	PPI
57091	2275	PPI
57091	2801	PPI
57091	79666	PPI
5743	55829	PPI
5743	5595	PPI
5743	7157	PPI
5743	7415	PPI
5743	81562	PPI
5743	857	PPI
5743	9978	PPI
57498	10159	PPI
57498	11041	PPI
57498	2275	PPI
57498	51512	PPI
57498	5878	PPI
57498	7879	PPI
5788	1457	PPI
5788	1459	PPI
5788	1803	PPI
5788	3454	PPI
5788	3956	PPI
5788	4905	PPI
5788	5595	PPI
6001	382	PPI
6001	5566	PPI
6009	10513	PPI
6009	2475	PPI
6009	51295	PPI
6009	5663	PPI
6009	596	PPI
6009	7879	PPI
6262	2280	PPI
6262	5499	PPI
6262	5566	PPI
6262	5576	PPI
6262	5577	PPI
6262	7013	PPI
627	11200	PPI
6280	10534	PPI
6280	124245	PPI
6280	5518	PPI
6280	6774	PPI
6280	6788	PPI
6280	6789	PPI
6280	7090	PPI
6280	8453	PPI
6280	85451	PPI
6280	9188	PPI
6280	9659	PPI
6513	10755	PPI
6513	2040	PPI
6513	7329	PPI
6513	811	PPI
6532	5594	PPI
6532	5595	PPI
6532	811	PPI
6532	9463	PPI
6622	10273	PPI
6622	1457	PPI
6622	1459	PPI
6622	1861	PPI
6622	1915	PPI
6622	23517	PPI
6622	2932	PPI
6622	3337	PPI
6622	4218	PPI
6622	53938	PPI
6622	5594	PPI
6622	5595	PPI
6622	598	PPI
6622	8087	PPI
6622	8227	PPI
6622	857	PPI
6622	8666	PPI
6622	9513	PPI
6622	9529	PPI
6622	9659	PPI
6622	96764	PPI
6647	10273	PPI
6647	10540	PPI
6647	150684	PPI
6647	267	PPI
6647	3337	PPI
6647	4087	PPI
6647	4830	PPI
6647	51008	PPI
6647	54708	PPI
6647	5478	PPI
6647	55165	PPI
6647	596	PPI
6647	63897	PPI
6647	7337	PPI
6647	9531	PPI
6653	10956	PPI
6653	5045	PPI
6653	5499	PPI
6696	10048	PPI
6696	1457	PPI
6696	1459	PPI
6696	150684	PPI
6696	1727	PPI
6696	1915	PPI
6696	23557	PPI
6696	23646	PPI
6696	25800	PPI
6696	27335	PPI
6696	3337	PPI
6696	3688	PPI
6696	56850	PPI
6696	6449	PPI
6696	7917	PPI
672	10048	PPI
672	10111	PPI
672	10577	PPI
672	10969	PPI
672	11116	PPI
672	11200	PPI
672	117178	PPI
672	1457	PPI
672	1460	PPI
672	150684	PPI
672	1642	PPI
672	1786	PPI
672	2177	PPI
672	221927	PPI
672	223	PPI
672	2274	PPI
672	22981	PPI
672	2314	PPI
672	23633	PPI
672	2475	PPI
672	25921	PPI
672	26156	PPI
672	26986	PPI
672	29789	PPI
672	3066	PPI
672	3178	PPI
672	3337	PPI
672	3725	PPI
672	3836	PPI
672	3838	PPI
672	405	PPI
672	4087	PPI
672	4361	PPI
672	481	PPI
672	5499	PPI
672	55131	PPI
672	5594	PPI
672	5595	PPI
672	56605	PPI
672	5715	PPI
672	5887	PPI
672	596	PPI
672	5962	PPI
672	6502	PPI
672	6774	PPI
672	7013	PPI
672	7157	PPI
672	7168	PPI
672	7277	PPI
672	7329	PPI
672	7337	PPI
672	7415	PPI
672	7874	PPI
672	79571	PPI
672	8662	PPI
672	8924	PPI
672	9513	PPI
672	9857	PPI
672	9978	PPI
6850	2274	PPI
6850	23765	PPI
6850	29110	PPI
6850	29761	PPI
6850	3066	PPI
6850	3725	PPI
6850	51008	PPI
6850	5573	PPI
6850	5595	PPI
6850	6774	PPI
6850	7013	PPI
6850	7277	PPI
6850	7458	PPI
6850	7812	PPI
6850	9146	PPI
6868	2274	PPI
6868	3688	PPI
6868	5594	PPI
6868	5595	PPI
6868	81562	PPI
7033	6449	PPI
7033	6929	PPI
7039	3416	PPI
7039	6449	PPI
7039	64689	PPI
7040	2280	PPI
7040	23071	PPI
7040	3725	PPI
7040	4087	PPI
7040	64795	PPI
7040	7157	PPI
7040	79753	PPI
7040	8668	PPI
7067	10048	PPI
7067	3066	PPI
7067	4343	PPI
7067	7296	PPI
7067	7329	PPI
7067	7818	PPI
7076	7704	PPI
712	5499	PPI
712	6449	PPI
712	708	PPI
712	7917	PPI
7133	10382	PPI
7133	10526	PPI
7133	10527	PPI
7133	10985	PPI
7133	1642	PPI
7133	2177	PPI
7133	23041	PPI
7133	4627	PPI
7133	4646	PPI
7133	55215	PPI
7133	63897	PPI
7133	63929	PPI
7133	6507	PPI
7133	708	PPI
7133	7514	PPI
7133	857	PPI
7133	8737	PPI
7133	9694	PPI
718	284161	PPI
718	3178	PPI
718	51008	PPI
718	9659	PPI
729230	6774	PPI
7329	10048	PPI
7329	10055	PPI
7329	1460	PPI
7329	1655	PPI
7329	2275	PPI
7329	23225	PPI
7329	27044	PPI
7329	2801	PPI
7329	2804	PPI
7329	29761	PPI
7329	3725	PPI
7329	405	PPI
7329	4627	PPI
7329	4928	PPI
7329	4931	PPI
7329	51199	PPI
7329	54708	PPI
7329	5573	PPI
7329	5715	PPI
7329	5937	PPI
7329	596	PPI
7329	65083	PPI
7329	6929	PPI
7329	7157	PPI
7329	7514	PPI
7329	7681	PPI
7329	7704	PPI
7329	7812	PPI
7329	79753	PPI
7329	8021	PPI
7329	8575	PPI
7329	9146	PPI
7329	9188	PPI
7329	9531	PPI
7329	9670	PPI
7329	9972	PPI
7332	10273	PPI
7332	23077	PPI
7332	3725	PPI
7332	51366	PPI
7332	7337	PPI
7332	7681	PPI
7332	84231	PPI
7332	9470	PPI
7332	9531	PPI
7332	9690	PPI
7332	9978	PPI
7341	10005	PPI
7341	10048	PPI
7341	10055	PPI
7341	10199	PPI
7341	10295	PPI
7341	10382	PPI
7341	10531	PPI
7341	10534	PPI
7341	10607	PPI
7341	10973	PPI
7341	11113	PPI
7341	117246	PPI
7341	124245	PPI
7341	1457	PPI
7341	1459	PPI
7341	1460	PPI
7341	148867	PPI
7341	1655	PPI
7341	169714	PPI
7341	1915	PPI
7341	2040	PPI
7341	23071	PPI
7341	23195	PPI
7341	23203	PPI
7341	23352	PPI
7341	23367	PPI
7341	23408	PPI
7341	23517	PPI
7341	23534	PPI
7341	23549	PPI
7341	23646	PPI
7341	2475	PPI
7341	25800	PPI
7341	25923	PPI
7341	26058	PPI
7341	26090	PPI
7341	26156	PPI
7341	26986	PPI
7341	27044	PPI
7341	27340	PPI
7341	29110	PPI
7341	29761	PPI
7341	3066	PPI
7341	3178	PPI
7341	3416	PPI
7341	3646	PPI
7341	3725	PPI
7341	4627	PPI
7341	4691	PPI
7341	4884	PPI
7341	4927	PPI
7341	4928	PPI
7341	51116	PPI
7341	51199	PPI
7341	51692	PPI
7341	5351	PPI
7341	53938	PPI
7341	55127	PPI
7341	55131	PPI
7341	5518	PPI
7341	5520	PPI
7341	55506	PPI
7341	55699	PPI
7341	55833	PPI
7341	56257	PPI
7341	56926	PPI
7341	5704	PPI
7341	57326	PPI
7341	57610	PPI
7341	6388	PPI
7341	65083	PPI
7341	6786	PPI
7341	7157	PPI
7341	7329	PPI
7341	7415	PPI
7341	7704	PPI
7341	7841	PPI
7341	7874	PPI
7341	79753	PPI
7341	79956	PPI
7341	80184	PPI
7341	8021	PPI
7341	8087	PPI
7341	81887	PPI
7341	83858	PPI
7341	84617	PPI
7341	8737	PPI
7341	8761	PPI
7341	89122	PPI
7341	8924	PPI
7341	9146	PPI
7341	9188	PPI
7341	92856	PPI
7341	9415	PPI
7341	9512	PPI
7341	9790	PPI
7341	9933	PPI
7341	9972	PPI
7412	10146	PPI
7412	10465	PPI
7412	10527	PPI
7412	10890	PPI
7412	10969	PPI
7412	10985	PPI
7412	1173	PPI
7412	134430	PPI
7412	1460	PPI
7412	1655	PPI
7412	1786	PPI
7412	1915	PPI
7412	2040	PPI
7412	22937	PPI
7412	23195	PPI
7412	23225	PPI
7412	23352	PPI
7412	23367	PPI
7412	23517	PPI
7412	23564	PPI
7412	25873	PPI
7412	26156	PPI
7412	26986	PPI
7412	27044	PPI
7412	27243	PPI
7412	27258	PPI
7412	27335	PPI
7412	2782	PPI
7412	3178	PPI
7412	3482	PPI
7412	3646	PPI
7412	3688	PPI
7412	3838	PPI
7412	3956	PPI
7412	399687	PPI
7412	4627	PPI
7412	4691	PPI
7412	5108	PPI
7412	51125	PPI
7412	51386	PPI
7412	5245	PPI
7412	5478	PPI
7412	5499	PPI
7412	55127	PPI
7412	5518	PPI
7412	5538	PPI
7412	55749	PPI
7412	5594	PPI
7412	5715	PPI
7412	5878	PPI
7412	5976	PPI
7412	617	PPI
7412	6224	PPI
7412	64786	PPI
7412	7037	PPI
7412	7277	PPI
7412	7415	PPI
7412	7458	PPI
7412	7514	PPI
7412	7917	PPI
7412	8021	PPI
7412	823	PPI
7412	84545	PPI
7412	84617	PPI
7412	8661	PPI
7412	8662	PPI
7412	8663	PPI
7412	8664	PPI
7412	8668	PPI
7412	8673	PPI
7412	8761	PPI
7412	9188	PPI
7412	9898	PPI
7422	6774	PPI
7422	8829	PPI
7422	9146	PPI
7422	9510	PPI
7879	10159	PPI
7879	11064	PPI
7879	1173	PPI
7879	1915	PPI
7879	201595	PPI
7879	2040	PPI
7879	23339	PPI
7879	25978	PPI
7879	27243	PPI
7879	30968	PPI
7879	4218	PPI
7879	490	PPI
7879	51056	PPI
7879	51512	PPI
7879	5245	PPI
7879	526	PPI
7879	537	PPI
7879	5518	PPI
7879	55823	PPI
7879	5861	PPI
7879	5862	PPI
7879	7037	PPI
7879	7415	PPI
7879	79188	PPI
7879	857	PPI
7879	9146	PPI
7879	9531	PPI
7879	9550	PPI
8301	1173	PPI
8301	1915	PPI
8301	3178	PPI
8301	399687	PPI
8301	4627	PPI
8301	4646	PPI
8301	51512	PPI
8301	7514	PPI
8301	84726	PPI
8301	85451	PPI
83464	5663	PPI
83891	11041	PPI
8470	2801	PPI
8470	399687	PPI
8470	4627	PPI
8470	8667	PPI
8470	9531	PPI
8678	10999	PPI
8678	11130	PPI
8678	1642	PPI
8678	23195	PPI
8678	25983	PPI
8678	27258	PPI
8678	2935	PPI
8678	4170	PPI
8678	4627	PPI
8678	4905	PPI
8678	55626	PPI
8678	5898	PPI
8678	596	PPI
8678	597	PPI
8678	598	PPI
8678	6731	PPI
8678	6774	PPI
8678	6789	PPI
8678	7514	PPI
8678	9978	PPI
8851	55755	PPI
8851	823	PPI
8878	10273	PPI
8878	11064	PPI
8878	1457	PPI
8878	1459	PPI
8878	2011	PPI
8878	2071	PPI
8878	2475	PPI
8878	25978	PPI
8878	29110	PPI
8878	3551	PPI
8878	4087	PPI
8878	4343	PPI
8878	51097	PPI
8878	54472	PPI
8878	5594	PPI
8878	5595	PPI
8878	596	PPI
8878	60485	PPI
8878	64965	PPI
8878	6788	PPI
8878	6789	PPI
8878	7157	PPI
8878	7514	PPI
8878	8453	PPI
8878	857	PPI
8878	8737	PPI
8878	90187	PPI
8878	9531	PPI
8878	9662	PPI
8878	9817	PPI
90865	7514	PPI
9325	10973	PPI
9325	3725	PPI
9325	51008	PPI
9325	7514	PPI
9325	84164	PPI
9370	6449	PPI
9370	7113	PPI
9370	819	PPI
945	113174	PPI
945	23412	PPI
945	5824	PPI
958	148867	PPI
958	23071	PPI
958	3551	PPI
958	3836	PPI
958	56886	PPI
958	811	PPI
958	857	PPI
958	9531	PPI
9891	1457	PPI
9891	4660	PPI
9891	5566	PPI
9891	5573	PPI
9891	7157	PPI
9891	7812	PPI
9891	9113	PPI
AD	1000	AD_2_DISEASE_PROTEIN
AD	10013	AD_2_DISEASE_PROTEIN
AD	10142	AD_2_DISEASE_PROTEIN
AD	102	AD_2_DISEASE_PROTEIN
AD	1020	AD_2_DISEASE_PROTEIN
AD	10280	AD_2_DISEASE_PROTEIN
AD	10313	AD_2_DISEASE_PROTEIN
AD	10452	AD_2_DISEASE_PROTEIN
AD	10577	AD_2_DISEASE_PROTEIN
AD	10658	AD_2_DISEASE_PROTEIN
AD	10979	AD_2_DISEASE_PROTEIN
AD	114548	AD_2_DISEASE_PROTEIN
AD	1191	AD_2_DISEASE_PROTEIN
AD	12	AD_2_DISEASE_PROTEIN
AD	1260	AD_2_DISEASE_PROTEIN
AD	1400	AD_2_DISEASE_PROTEIN
AD	1401	AD_2_DISEASE_PROTEIN
AD	1432	AD_2_DISEASE_PROTEIN
AD	1435	AD_2_DISEASE_PROTEIN
AD	1453	AD_2_DISEASE_PROTEIN
AD	1454	AD_2_DISEASE_PROTEIN
AD	1471	AD_2_DISEASE_PROTEIN
AD	1509	AD_2_DISEASE_PROTEIN
AD	1588	AD_2_DISEASE_PROTEIN
AD	1612	AD_2_DISEASE_PROTEIN
AD	1636	AD_2_DISEASE_PROTEIN
AD	177	AD_2_DISEASE_PROTEIN
AD	1829	AD_2_DISEASE_PROTEIN
AD	1839	AD_2_DISEASE_PROTEIN
AD	1859	AD_2_DISEASE_PROTEIN
AD	2	AD_2_DISEASE_PROTEIN
AD	2041	AD_2_DISEASE_PROTEIN
AD	2044	AD_2_DISEASE_PROTEIN
AD	2048	AD_2_DISEASE_PROTEIN
AD	2100	AD_2_DISEASE_PROTEIN
AD	2152	AD_2_DISEASE_PROTEIN
AD	2170	AD_2_DISEASE_PROTEIN
AD	2185	AD_2_DISEASE_PROTEIN
AD	2212	AD_2_DISEASE_PROTEIN
AD	2249	AD_2_DISEASE_PROTEIN
AD	2309	AD_2_DISEASE_PROTEIN
AD	2321	AD_2_DISEASE_PROTEIN
AD	23385	AD_2_DISEASE_PROTEIN
AD	23411	AD_2_DISEASE_PROTEIN
AD	23607	AD_2_DISEASE_PROTEIN
AD	23621	AD_2_DISEASE_PROTEIN
AD	23646	AD_2_DISEASE_PROTEIN
AD	240	AD_2_DISEASE_PROTEIN
AD	2475	AD_2_DISEASE_PROTEIN
AD	2534	AD_2_DISEASE_PROTEIN
AD	259230	AD_2_DISEASE_PROTEIN
AD	2596	AD_2_DISEASE_PROTEIN
AD	25978	AD_2_DISEASE_PROTEIN
AD	26999	AD_2_DISEASE_PROTEIN
AD	27295	AD_2_DISEASE_PROTEIN
AD	274	AD_2_DISEASE_PROTEIN
AD	2896	AD_2_DISEASE_PROTEIN
AD	2902	AD_2_DISEASE_PROTEIN
AD	2904	AD_2_DISEASE_PROTEIN
AD	2932	AD_2_DISEASE_PROTEIN
AD	2947	AD_2_DISEASE_PROTEIN
AD	2990	AD_2_DISEASE_PROTEIN
AD	29946	AD_2_DISEASE_PROTEIN
AD	29982	AD_2_DISEASE_PROTEIN
AD	3077	AD_2_DISEASE_PROTEIN
AD	3082	AD_2_DISEASE_PROTEIN
AD	3123	AD_2_DISEASE_PROTEIN
AD	3416	AD_2_DISEASE_PROTEIN
AD	3479	AD_2_DISEASE_PROTEIN
AD	348	AD_2_DISEASE_PROTEIN
AD	351	AD_2_DISEASE_PROTEIN
AD	3551	AD_2_DISEASE_PROTEIN
AD	3562	AD_2_DISEASE_PROTEIN
AD	3586	AD_2_DISEASE_PROTEIN
AD	3627	AD_2_DISEASE_PROTEIN
AD	3707	AD_2_DISEASE_PROTEIN
AD	4035	AD_2_DISEASE_PROTEIN
AD	4040	AD_2_DISEASE_PROTEIN
AD	4137	AD_2_DISEASE_PROTEIN
AD	4208	AD_2_DISEASE_PROTEIN
AD	4282	AD_2_DISEASE_PROTEIN
AD	43	AD_2_DISEASE_PROTEIN
AD	4311	AD_2_DISEASE_PROTEIN
AD	4314	AD_2_DISEASE_PROTEIN
AD	4353	AD_2_DISEASE_PROTEIN
AD	4747	AD_2_DISEASE_PROTEIN
AD	4780	AD_2_DISEASE_PROTEIN
AD	4820	AD_2_DISEASE_PROTEIN
AD	4842	AD_2_DISEASE_PROTEIN
AD	4867	AD_2_DISEASE_PROTEIN
AD	51107	AD_2_DISEASE_PROTEIN
AD	51225	AD_2_DISEASE_PROTEIN
AD	5187	AD_2_DISEASE_PROTEIN
AD	5300	AD_2_DISEASE_PROTEIN
AD	5328	AD_2_DISEASE_PROTEIN
AD	5336	AD_2_DISEASE_PROTEIN
AD	53831	AD_2_DISEASE_PROTEIN
AD	540	AD_2_DISEASE_PROTEIN
AD	54103	AD_2_DISEASE_PROTEIN
AD	5465	AD_2_DISEASE_PROTEIN
AD	5515	AD_2_DISEASE_PROTEIN
AD	55512	AD_2_DISEASE_PROTEIN
AD	55671	AD_2_DISEASE_PROTEIN
AD	558	AD_2_DISEASE_PROTEIN
AD	55851	AD_2_DISEASE_PROTEIN
AD	5663	AD_2_DISEASE_PROTEIN
AD	5664	AD_2_DISEASE_PROTEIN
AD	57091	AD_2_DISEASE_PROTEIN
AD	5743	AD_2_DISEASE_PROTEIN
AD	57498	AD_2_DISEASE_PROTEIN
AD	5788	AD_2_DISEASE_PROTEIN
AD	6001	AD_2_DISEASE_PROTEIN
AD	6009	AD_2_DISEASE_PROTEIN
AD	6262	AD_2_DISEASE_PROTEIN
AD	627	AD_2_DISEASE_PROTEIN
AD	6280	AD_2_DISEASE_PROTEIN
AD	6513	AD_2_DISEASE_PROTEIN
AD	6532	AD_2_DISEASE_PROTEIN
AD	6622	AD_2_DISEASE_PROTEIN
AD	6647	AD_2_DISEASE_PROTEIN
AD	6653	AD_2_DISEASE_PROTEIN
AD	6696	AD_2_DISEASE_PROTEIN
AD	672	AD_2_DISEASE_PROTEIN
AD	6850	AD_2_DISEASE_PROTEIN
AD	6868	AD_2_DISEASE_PROTEIN
AD	7033	AD_2_DISEASE_PROTEIN
AD	7039	AD_2_DISEASE_PROTEIN
AD	7040	AD_2_DISEASE_PROTEIN
AD	7067	AD_2_DISEASE_PROTEIN
AD	7076	AD_2_DISEASE_PROTEIN
AD	712	AD_2_DISEASE_PROTEIN
AD	7133	AD_2_DISEASE_PROTEIN
AD	718	AD_2_DISEASE_PROTEIN
AD	729230	AD_2_DISEASE_PROTEIN
AD	7329	AD_2_DISEASE_PROTEIN
AD	7332	AD_2_DISEASE_PROTEIN
AD	7341	AD_2_DISEASE_PROTEIN
AD	7412	AD_2_DISEASE_PROTEIN
AD	7422	AD_2_DISEASE_PROTEIN
AD	7879	AD_2_DISEASE_PROTEIN
AD	8301	AD_2_DISEASE_PROTEIN
AD	83464	AD_2_DISEASE_PROTEIN
AD	83891	AD_2_DISEASE_PROTEIN
AD	8470	AD_2_DISEASE_PROTEIN
AD	8678	AD_2_DISEASE_PROTEIN
AD	8851	AD_2_DISEASE_PROTEIN
AD	8878	AD_2_DISEASE_PROTEIN
AD	90865	AD_2_DISEASE_PROTEIN
AD	9325	AD_2_DISEASE_PROTEIN
AD	9370	AD_2_DISEASE_PROTEIN
AD	945	AD_2_DISEASE_PROTEIN
AD	958	AD_2_DISEASE_PROTEIN
AD	9891	AD_2_DISEASE_PROTEIN
HCoV-229E	10382	COV_2_HOST_TARGET
HCoV-229E	7040	COV_2_HOST_TARGET
HCoV-229E	7277	COV_2_HOST_TARGET
HCoV-229E	7280	COV_2_HOST_TARGET
HCoV-229E	7415	COV_2_HOST_TARGET
HCoV-229E	84617	COV_2_HOST_TARGET
HCoV-NL63	10382	COV_2_HOST_TARGET
HCoV-NL63	7277	COV_2_HOST_TARGET
HCoV-NL63	7280	COV_2_HOST_TARGET
HCoV-NL63	84617	COV_2_HOST_TARGET
HCoV-OC43	10410	COV_2_HOST_TARGET
MERS-CoV	10005	COV_2_HOST_TARGET
MERS-CoV	10055	COV_2_HOST_TARGET
MERS-CoV	10111	COV_2_HOST_TARGET
MERS-CoV	10142	COV_2_HOST_TARGET
MERS-CoV	10153	COV_2_HOST_TARGET
MERS-CoV	10159	COV_2_HOST_TARGET
MERS-CoV	10199	COV_2_HOST_TARGET
MERS-CoV	10243	COV_2_HOST_TARGET
MERS-CoV	10410	COV_2_HOST_TARGET
MERS-CoV	10480	COV_2_HOST_TARGET
MERS-CoV	10527	COV_2_HOST_TARGET
MERS-CoV	10607	COV_2_HOST_TARGET
MERS-CoV	1063	COV_2_HOST_TARGET
MERS-CoV	10762	COV_2_HOST_TARGET
MERS-CoV	10844	COV_2_HOST_TARGET
MERS-CoV	10956	COV_2_HOST_TARGET
MERS-CoV	10969	COV_2_HOST_TARGET
MERS-CoV	10973	COV_2_HOST_TARGET
MERS-CoV	10985	COV_2_HOST_TARGET
MERS-CoV	10999	COV_2_HOST_TARGET
MERS-CoV	11001	COV_2_HOST_TARGET
MERS-CoV	11041	COV_2_HOST_TARGET
MERS-CoV	11080	COV_2_HOST_TARGET
MERS-CoV	11190	COV_2_HOST_TARGET
MERS-CoV	11340	COV_2_HOST_TARGET
MERS-CoV	114088	COV_2_HOST_TARGET
MERS-CoV	117246	COV_2_HOST_TARGET
MERS-CoV	134430	COV_2_HOST_TARGET
MERS-CoV	140465	COV_2_HOST_TARGET
MERS-CoV	1457	COV_2_HOST_TARGET
MERS-CoV	1459	COV_2_HOST_TARGET
MERS-CoV	155061	COV_2_HOST_TARGET
MERS-CoV	1642	COV_2_HOST_TARGET
MERS-CoV	1662	COV_2_HOST_TARGET
MERS-CoV	169714	COV_2_HOST_TARGET
MERS-CoV	1727	COV_2_HOST_TARGET
MERS-CoV	1803	COV_2_HOST_TARGET
MERS-CoV	2011	COV_2_HOST_TARGET
MERS-CoV	2071	COV_2_HOST_TARGET
MERS-CoV	2181	COV_2_HOST_TARGET
MERS-CoV	223	COV_2_HOST_TARGET
MERS-CoV	22981	COV_2_HOST_TARGET
MERS-CoV	23085	COV_2_HOST_TARGET
MERS-CoV	23107	COV_2_HOST_TARGET
MERS-CoV	23112	COV_2_HOST_TARGET
MERS-CoV	23212	COV_2_HOST_TARGET
MERS-CoV	23225	COV_2_HOST_TARGET
MERS-CoV	23405	COV_2_HOST_TARGET
MERS-CoV	23517	COV_2_HOST_TARGET
MERS-CoV	23530	COV_2_HOST_TARGET
MERS-CoV	23534	COV_2_HOST_TARGET
MERS-CoV	23549	COV_2_HOST_TARGET
MERS-CoV	23567	COV_2_HOST_TARGET
MERS-CoV	23597	COV_2_HOST_TARGET
MERS-CoV	23633	COV_2_HOST_TARGET
MERS-CoV	2475	COV_2_HOST_TARGET
MERS-CoV	25870	COV_2_HOST_TARGET
MERS-CoV	25875	COV_2_HOST_TARGET
MERS-CoV	25923	COV_2_HOST_TARGET
MERS-CoV	26046	COV_2_HOST_TARGET
MERS-CoV	26058	COV_2_HOST_TARGET
MERS-CoV	26090	COV_2_HOST_TARGET
MERS-CoV	2617	COV_2_HOST_TARGET
MERS-CoV	26574	COV_2_HOST_TARGET
MERS-CoV	27037	COV_2_HOST_TARGET
MERS-CoV	27258	COV_2_HOST_TARGET
MERS-CoV	27341	COV_2_HOST_TARGET
MERS-CoV	2801	COV_2_HOST_TARGET
MERS-CoV	2802	COV_2_HOST_TARGET
MERS-CoV	284161	COV_2_HOST_TARGET
MERS-CoV	286827	COV_2_HOST_TARGET
MERS-CoV	2935	COV_2_HOST_TARGET
MERS-CoV	29789	COV_2_HOST_TARGET
MERS-CoV	29889	COV_2_HOST_TARGET
MERS-CoV	3295	COV_2_HOST_TARGET
MERS-CoV	33	COV_2_HOST_TARGET
MERS-CoV	3337	COV_2_HOST_TARGET
MERS-CoV	3482	COV_2_HOST_TARGET
MERS-CoV	3836	COV_2_HOST_TARGET
MERS-CoV	3838	COV_2_HOST_TARGET
MERS-CoV	3839	COV_2_HOST_TARGET
MERS-CoV	3840	COV_2_HOST_TARGET
MERS-CoV	3956	COV_2_HOST_TARGET
MERS-CoV	3998	COV_2_HOST_TARGET
MERS-CoV	4087	COV_2_HOST_TARGET
MERS-CoV	4189	COV_2_HOST_TARGET
MERS-CoV	4361	COV_2_HOST_TARGET
MERS-CoV	4627	COV_2_HOST_TARGET
MERS-CoV	4830	COV_2_HOST_TARGET
MERS-CoV	4833	COV_2_HOST_TARGET
MERS-CoV	4931	COV_2_HOST_TARGET
MERS-CoV	501	COV_2_HOST_TARGET
MERS-CoV	5045	COV_2_HOST_TARGET
MERS-CoV	51008	COV_2_HOST_TARGET
MERS-CoV	51013	COV_2_HOST_TARGET
MERS-CoV	5108	COV_2_HOST_TARGET
MERS-CoV	51116	COV_2_HOST_TARGET
MERS-CoV	51118	COV_2_HOST_TARGET
MERS-CoV	5116	COV_2_HOST_TARGET
MERS-CoV	51199	COV_2_HOST_TARGET
MERS-CoV	51366	COV_2_HOST_TARGET
MERS-CoV	51449	COV_2_HOST_TARGET
MERS-CoV	51512	COV_2_HOST_TARGET
MERS-CoV	51566	COV_2_HOST_TARGET
MERS-CoV	51574	COV_2_HOST_TARGET
MERS-CoV	5163	COV_2_HOST_TARGET
MERS-CoV	51663	COV_2_HOST_TARGET
MERS-CoV	523	COV_2_HOST_TARGET
MERS-CoV	526	COV_2_HOST_TARGET
MERS-CoV	54708	COV_2_HOST_TARGET
MERS-CoV	54940	COV_2_HOST_TARGET
MERS-CoV	55027	COV_2_HOST_TARGET
MERS-CoV	55034	COV_2_HOST_TARGET
MERS-CoV	5510	COV_2_HOST_TARGET
MERS-CoV	55127	COV_2_HOST_TARGET
MERS-CoV	5518	COV_2_HOST_TARGET
MERS-CoV	5520	COV_2_HOST_TARGET
MERS-CoV	55213	COV_2_HOST_TARGET
MERS-CoV	55215	COV_2_HOST_TARGET
MERS-CoV	5566	COV_2_HOST_TARGET
MERS-CoV	55722	COV_2_HOST_TARGET
MERS-CoV	5573	COV_2_HOST_TARGET
MERS-CoV	55749	COV_2_HOST_TARGET
MERS-CoV	55750	COV_2_HOST_TARGET
MERS-CoV	55755	COV_2_HOST_TARGET
MERS-CoV	5576	COV_2_HOST_TARGET
MERS-CoV	55768	COV_2_HOST_TARGET
MERS-CoV	5577	COV_2_HOST_TARGET
MERS-CoV	55829	COV_2_HOST_TARGET
MERS-CoV	5594	COV_2_HOST_TARGET
MERS-CoV	5595	COV_2_HOST_TARGET
MERS-CoV	55968	COV_2_HOST_TARGET
MERS-CoV	56257	COV_2_HOST_TARGET
MERS-CoV	5704	COV_2_HOST_TARGET
MERS-CoV	5715	COV_2_HOST_TARGET
MERS-CoV	57534	COV_2_HOST_TARGET
MERS-CoV	5887	COV_2_HOST_TARGET
MERS-CoV	5937	COV_2_HOST_TARGET
MERS-CoV	6242	COV_2_HOST_TARGET
MERS-CoV	63929	COV_2_HOST_TARGET
MERS-CoV	64432	COV_2_HOST_TARGET
MERS-CoV	64786	COV_2_HOST_TARGET
MERS-CoV	64951	COV_2_HOST_TARGET
MERS-CoV	64960	COV_2_HOST_TARGET
MERS-CoV	64965	COV_2_HOST_TARGET
MERS-CoV	64969	COV_2_HOST_TARGET
MERS-CoV	65003	COV_2_HOST_TARGET
MERS-CoV	6502	COV_2_HOST_TARGET
MERS-CoV	65083	COV_2_HOST_TARGET
MERS-CoV	65244	COV_2_HOST_TARGET
MERS-CoV	6728	COV_2_HOST_TARGET
MERS-CoV	6731	COV_2_HOST_TARGET
MERS-CoV	6774	COV_2_HOST_TARGET
MERS-CoV	6786	COV_2_HOST_TARGET
MERS-CoV	6929	COV_2_HOST_TARGET
MERS-CoV	7037	COV_2_HOST_TARGET
MERS-CoV	708	COV_2_HOST_TARGET
MERS-CoV	7113	COV_2_HOST_TARGET
MERS-CoV	7157	COV_2_HOST_TARGET
MERS-CoV	7168	COV_2_HOST_TARGET
MERS-CoV	7171	COV_2_HOST_TARGET
MERS-CoV	7174	COV_2_HOST_TARGET
MERS-CoV	7296	COV_2_HOST_TARGET
MERS-CoV	7704	COV_2_HOST_TARGET
MERS-CoV	7818	COV_2_HOST_TARGET
MERS-CoV	7841	COV_2_HOST_TARGET
MERS-CoV	7874	COV_2_HOST_TARGET
MERS-CoV	79066	COV_2_HOST_TARGET
MERS-CoV	79080	COV_2_HOST_TARGET
MERS-CoV	7917	COV_2_HOST_TARGET
MERS-CoV	79188	COV_2_HOST_TARGET
MERS-CoV	79443	COV_2_HOST_TARGET
MERS-CoV	79586	COV_2_HOST_TARGET
MERS-CoV	79670	COV_2_HOST_TARGET
MERS-CoV	79971	COV_2_HOST_TARGET
MERS-CoV	80142	COV_2_HOST_TARGET
MERS-CoV	8087	COV_2_HOST_TARGET
MERS-CoV	81562	COV_2_HOST_TARGET
MERS-CoV	81890	COV_2_HOST_TARGET
MERS-CoV	8227	COV_2_HOST_TARGET
MERS-CoV	8266	COV_2_HOST_TARGET
MERS-CoV	83858	COV_2_HOST_TARGET
MERS-CoV	84164	COV_2_HOST_TARGET
MERS-CoV	85451	COV_2_HOST_TARGET
MERS-CoV	8575	COV_2_HOST_TARGET
MERS-CoV	8663	COV_2_HOST_TARGET
MERS-CoV	8673	COV_2_HOST_TARGET
MERS-CoV	9053	COV_2_HOST_TARGET
MERS-CoV	9113	COV_2_HOST_TARGET
MERS-CoV	928	COV_2_HOST_TARGET
MERS-CoV	92856	COV_2_HOST_TARGET
MERS-CoV	9325	COV_2_HOST_TARGET
MERS-CoV	9513	COV_2_HOST_TARGET
MERS-CoV	9648	COV_2_HOST_TARGET
MERS-CoV	9659	COV_2_HOST_TARGET
MERS-CoV	9662	COV_2_HOST_TARGET
MERS-CoV	96764	COV_2_HOST_TARGET
MERS-CoV	9817	COV_2_HOST_TARGET
MERS-CoV	9859	COV_2_HOST_TARGET
MERS-CoV	9875	COV_2_HOST_TARGET
MERS-CoV	9894	COV_2_HOST_TARGET
MERS-CoV	9972	COV_2_HOST_TARGET
SARS-CoV-1	10043	COV_2_HOST_TARGET
SARS-CoV-1	10048	COV_2_HOST_TARGET
SARS-CoV-1	10142	COV_2_HOST_TARGET
SARS-CoV-1	10146	COV_2_HOST_TARGET
SARS-CoV-1	10199	COV_2_HOST_TARGET
SARS-CoV-1	10238	COV_2_HOST_TARGET
SARS-CoV-1	10240	COV_2_HOST_TARGET
SARS-CoV-1	10273	COV_2_HOST_TARGET
SARS-CoV-1	10280	COV_2_HOST_TARGET
SARS-CoV-1	10332	COV_2_HOST_TARGET
SARS-CoV-1	10342	COV_2_HOST_TARGET
SARS-CoV-1	10410	COV_2_HOST_TARGET
SARS-CoV-1	10426	COV_2_HOST_TARGET
SARS-CoV-1	10464	COV_2_HOST_TARGET
SARS-CoV-1	10465	COV_2_HOST_TARGET
SARS-CoV-1	10480	COV_2_HOST_TARGET
SARS-CoV-1	10513	COV_2_HOST_TARGET
SARS-CoV-1	10526	COV_2_HOST_TARGET
SARS-CoV-1	10531	COV_2_HOST_TARGET
SARS-CoV-1	10534	COV_2_HOST_TARGET
SARS-CoV-1	10540	COV_2_HOST_TARGET
SARS-CoV-1	10548	COV_2_HOST_TARGET
SARS-CoV-1	10755	COV_2_HOST_TARGET
SARS-CoV-1	10844	COV_2_HOST_TARGET
SARS-CoV-1	10985	COV_2_HOST_TARGET
SARS-CoV-1	11116	COV_2_HOST_TARGET
SARS-CoV-1	11130	COV_2_HOST_TARGET
SARS-CoV-1	11190	COV_2_HOST_TARGET
SARS-CoV-1	11200	COV_2_HOST_TARGET
SARS-CoV-1	112840	COV_2_HOST_TARGET
SARS-CoV-1	11340	COV_2_HOST_TARGET
SARS-CoV-1	126003	COV_2_HOST_TARGET
SARS-CoV-1	140465	COV_2_HOST_TARGET
SARS-CoV-1	1457	COV_2_HOST_TARGET
SARS-CoV-1	1459	COV_2_HOST_TARGET
SARS-CoV-1	1460	COV_2_HOST_TARGET
SARS-CoV-1	146691	COV_2_HOST_TARGET
SARS-CoV-1	1514	COV_2_HOST_TARGET
SARS-CoV-1	1523	COV_2_HOST_TARGET
SARS-CoV-1	155061	COV_2_HOST_TARGET
SARS-CoV-1	159195	COV_2_HOST_TARGET
SARS-CoV-1	1603	COV_2_HOST_TARGET
SARS-CoV-1	1655	COV_2_HOST_TARGET
SARS-CoV-1	1662	COV_2_HOST_TARGET
SARS-CoV-1	169714	COV_2_HOST_TARGET
SARS-CoV-1	1727	COV_2_HOST_TARGET
SARS-CoV-1	1915	COV_2_HOST_TARGET
SARS-CoV-1	2011	COV_2_HOST_TARGET
SARS-CoV-1	201595	COV_2_HOST_TARGET
SARS-CoV-1	203522	COV_2_HOST_TARGET
SARS-CoV-1	2177	COV_2_HOST_TARGET
SARS-CoV-1	2181	COV_2_HOST_TARGET
SARS-CoV-1	219844	COV_2_HOST_TARGET
SARS-CoV-1	22	COV_2_HOST_TARGET
SARS-CoV-1	2201	COV_2_HOST_TARGET
SARS-CoV-1	221927	COV_2_HOST_TARGET
SARS-CoV-1	2274	COV_2_HOST_TARGET
SARS-CoV-1	2275	COV_2_HOST_TARGET
SARS-CoV-1	2280	COV_2_HOST_TARGET
SARS-CoV-1	22981	COV_2_HOST_TARGET
SARS-CoV-1	22998	COV_2_HOST_TARGET
SARS-CoV-1	23041	COV_2_HOST_TARGET
SARS-CoV-1	23071	COV_2_HOST_TARGET
SARS-CoV-1	23085	COV_2_HOST_TARGET
SARS-CoV-1	23111	COV_2_HOST_TARGET
SARS-CoV-1	2314	COV_2_HOST_TARGET
SARS-CoV-1	23195	COV_2_HOST_TARGET
SARS-CoV-1	23203	COV_2_HOST_TARGET
SARS-CoV-1	23225	COV_2_HOST_TARGET
SARS-CoV-1	23352	COV_2_HOST_TARGET
SARS-CoV-1	23367	COV_2_HOST_TARGET
SARS-CoV-1	23408	COV_2_HOST_TARGET
SARS-CoV-1	23557	COV_2_HOST_TARGET
SARS-CoV-1	23564	COV_2_HOST_TARGET
SARS-CoV-1	23567	COV_2_HOST_TARGET
[truncated: 449 more rows]
