# Supplementary material for: Network medicine links SARS-CoV-2/COVID-19 infection to brain microvascular injury and neuroinflammation in dementia-like cognitive impairment
Source: Alzheimers Res Ther. 2021 Jun 9;13:110. doi: 10.1186/s13195-021-00850-3 (PMC8189279; doi:10.1186/s13195-021-00850-3)
Supplement: Supplementary file 7 — Additional file 7: Table S6. Differentially expressed genes in brain endothelial cells vs. other cell types. [file 13195_2021_850_MOESM7_ESM.xlsx]

## Sheet: endothelial vs. other cell
gene	p_val	avg_logFC	pct.1	pct.2	p_val_adj	avg_log2FC
CLDN5	0	3.1579	0.627	0.006	0	4.55589
FLT1	0	3.08552	0.643	0.013	0	4.45146
ABCB1	0	2.42537	0.537	0.022	0	3.49907
EBF1	0	2.36579	0.598	0.006	0	3.41311
MT2A	0	2.26935	0.664	0.205	0	3.27398
EPAS1	0	2.21004	0.62	0.021	0	3.18841
COBLL1	0	2.20825	0.68	0.079	0	3.18583
VWF	0	2.20803	0.49	0.015	0	3.18552
IFITM3	0	2.19399	0.612	0.03	0	3.16525
RGS5	0	2.12901	0.535	0.052	0	3.07151
TMSB10	0	2.12559	0.669	0.316	0	3.06657
EGFL7	0	2.11451	0.561	0.134	0	3.05059
MECOM	0	2.10188	0.495	0.038	0	3.03237
BSG	0	2.01739	0.787	0.431	0	2.91048
SLC7A5	0	1.99169	0.492	0.12	0	2.8734
PTH1R	0	1.97982	0.456	0.035	0	2.85627
ELOVL7	0	1.94824	0.504	0.109	0	2.81072
ARHGAP29	0	1.9368	0.612	0.079	0	2.79421
ADAMTS9	0	1.93055	0.355	0.031	0	2.78519
DLC1	0	1.88515	0.698	0.37	0	2.7197
ATP10A	0	1.88512	0.426	0.012	0	2.71965
ITIH5	0	1.82816	0.48	0.004	0	2.63748
UTRN	0	1.76855	0.669	0.178	0	2.55147
HES4	0	1.76835	0.446	0.066	0	2.55118
B2M	0	1.74452	0.542	0.099	0	2.51682
LEF1	0	1.74281	0.46	0.002	0	2.51435
A2M	0	1.73442	0.497	0.04	0	2.50223
EPS8	0	1.72907	0.55	0.143	0	2.49452
AC092957.1	0	1.72631	0.395	0.007	0	2.49053
IGFBP7	0	1.72147	0.525	0.048	0	2.48356
HLA-E	0	1.71975	0.463	0.028	0	2.48108
IFI27	0	1.71753	0.362	0.008	0	2.47787
LAMA2	0	1.71306	0.591	0.237	0	2.47142
SLC6A12	0	1.70971	0.387	0.017	0	2.4666
ANO2	0	1.69718	0.395	0.028	0	2.44852
CALD1	0	1.6964	0.607	0.233	0	2.44739
APOLD1	0	1.67867	0.519	0.081	0	2.42181
PODXL	0	1.66903	0.423	0.032	0	2.40789
ERG	0	1.66814	0.371	0.011	0	2.40661
DUSP1	0	1.66776	0.464	0.057	0	2.40607
ID3	0	1.66382	0.398	0.01	0	2.40038
ATP1A2	0	1.6416	0.542	0.142	0	2.36832
ID1	0	1.63867	0.363	0.007	0	2.36411
TIMP3	0	1.62807	0.51	0.084	0	2.34881
TAGLN2	0	1.59777	0.417	0.011	0	2.30509
SLC2A1	0	1.59542	0.415	0.037	0	2.3017
KLF2	0	1.59431	0.38	0.009	0	2.3001
SYNE2	0	1.59061	0.493	0.059	0	2.29477
SLCO4A1	0	1.58852	0.38	0.025	0	2.29175
RNF152	0	1.56532	0.37	0.027	0	2.25827
ITGA1	0	1.55161	0.441	0.021	0	2.2385
RBPMS	0	1.54549	0.436	0.032	0	2.22967
COLEC12	0	1.54381	0.379	0.048	0	2.22725
LHFPL6	0	1.54376	0.664	0.321	0	2.22718
SLC9A3R2	0	1.54305	0.401	0.044	0	2.22615
NDUFA4L2	0	1.51634	0.375	0.018	0	2.18762
STOM	0	1.51529	0.46	0.045	0	2.1861
IFITM2	0	1.51026	0.392	0.01	0	2.17885
SPARC	0	1.4959	0.455	0.044	0	2.15812
CEBPD	0	1.49216	0.467	0.1	0	2.15273
ADAMTS9-AS2	0	1.46935	0.577	0.18	0	2.11982
NOTCH3	0	1.45657	0.344	0.004	0	2.10139
WWTR1	0	1.44689	0.444	0.079	0	2.08742
GGT5	0	1.44404	0.386	0.003	0	2.08331
SLC16A1	0	1.44038	0.334	0.045	0	2.07802
THSD4	0	1.43572	0.368	0.062	0	2.07131
ST6GALNAC3	0	1.43344	0.606	0.386	0	2.06802
C11orf96	0	1.42951	0.249	0.027	0	2.06235
DCN	0	1.41768	0.342	0.007	0	2.04528
HIGD1B	0	1.41529	0.34	0.004	0	2.04184
ADGRL4	0	1.3982	0.337	0.004	0	2.01718
SLC38A11	0	1.39183	0.362	0.101	0	2.00799
RPL41	0	1.38926	0.47	0.16	0	2.00427
TGM2	0	1.3728	0.334	0.002	0	1.98054
MT1E	0	1.37147	0.387	0.097	0	1.97861
PLEKHG1	0	1.37007	0.422	0.105	0	1.9766
MT1M	0	1.36197	0.33	0.05	0	1.9649
LINC02147	0	1.35328	0.245	0.006	0	1.95237
ITM2A	0	1.35142	0.333	0.028	0	1.94969
FLI1	0	1.34465	0.369	0.028	0	1.93991
PECAM1	0	1.34051	0.335	0.016	0	1.93394
FN1	0	1.33791	0.392	0.032	0	1.93019
TACC1	0	1.3344	0.649	0.364	0	1.92513
ADGRF5	0	1.33353	0.377	0.025	0	1.92387
PDGFRB	0	1.33257	0.364	0.058	0	1.92249
TNS1	0	1.32602	0.43	0.059	0	1.91305
PRKCH	0	1.32549	0.37	0.03	0	1.91228
PTPRG	0	1.32397	0.801	0.518	0	1.91009
RBMS3	0	1.32183	0.484	0.12	0	1.907
CRIP2	0	1.32148	0.47	0.16	0	1.90649
ENG	0	1.32102	0.355	0.017	0	1.90584
PRELP	0	1.32023	0.323	0.025	0	1.90469
CFH	0	1.32011	0.327	0.002	0	1.90452
NR2F2-AS1	0	1.32011	0.349	0.033	0	1.90452
FOSL2	0	1.29956	0.383	0.057	0	1.87487
SLC12A7	0	1.29558	0.339	0.019	0	1.86913
ANKRD37	0	1.28231	0.234	0.031	0	1.84999
EEF1A1	0	1.28194	0.475	0.211	0	1.84945
ZFHX3	0	1.27638	0.508	0.189	0	1.84143
LGALS1	0	1.26548	0.363	0.054	0	1.8257
BST2	0	1.26393	0.32	0.017	0	1.82346
ST8SIA6	0	1.26126	0.294	0.009	0	1.81961
LIMS2	0	1.25559	0.319	0.016	0	1.81143
ARHGAP10	0	1.25194	0.355	0.116	0	1.80617
SLC7A1	0	1.25142	0.35	0.107	0	1.80541
HIF1A-AS2	0	1.24709	0.301	0.023	0	1.79917
HLA-B	0	1.24559	0.351	0.035	0	1.79701
BGN	0	1.23629	0.334	0.019	0	1.78359
RPS19	0	1.23454	0.49	0.203	0	1.78106
ISYNA1	0	1.22834	0.334	0.033	0	1.77212
RPS28	0	1.22678	0.386	0.128	0	1.76987
YBX3	0	1.22631	0.354	0.03	0	1.7692
JUNB	0	1.22115	0.308	0.047	0	1.76175
TBC1D4	0	1.2195	0.456	0.202	0	1.75936
ARHGAP42	0	1.21793	0.401	0.115	0	1.75711
ETS1	0	1.21254	0.377	0.046	0	1.74933
VIM	0	1.20851	0.36	0.034	0	1.74351
RPL13	0	1.20559	0.574	0.318	0	1.73929
SLC30A10	0	1.20497	0.317	0.048	0	1.7384
ABCG2	0	1.20354	0.294	0.007	0	1.73634
UACA	0	1.20172	0.402	0.048	0	1.73372
ADIRF	0	1.19734	0.289	0.015	0	1.72739
RPS23	0	1.19642	0.371	0.137	0	1.72607
KCNE4	0	1.19593	0.248	0.011	0	1.72536
SLC2A3	0	1.18765	0.351	0.085	0	1.71342
NAMPT	0	1.18598	0.364	0.101	0	1.711
SCARB1	0	1.18577	0.401	0.127	0	1.71071
AHNAK	0	1.18379	0.39	0.051	0	1.70785
SVIL	0	1.17548	0.327	0.048	0	1.69586
RHOC	0	1.16869	0.346	0.027	0	1.68606
TPT1	0	1.15888	0.443	0.189	0	1.67192
PCBP3	0	1.15756	0.306	0.09	0	1.67
RHOJ	0	1.1571	0.357	0.069	0	1.66934
MYO1B	0	1.15434	0.355	0.091	0	1.66536
NXN	0	1.1529	0.355	0.059	0	1.66328
TFPI	0	1.1506	0.279	0.003	0	1.65997
PDE3A	0	1.13408	0.286	0.069	0	1.63613
HLA-C	0	1.13325	0.336	0.049	0	1.63493
TNS2	0	1.13102	0.414	0.087	0	1.63171
TM4SF1	0	1.12407	0.261	0.002	0	1.62169
ICAM2	0	1.12276	0.273	0.002	0	1.6198
PTPRB	0	1.11768	0.338	0.115	0	1.61247
EMCN	0	1.11166	0.274	0.012	0	1.60379
SLC19A1	0	1.11106	0.287	0.038	0	1.60292
CGNL1	0	1.10684	0.301	0.038	0	1.59683
MYL6	0	1.09841	0.421	0.145	0	1.58466
DACH1	0	1.09599	0.374	0.12	0	1.58118
RPL10	0	1.09584	0.488	0.233	0	1.58096
GNG11	0	1.0955	0.282	0.002	0	1.58047
SOX18	0	1.09488	0.254	0.001	0	1.57958
GJC1	0	1.09437	0.287	0.021	0	1.57884
MT1X	0	1.09426	0.325	0.091	0	1.57868
MFSD2A	0	1.09422	0.266	0.012	0	1.57863
P2RY14	0	1.09317	0.26	0.047	0	1.57712
TINAGL1	0	1.0925	0.287	0.002	0	1.57614
CAVIN1	0	1.08968	0.303	0.017	0	1.57207
KLF6	0	1.08519	0.361	0.089	0	1.5656
ZIC1	0	1.08202	0.352	0.069	0	1.56102
ANGPT2	0	1.07999	0.22	0.032	0	1.5581
DEPP1	0	1.07223	0.258	0.028	0	1.5469
SNTB1	0	1.0692	0.277	0.028	0	1.54253
CD34	0	1.0674	0.263	0.001	0	1.53994
ESAM	0	1.06733	0.299	0.005	0	1.53983
CPM	0	1.06684	0.345	0.101	0	1.53913
MYH9	0	1.06234	0.387	0.122	0	1.53263
FRMD3	0	1.06222	0.324	0.109	0	1.53245
SERPINH1	0	1.05765	0.278	0.015	0	1.52587
GRASP	0	1.05045	0.302	0.077	0	1.51548
NEDD9	0	1.03422	0.313	0.05	0	1.49206
IRAK3	0	1.03258	0.293	0.027	0	1.48969
NID1	0	1.03163	0.26	0.011	0	1.48833
RNF144B	0	1.02928	0.267	0.039	0	1.48494
RHOB	0	1.02116	0.423	0.172	0	1.47322
PTPRM	0	1.01547	0.581	0.311	0	1.46501
ITGB1	0	1.00587	0.397	0.146	0	1.45117
PLSCR1	0	1.00202	0.307	0.06	0	1.4456
ITGA6	0	0.997794	0.284	0.055	0	1.43951
RPS27A	0	0.995145	0.346	0.119	0	1.43569
TGFBR2	0	0.994243	0.334	0.033	0	1.43439
MSN	0	0.993929	0.322	0.043	0	1.43394
SRGN	0	0.992851	0.289	0.018	0	1.43238
HERPUD1	0	0.991365	0.323	0.11	0	1.43024
SLC6A13	0	0.990472	0.229	0.013	0	1.42895
LRRC32	0	0.989424	0.24	0.001	0	1.42744
CTGF	0	0.98778	0.187	0.008	0	1.42506
RBMS2	0	0.979672	0.297	0.049	0	1.41337
RPS27	0	0.9792	0.315	0.091	0	1.41269
VAMP5	0	0.979166	0.26	0.008	0	1.41264
HLA-A	0	0.974068	0.316	0.077	0	1.40528
EPB41L4A	0	0.973674	0.339	0.094	0	1.40471
LAMA4	0	0.971433	0.303	0.082	0	1.40148
RELL1	0	0.970247	0.302	0.042	0	1.39977
IL4R	0	0.9701	0.25	0.014	0	1.39956
ABCC9	0	0.966071	0.269	0.055	0	1.39375
ANXA3	0	0.965548	0.228	0.002	0	1.39299
BTNL9	0	0.964931	0.239	0.013	0	1.3921
S100A11	0	0.9647	0.262	0.011	0	1.39177
FLNA	0	0.964054	0.306	0.097	0	1.39084
KANK3	0	0.963379	0.27	0.005	0	1.38986
CFLAR	0	0.959112	0.391	0.121	0	1.38371
BACE2	0	0.956372	0.248	0.059	0	1.37975
PARD3	0	0.956335	0.587	0.243	0	1.3797
RPS7	0	0.955986	0.336	0.105	0	1.3792
RAMP2	0	0.95433	0.23	0.004	0	1.37681
DOCK6	0	0.951281	0.287	0.023	0	1.37241
MYL9	0	0.949492	0.219	0.006	0	1.36983
ZFP36L1	0	0.948862	0.421	0.113	0	1.36892
TMEM123	0	0.948302	0.359	0.106	0	1.36811
FAM107A	0	0.938806	0.356	0.122	0	1.35441
NFKBIA	0	0.933167	0.304	0.082	0	1.34628
PAPSS2	0	0.932964	0.27	0.041	0	1.34598
GSTP1	0	0.931124	0.36	0.126	0	1.34333
HYAL2	0	0.929359	0.231	0.013	0	1.34078
EVA1B	0	0.926543	0.254	0.004	0	1.33672
OSMR	0	0.926221	0.275	0.032	0	1.33625
NEAT1	0	0.923658	0.851	0.46	0	1.33256
SLCO2B1	0	0.921297	0.309	0.041	0	1.32915
NOSTRIN	0	0.914667	0.236	0.003	0	1.31959
CARMN	0	0.908344	0.203	0.001	0	1.31046
LAMB2	0	0.89662	0.276	0.025	0	1.29355
S100A10	0	0.893937	0.203	0.005	0	1.28968
GALNT15	0	0.893283	0.251	0.034	0	1.28874
NR2F2	0	0.891938	0.257	0.02	0	1.28679
BCAM	0	0.890702	0.255	0.019	0	1.28501
EMP2	0	0.890535	0.236	0.009	0	1.28477
CMTM8	0	0.880678	0.238	0.033	0	1.27055
TPST2	0	0.87815	0.268	0.078	0	1.2669
CD151	0	0.877346	0.287	0.055	0	1.26574
BHLHE40	0	0.871682	0.3	0.097	0	1.25757
CP	0	0.867217	0.171	0.005	0	1.25113
CAVIN2	0	0.864402	0.211	0.001	0	1.24707
NES	0	0.860823	0.235	0.017	0	1.2419
AC012409.2	0	0.859116	0.194	0.007	0	1.23944
EHD2	0	0.858426	0.258	0.027	0	1.23845
CD63	0	0.856984	0.339	0.118	0	1.23637
RRAS	0	0.851819	0.237	0.009	0	1.22891
PHLDB2	0	0.847625	0.243	0.04	0	1.22286
TRPC3	0	0.846871	0.22	0.034	0	1.22178
CXorf36	0	0.83881	0.243	0.032	0	1.21015
MYOF	0	0.836851	0.238	0.017	0	1.20732
PLXDC1	0	0.832283	0.239	0.049	0	1.20073
TIE1	0	0.83207	0.202	0.004	0	1.20042
SRARP	0	0.827021	0.19	0.001	0	1.19314
GPER1	0	0.826009	0.204	0.006	0	1.19168
IGFBP3	0	0.824207	0.156	0.029	0	1.18908
MAP3K20	0	0.823643	0.284	0.076	0	1.18827
AC019197.1	0	0.822842	0.22	0.052	0	1.18711
CYB5R3	0	0.82075	0.303	0.095	0	1.18409
CYYR1	0	0.820242	0.205	0.011	0	1.18336
HES1	0	0.812248	0.202	0.018	0	1.17183
COL6A2	0	0.811104	0.205	0.008	0	1.17018
RIPOR3	0	0.808965	0.201	0.008	0	1.16709
SP100	0	0.807052	0.276	0.028	0	1.16433
GRK5	0	0.804613	0.257	0.072	0	1.16081
CLIC1	0	0.804465	0.22	0.005	0	1.1606
COL4A1	0	0.800712	0.198	0.041	0	1.15518
JCAD	0	0.800465	0.239	0.063	0	1.15483
MCL1	0	0.800301	0.27	0.065	0	1.15459
COL4A3	0	0.799049	0.209	0.027	0	1.15278
TBX3	0	0.798973	0.218	0	0	1.15267
S1PR1	0	0.795715	0.216	0.015	0	1.14797
ALPL	0	0.795154	0.185	0.007	0	1.14716
PALMD	0	0.794572	0.198	0.012	0	1.14632
C1QTNF1	0	0.79363	0.202	0.004	0	1.14497
SLC38A5	0	0.792987	0.19	0.005	0	1.14404
TBX2	0	0.792397	0.192	0.003	0	1.14319
SLC30A1	0	0.79191	0.238	0.053	0	1.14248
BAIAP2L1	0	0.787797	0.253	0.06	0	1.13655
JAG1	0	0.786282	0.23	0.035	0	1.13437
COL1A2	0	0.784548	0.195	0	0	1.13186
COL18A1	0	0.782243	0.255	0.064	0	1.12854
ACVRL1	0	0.78019	0.201	0.001	0	1.12558
TMEM204	0	0.778083	0.213	0.007	0	1.12254
SMIM3	0	0.776635	0.221	0.008	0	1.12045
PLSCR4	0	0.773352	0.288	0.075	0	1.11571
PCAT19	0	0.769327	0.189	0.001	0	1.1099
KCTD12	0	0.768636	0.239	0.053	0	1.10891
EDN1	0	0.767873	0.14	0.005	0	1.10781
ZNF366	0	0.767739	0.169	0.001	0	1.10761
HEG1	0	0.767537	0.219	0.035	0	1.10732
PAWR	0	0.765178	0.241	0.036	0	1.10392
PARVB	0	0.762959	0.252	0.069	0	1.10072
SLC52A3	0	0.760273	0.174	0.001	0	1.09684
DIO3OS	0	0.756554	0.172	0.011	0	1.09148
AL136164.2	0	0.754224	0.221	0.029	0	1.08812
SMAD6	0	0.74572	0.181	0.006	0	1.07585
MYL12A	0	0.744548	0.207	0.014	0	1.07416
COL4A4	0	0.743511	0.185	0.017	0	1.07266
PXN	0	0.734813	0.238	0.057	0	1.06011
ADGRD1	0	0.732776	0.168	0.007	0	1.05717
XAF1	0	0.729224	0.217	0.027	0	1.05205
ADAMTS1	0	0.728887	0.159	0.025	0	1.05156
BMP6	0	0.726769	0.173	0.009	0	1.04851
CDC42EP4	0	0.720394	0.248	0.049	0	1.03931
YES1	0	0.719659	0.224	0.038	0	1.03825
SEMA3F	0	0.719143	0.182	0.014	0	1.0375
PTP4A3	0	0.714448	0.189	0.034	0	1.03073
RBMS3-AS3	0	0.714398	0.211	0.03	0	1.03066
NR4A1	0	0.707056	0.183	0.03	0	1.02007
IER2	0	0.706345	0.219	0.047	0	1.01904
NECTIN2	0	0.704749	0.207	0.029	0	1.01674
LAPTM4A	0	0.703706	0.264	0.07	0	1.01523
FOS	0	0.700529	0.197	0.026	0	1.01065
PEAR1	0	0.700321	0.192	0	0	1.01035
TIMP1	0	0.686791	0.178	0.016	0	0.99083
FOXC1	0	0.685478	0.187	0	0	0.988936
PALD1	0	0.685455	0.265	0.045	0	0.988902
SORBS3	0	0.685013	0.254	0.07	0	0.988265
FAM129B	0	0.681637	0.201	0.017	0	0.983394
NET1	0	0.678071	0.187	0.031	0	0.97825
GJA4	0	0.67705	0.168	0	0	0.976777
RASIP1	0	0.676426	0.176	0.018	0	0.975877
SMTN	0	0.675129	0.247	0.05	0	0.974006
SOCS3	0	0.673977	0.169	0.008	0	0.972343
VSIR	0	0.673949	0.238	0.054	0	0.972303
SIGIRR	0	0.671276	0.22	0.04	0	0.968446
SMOC2	0	0.668128	0.166	0.009	0	0.963905
CYBA	0	0.667537	0.229	0.026	0	0.963053
ROBO4	0	0.667465	0.164	0.003	0	0.962948
PARP14	0	0.666329	0.217	0.039	0	0.96131
GADD45B	0	0.66186	0.187	0.023	0	0.954862
STARD8	0	0.661035	0.186	0.004	0	0.953672
CDKN1A	0	0.660403	0.178	0.015	0	0.95276
CDH5	0	0.656303	0.168	0.001	0	0.946845
SERTAD1	0	0.655406	0.172	0.009	0	0.945551
FBLN1	0	0.652992	0.132	0.014	0	0.942069
PLAC9	0	0.652578	0.166	0.004	0	0.941472
ANXA2	0	0.650087	0.169	0.003	0	0.937877
CTDSP1	0	0.648507	0.216	0.036	0	0.935598
CAV1	0	0.64817	0.191	0.007	0	0.935112
CPT1A	0	0.643799	0.217	0.037	0	0.928806
YAP1	0	0.643174	0.263	0.06	0	0.927904
MAOA	0	0.63382	0.204	0.037	0	0.914409
HIC1	0	0.627118	0.168	0.003	0	0.90474
NRP2	0	0.620545	0.194	0.043	0	0.895257
KLF4	0	0.618987	0.148	0.001	0	0.89301
AXL	0	0.618978	0.186	0.033	0	0.892996
SLC39A8	0	0.615845	0.172	0.031	0	0.888477
TBX18	0	0.614373	0.144	0.001	0	0.886352
NOTCH1	0	0.611268	0.229	0.056	0	0.881873
MYO1C	0	0.610311	0.19	0.02	0	0.880493
SLC1A7	0	0.609759	0.121	0.001	0	0.879697
KANK2	0	0.60645	0.192	0.019	0	0.874922
EPSTI1	0	0.596188	0.163	0.017	0	0.860118
ISG15	0	0.589727	0.166	0.024	0	0.850796
CYSLTR2	0	0.585656	0.134	0.001	0	0.844923
ITGA10	0	0.583344	0.154	0.009	0	0.841587
TCF7L1	0	0.581951	0.184	0.038	0	0.839578
ARPC1B	0	0.57351	0.172	0.014	0	0.8274
FOXQ1	0	0.573031	0.15	0.006	0	0.82671
TCN2	0	0.571844	0.156	0.007	0	0.824997
LAMC3	0	0.569142	0.147	0.01	0	0.821098
LGALS3	0	0.567359	0.166	0.02	0	0.818526
TNFRSF1B	0	0.560527	0.18	0.016	0	0.808669
LSR	0	0.556993	0.152	0.007	0	0.80357
ZC3HAV1	0	0.55595	0.204	0.042	0	0.802066
EDNRA	0	0.554108	0.143	0.013	0	0.799409
SLC38A3	0	0.553089	0.163	0.026	0	0.797939
IL1R1	0	0.550548	0.136	0.005	0	0.794272
MT1F	0	0.54853	0.172	0.032	0	0.791361
ACSL5	0	0.546595	0.147	0.01	0	0.788569
GNG5	0	0.545433	0.169	0.023	0	0.786894
LMO2	0	0.541627	0.159	0.014	0	0.781402
MMRN2	0	0.541219	0.148	0.009	0	0.780814
TM4SF18	0	0.539842	0.127	0.001	0	0.778827
DUSP23	0	0.539564	0.137	0.013	0	0.778427
IL32	0	0.536799	0.127	0.001	0	0.774437
DLL4	0	0.534398	0.132	0.004	0	0.770974
ATOH8	0	0.526158	0.157	0.025	0	0.759086
MYCT1	0	0.525402	0.134	0.001	0	0.757995
CSRP2	0	0.522303	0.149	0.022	0	0.753523
TUBB6	0	0.516269	0.141	0.006	0	0.744819
LINC02172	0	0.515545	0.124	0.001	0	0.743774
FGR	0	0.515133	0.131	0.002	0	0.74318
PIK3R3	0	0.51484	0.146	0.024	0	0.742756
CD99	0	0.514037	0.175	0.028	0	0.741599
RND3	0	0.512864	0.142	0.021	0	0.739906
IL13RA1	0	0.512419	0.18	0.028	0	0.739265
FOXD1	0	0.512355	0.143	0	0	0.739172
STC1	0	0.507888	0.055	0.001	0	0.732727
PRX	0	0.507512	0.127	0.002	0	0.732185
CDC42EP2	0	0.506198	0.147	0.021	0	0.73029
PGF	0	0.504915	0.135	0.001	0	0.728438
ITGA5	0	0.503185	0.135	0.008	0	0.725942
HEYL	0	0.50284	0.128	0.001	0	0.725445
ZFP36	0	0.49981	0.167	0.024	0	0.721074
FXYD5	0	0.498381	0.15	0.017	0	0.719012
RAMP3	0	0.497492	0.097	0.01	0	0.717729
NKD1	0	0.497216	0.152	0.028	0	0.717331
NOS3	0	0.4955	0.117	0.001	0	0.714855
CCM2L	0	0.495057	0.137	0.008	0	0.714217
NFATC4	0	0.494657	0.175	0.035	0	0.713639
INPP5D	0	0.491457	0.2	0.04	0	0.709023
CAVIN3	0	0.489128	0.127	0.002	0	0.705662
ITPR3	0	0.484106	0.122	0.005	0	0.698417
SLC19A3	0	0.482847	0.126	0.007	0	0.696601
HMCN1	0	0.48265	0.113	0.006	0	0.696317
S100A16	0	0.477926	0.141	0.015	0	0.689501
HSPA12B	0	0.476924	0.119	0.002	0	0.688056
TNFRSF10D	0	0.471697	0.135	0.005	0	0.680515
FOXF1	0	0.471438	0.12	0	0	0.680141
FGD5	0	0.470525	0.144	0.012	0	0.678824
LATS2	0	0.469673	0.15	0.02	0	0.677594
FAM110D	0	0.469453	0.117	0.002	0	0.677277
AL645608.8	0	0.46884	0.106	0.003	0	0.676392
NOTCH4	0	0.465606	0.117	0.001	0	0.671727
TGFB1I1	0	0.465079	0.133	0.003	0	0.670967
TBX15	0	0.463299	0.114	0.001	0	0.668399
MAFF	0	0.462934	0.121	0.007	0	0.667873
CAV2	0	0.460366	0.149	0.02	0	0.664168
ZIC2	0	0.4565	0.14	0.015	0	0.65859
PGR	0	0.455778	0.12	0.001	0	0.657549
FES	0	0.454681	0.135	0.022	0	0.655967
PLA1A	0	0.45367	0.104	0.001	0	0.654507
SYDE1	0	0.452989	0.126	0.005	0	0.653525
PKN3	0	0.451964	0.114	0.002	0	0.652046
SHE	0	0.448197	0.116	0.003	0	0.646612
A4GALT	0	0.445967	0.12	0.002	0	0.643395
CLEC2B	0	0.444344	0.115	0.004	0	0.641053
GSDMD	0	0.443808	0.136	0.015	0	0.640279
DDAH2	0	0.434735	0.144	0.024	0	0.627189
MT1A	0	0.423446	0.072	0.002	0	0.610904
AC002546.1	0	0.422814	0.097	0.002	0	0.609992
FOXF2	0	0.422788	0.12	0.006	0	0.609954
HEY2	0	0.421283	0.135	0.022	0	0.607783
FHL5	0	0.420705	0.097	0.001	0	0.606949
SIPA1	0	0.419205	0.14	0.024	0	0.604784
GATA2	0	0.418972	0.105	0	0	0.604449
TSPAN4	0	0.416613	0.129	0.017	0	0.601045
GPRC5C	0	0.407135	0.118	0.012	0	0.587371
PERP	0	0.406809	0.111	0.007	0	0.586902
PAQR5	0	0.403811	0.098	0.003	0	0.582576
PTGDR2	0	0.403493	0.105	0.001	0	0.582118
TNFAIP8	0	0.403062	0.118	0.016	0	0.581495
FRZB	0	0.400274	0.11	0.014	0	0.577473
EMP1	0	0.395789	0.097	0.007	0	0.571003
TEAD4	0	0.39301	0.096	0.004	0	0.566993
IL18R1	0	0.385065	0.091	0.001	0	0.555531
CLEC14A	0	0.383426	0.1	0.003	0	0.553167
MRC2	0	0.381872	0.114	0.016	0	0.550925
HSPG2	0	0.381597	0.103	0.013	0	0.550529
GPR146	0	0.381101	0.108	0.015	0	0.549813
C2orf83	0	0.37822	0.066	0.001	0	0.545656
H2AFJ	0	0.377621	0.135	0.022	0	0.544792
KIRREL1	0	0.374686	0.115	0.015	0	0.540557
BCL3	0	0.371111	0.097	0.008	0	0.5354
CASP4	0	0.370172	0.094	0.006	0	0.534045
DEGS2	0	0.363557	0.107	0.012	0	0.524502
TCF15	0	0.361106	0.094	0.003	0	0.520966
PLEKHG2	0	0.360559	0.091	0.004	0	0.520176
ADCY4	0	0.359311	0.087	0.001	0	0.518376
IFI44L	0	0.358249	0.1	0.009	0	0.516845
LMCD1	0	0.357079	0.089	0.01	0	0.515156
BCL6B	0	0.356059	0.094	0	0	0.513685
ORAI1	0	0.353861	0.098	0.008	0	0.510513
TRIP10	0	0.352167	0.11	0.011	0	0.508069
GIMAP7	0	0.351572	0.089	0.001	0	0.507212
S1PR3	0	0.35112	0.091	0.003	0	0.506559
CRIP1	0	0.348188	0.097	0	0	0.50233
GBP4	0	0.346728	0.098	0.005	0	0.500223
CDA	0	0.345037	0.091	0.001	0	0.497784
RERGL	0	0.344506	0.095	0.008	0	0.497017
GIMAP4	0	0.342483	0.096	0.005	0	0.494098
PDLIM1	0	0.341949	0.074	0.003	0	0.493328
FAM89A	0	0.339156	0.101	0.012	0	0.489299
CCDC69	0	0.338071	0.099	0.011	0	0.487733
GABRE	0	0.338032	0.075	0.002	0	0.487677
TES	0	0.336556	0.08	0.001	0	0.485547
PPP1R18	0	0.331999	0.109	0.015	0	0.478973
DSP	0	0.330676	0.077	0.001	0	0.477064
F11R	0	0.326213	0.092	0.01	0	0.470625
ANPEP	0	0.322382	0.088	0.001	0	0.465099
FAM167B	0	0.321704	0.076	0.003	0	0.46412
PCDH18	0	0.314865	0.085	0.004	0	0.454254
ANXA1	0	0.313218	0.08	0.008	0	0.451878
AC020916.1	0	0.312376	0.086	0.009	0	0.450663
CDC42EP5	0	0.307194	0.09	0.005	0	0.443188
AC004889.1	0	0.304181	0.083	0.003	0	0.43884
EPHA2	0	0.303779	0.089	0.002	0	0.438261
FENDRR	0	0.303527	0.075	0	0	0.437897
TCIRG1	0	0.303179	0.095	0.011	0	0.437395
SLFN11	0	0.302114	0.077	0.006	0	0.435859
RASL12	0	0.300436	0.085	0.004	0	0.433438
TMEM173	0	0.29957	0.083	0.009	0	0.432188
C7	0	0.297372	0.049	0.001	0	0.429018
ABO	0	0.296729	0.079	0.006	0	0.42809
PODN	0	0.295242	0.078	0.005	0	0.425944
COX4I2	0	0.29454	0.086	0	0	0.424931
MSX1	0	0.293093	0.097	0.009	0	0.422843
CASP10	0	0.292906	0.083	0.007	0	0.422574
GATA2-AS1	0	0.291846	0.074	0.001	0	0.421044
PNP	0	0.289762	0.069	0.005	0	0.418038
HRCT1	0	0.289743	0.069	0.003	0	0.41801
ISM1	0	0.289389	0.064	0.004	0	0.417501
FLT4	0	0.285986	0.075	0.002	0	0.41259
TRIM38	0	0.284692	0.094	0.01	0	0.410724
EPHB4	0	0.283174	0.088	0.004	0	0.408533
TEAD2	0	0.281159	0.075	0.002	0	0.405627
APOL1	0	0.280668	0.078	0.003	0	0.404919
APOL3	0	0.280267	0.079	0.003	0	0.40434
GIMAP6	0	0.279469	0.074	0.001	0	0.403188
AL596442.2	0	0.275074	0.058	0	0	0.396847
SOX7	0	0.269699	0.071	0.005	0	0.389094
CLEC1A	0	0.268201	0.073	0.002	0	0.386932
ITPRIP	0	0.267195	0.082	0.007	0	0.385481
FMO2	0	0.266263	0.052	0.001	0	0.384136
GRAPL	0	0.262255	0.063	0.003	0	0.378354
OMD	0	0.262199	0.063	0.002	0	0.378273
CXCL1	0	0.26138	0.046	0	0	0.377091
RAB13	0	0.259921	0.085	0.004	0	0.374986
MATN3	0	0.259801	0.067	0	0	0.374813
ADM	0	0.259014	0.063	0.005	0	0.373678
TRGC2	0	0.258291	0.069	0.001	0	0.372635
FLVCR2	0	0.256172	0.056	0.004	0	0.369578
ZIC4	0	0.255011	0.077	0.008	0	0.367903
CNN2	0	0.247693	0.062	0.002	0	0.357346
KDR	0	0.247144	0.073	0.006	0	0.356553
CD93	0	0.240156	0.059	0.004	0	0.346472
ST6GALNAC1	0	0.234851	0.058	0.001	0	0.338818
HELZ2	0	0.229346	0.055	0.003	0	0.330877
OLFML2A	0	0.224048	0.068	0.004	0	0.323233
PROSER2	0	0.21724	0.056	0.002	0	0.313411
GBP2	0	0.21654	0.066	0.005	0	0.312401
TOR4A	0	0.214829	0.053	0.002	0	0.309933
MPZL2	0	0.21445	0.05	0	0	0.309386
PMAIP1	0	0.213159	0.055	0	0	0.307524
WNT6	0	0.211833	0.059	0.001	0	0.30561
TNFRSF10A	0	0.211788	0.047	0.002	0	0.305545
AL359220.1	0	0.209632	0.043	0.001	0	0.302436
TNFSF10	0	0.208556	0.058	0.003	0	0.300882
GRAP	0	0.204319	0.057	0.001	0	0.29477
GIMAP8	0	0.202926	0.058	0.004	0	0.292761
KIAA0040	0	0.20233	0.06	0.003	0	0.2919
C2CD4B	0	0.201383	0.046	0	0	0.290534
ARHGEF15	0	0.199301	0.063	0.001	0	0.287531
RBPMS2	0	0.198763	0.055	0.004	0	0.286755
CDK2	0	0.197717	0.057	0.003	0	0.285245
AC074386.1	0	0.197404	0.043	0.002	0	0.284794
SEMA3G	0	0.197298	0.045	0	0	0.284641
SLC15A3	0	0.196894	0.064	0.005	0	0.284058
VSIG2	0	0.195562	0.053	0.002	0	0.282136
CARD10	0	0.194956	0.053	0.002	0	0.281261
FOXL2	0	0.187198	0.047	0	0	0.27007
CD248	0	0.185336	0.046	0.002	0	0.267384
FOXC2	0	0.183822	0.045	0	0	0.265199
SLFN12L	0	0.168966	0.051	0.003	0	0.243767
SLFN12	0	0.168395	0.046	0.002	0	0.242943
RUNX3	0	0.166286	0.043	0.001	0	0.239901
HHEX	0	0.160574	0.046	0.002	0	0.231659
SIK1	0	0.157939	0.044	0.001	0	0.227858
ADH1B	0	0.156255	0.031	0	0	0.225428
FOXS1	0	0.154623	0.037	0.001	0	0.223074
FMO3	0	0.152771	0.039	0.002	0	0.220402
CXCL2	0	0.14589	0.024	0.001	0	0.210474
MGP	0	0.142357	0.037	0.001	0	0.205378
GIPC3	0	0.139668	0.034	0.001	0	0.201498
OAS2	0	0.139113	0.042	0.002	0	0.200698
NAALADL1	0	0.138557	0.035	0.001	0	0.199895
SMIM10	0	0.137701	0.046	0.002	0	0.198661
LINC01693	0	0.132132	0.029	0	0	0.190626
SULT1B1	0	0.124928	0.034	0.001	0	0.180233
REM1	0	0.124379	0.029	0	0	0.179441
ZIC3	0	0.11899	0.034	0	0	0.171666
CLEC3B	0	0.116686	0.031	0	0	0.168342
SOX17	0	0.11555	0.038	0	0	0.166703
SIX1	0	0.114577	0.028	0	0	0.165299
TRGC1	0	0.108689	0.033	0	0	0.156805
VCAM1	0	0.105125	0.018	0	0	0.151664
CSAG1	0	0.103285	0.031	0	0	0.149008
AC099687.1	0	0.10121	0.025	0	0	0.146015
SIK1B	0	0.100375	0.023	0	0	0.144811
SHISA3	0	0.0949307	0.026	0	0	0.136956
PCK1	0	0.0942755	0.019	0	0	0.136011
AC110799.1	0	0.0929587	0.024	0	0	0.134111
FZD10	0	0.0928152	0.023	0	0	0.133904
LUM	0	0.0909261	0.026	0	0	0.131179
GJA5	0	0.0820801	0.021	0	0	0.118417
AC131025.2	0	0.0819795	0.022	0	0	0.118271
AP001189.1	0	0.0766873	0.022	0	0	0.110636
HRC	0	0.0765216	0.024	0.001	0	0.110397
NKX6-1	0	0.0711503	0.022	0	0	0.102648
COL3A1	0	0.0697018	0.017	0	0	0.100558
KRT19	0	0.0655834	0.019	0	0	0.0946169
IL6	0	0.0653007	0.016	0	0	0.094209
CFI	0	0.0648501	0.019	0	0	0.0935589
AC015819.2	0	0.0631138	0.012	0	0	0.091054
FOXL1	0	0.0616594	0.017	0	0	0.0889556
CLEC4E	0	0.058212	0.019	0	0	0.0839822
AC026369.2	0	0.053494	0.019	0	0	0.0771756
AC010976.2	0	0.0508809	0.014	0	0	0.0734056
AC147067.2	0	0.0428942	0.013	0	0	0.0618832
AL353780.1	0	0.0412887	0.01	0	0	0.059567
LINC01139	0	0.0380236	0.013	0	0	0.0548565
ADGRL3	0	-0.719587	0.53	0.816	0	-1.03814
FMNL2	0	-0.770003	0.388	0.763	0	-1.11088
DST	0	-0.77112	0.472	0.836	0	-1.11249
PDE4DIP	0	-0.840712	0.255	0.635	0	-1.21289
HECW2	0	-0.90226	0.137	0.548	0	-1.30169
OTUD7A	0	-0.913506	0.161	0.579	0	-1.31791
ENOX1	0	-0.932981	0.239	0.626	0	-1.34601
ATP8A1	0	-0.940101	0.217	0.647	0	-1.35628
COBL	0	-0.944365	0.109	0.51	0	-1.36243
FUT9	0	-0.962583	0.132	0.543	0	-1.38871
DNAJC6	0	-0.979934	0.18	0.583	0	-1.41375
FMN2	0	-0.983656	0.138	0.533	0	-1.41912
GPM6B	0	-0.988955	0.258	0.699	0	-1.42676
FAM155A	0	-0.991909	0.371	0.69	0	-1.43102
NTRK2	0	-1.00449	0.23	0.686	0	-1.44918
MAGI2	0	-1.00928	0.581	0.908	0	-1.45609
NALCN	0	-1.01562	0.119	0.569	0	-1.46524
ASTN2	0	-1.03373	0.159	0.554	0	-1.49136
TRIM2	0	-1.03647	0.196	0.634	0	-1.49531
KCNMA1	0	-1.04283	0.205	0.628	0	-1.50449
NRCAM	0	-1.05702	0.18	0.584	0	-1.52495
KAZN	0	-1.05878	0.282	0.649	0	-1.52749
GABRB1	0	-1.06584	0.151	0.557	0	-1.53768
TMEFF2	0	-1.06616	0.129	0.533	0	-1.53814
TRIM9	0	-1.07017	0.134	0.596	0	-1.54392
PPFIA2	0	-1.09875	0.217	0.682	0	-1.58516
MACROD2	0	-1.11257	0.205	0.61	0	-1.6051
GRIA4	0	-1.11417	0.165	0.552	0	-1.6074
DLG2	0	-1.11684	0.569	0.915	0	-1.61126
NAV3	0	-1.11758	0.304	0.721	0	-1.61233
NEGR1	0	-1.12631	0.291	0.655	0	-1.62492
GRIA2	0	-1.14703	0.207	0.675	0	-1.65482
ADGRB3	0	-1.14775	0.518	0.858	0	-1.65586
AC092691.1	0	-1.1512	0.209	0.618	0	-1.66083
MDGA2	0	-1.16148	0.202	0.586	0	-1.67566
AKAP6	0	-1.1654	0.177	0.693	0	-1.68132
RGS7	0	-1.17359	0.166	0.574	0	-1.69313
GRM5	0	-1.18148	0.171	0.537	0	-1.70452
NTM	0	-1.182	0.278	0.724	0	-1.70526
DOCK3	0	-1.18538	0.196	0.701	0	-1.71014
DPP6	0	-1.19108	0.195	0.64	0	-1.71837
MAP7	0	-1.19541	0.173	0.643	0	-1.72461
KIRREL3	0	-1.21316	0.126	0.537	0	-1.75022
CSMD3	0	-1.21402	0.183	0.593	0	-1.75146
SPOCK1	0	-1.21604	0.176	0.661	0	-1.75438
SHTN1	0	-1.21617	0.137	0.533	0	-1.75456
LRRC7	0	-1.228	0.211	0.667	0	-1.77163
CADM1	0	-1.23996	0.199	0.729	0	-1.78888
ANK2	0	-1.24252	0.331	0.855	0	-1.79257
LRP1B	0	-1.24814	0.421	0.825	0	-1.80069
PEX5L	0	-1.25422	0.204	0.658	0	-1.80945
NCAM1	0	-1.27477	0.21	0.779	0	-1.8391
OPCML	0	-1.27804	0.296	0.618	0	-1.84383
MARCH1	0	-1.28403	0.201	0.674	0	-1.85246
LSAMP	0	-1.28536	0.506	0.869	0	-1.85439
NRXN1	0	-1.29782	0.4	0.742	0	-1.87236
NKAIN2	0	-1.29934	0.262	0.694	0	-1.87454
CTNNA2	0	-1.30114	0.315	0.706	0	-1.87715
GRIK2	0	-1.3069	0.16	0.554	0	-1.88545
PTPRD	0	-1.31179	0.38	0.831	0	-1.89252
CTNND2	0	-1.33153	0.269	0.82	0	-1.92099
CSMD1	0	-1.33305	0.398	0.669	0	-1.92319
PDE4B	0	-1.33338	0.291	0.644	0	-1.92366
NLGN1	0	-1.337	0.303	0.772	0	-1.92888
LRRC4C	0	-1.3377	0.234	0.652	0	-1.9299
SLC24A2	0	-1.35181	0.202	0.681	0	-1.95025
LRRTM4	0	-1.36533	0.308	0.65	0	-1.96976
DLGAP1	0	-1.36786	0.275	0.642	0	-1.97341
ANKS1B	0	-1.38906	0.285	0.787	0	-2.00398
NPAS3	0	-1.3891	0.279	0.741	0	-2.00405
FRMD5	0	-1.38948	0.178	0.683	0	-2.00459
FGF14	0	-1.39649	0.297	0.648	0	-2.0147
NRG3	0	-1.39884	0.36	0.724	0	-2.0181
NCAM2	0	-1.40288	0.299	0.809	0	-2.02392
ANK3	0	-1.44795	0.224	0.771	0	-2.08895
PCDH9	0	-1.46855	0.56	0.94	0	-2.11868
CADM2	0	-1.47549	0.462	0.942	0	-2.12869
PPP2R2B	0	-1.53568	0.255	0.844	0	-2.21551
CNTNAP2	0	-1.55471	0.35	0.749	0	-2.24297
ERBB4	0	-1.61654	0.277	0.611	0	-2.33218
IL1RAPL1	0	-1.62291	0.357	0.819	0	-2.34137
NRXN3	0	-1.6392	0.307	0.774	0	-2.36487
HSPB1	1.21e-307	1.29261	0.473	0.217	4.05e-303	1.86484
PFN1	3.11e-306	0.813071	0.297	0.093	1.04e-301	1.17301
GRID1	6.76e-306	-0.829246	0.168	0.566	2.27e-301	-1.19635
TNIK	1.21e-305	-0.971194	0.164	0.557	4.05e-301	-1.40114
SNTG1	5.15e-305	-1.27659	0.211	0.563	1.73e-300	-1.84172
RPS12	5.84e-305	0.873109	0.269	0.079	1.96e-300	1.25963
LINC02202	6.98e-305	0.0606271	0.015	0	2.34e-300	0.0874664
TMEM178B	2.32e-304	-0.966988	0.104	0.486	7.78e-300	-1.39507
RPLP1	2.25e-303	1.15692	0.452	0.209	7.56e-299	1.66909
SH3GL3	4.16e-303	-1.00096	0.101	0.489	1.4e-298	-1.44408
AC136424.2	6.84e-302	0.0347276	0.009	0	2.29e-297	0.0501013
PABPC4L	1.21e-301	0.0687167	0.014	0	4.06e-297	0.0991372
FRMD4A	7.74e-301	-1.07011	0.337	0.646	2.6e-296	-1.54384
ETS2	1.76e-300	1.01616	0.326	0.116	5.9e-296	1.46601
GBP3	1.1e-299	0.145264	0.038	0.002	3.68e-295	0.209571
TTLL7	1.3e-299	-1.12146	0.244	0.619	4.37e-295	-1.61792
AK5	1.39e-299	-0.998957	0.137	0.52	4.67e-295	-1.44119
TENM2	1.6e-299	-1.26976	0.193	0.55	5.36e-295	-1.83188
GNAO1	1.66e-299	-0.865262	0.157	0.546	5.56e-295	-1.24831
MT-CYB	2.03e-299	0.948899	0.782	0.605	6.8e-295	1.36897
TMEM132B	2.59e-299	-0.925104	0.105	0.488	8.67e-295	-1.33464
RBFOX1	2.83e-299	-1.35436	0.374	0.652	9.48e-295	-1.95393
ATP1B1	3.26e-299	-0.96695	0.127	0.512	1.09e-294	-1.39501
RBMS1	3.31e-299	1.05473	0.478	0.238	1.11e-294	1.52166
FGF12	5.15e-298	-1.14416	0.246	0.58	1.73e-293	-1.65067
PLAT	1.44e-297	0.447397	0.119	0.019	4.83e-293	0.645458
TBXA2R	2.44e-297	0.129518	0.043	0.002	8.19e-293	0.186855
NEDD4	9.29e-297	0.678165	0.221	0.056	3.12e-292	0.978386
LRRTM3	4.71e-296	-0.914901	0.144	0.528	1.58e-291	-1.31992
MYO5A	4.97e-296	-0.784478	0.165	0.546	1.67e-291	-1.13176
TMEM45B	2.05e-295	0.157845	0.041	0.002	6.88e-291	0.227722
VASP	9.53e-295	0.416977	0.129	0.022	3.19e-290	0.60157
STXBP5L	2.25e-294	-1.14024	0.169	0.532	7.54e-290	-1.64501
CA4	7.33e-294	0.477994	0.131	0.023	2.46e-289	0.6896
GPX3	1.98e-292	0.788851	0.231	0.062	6.66e-288	1.13807
WTIP	6.64e-292	0.469111	0.137	0.024	2.23e-287	0.676784
KLHL32	6.67e-292	-1.05486	0.124	0.499	2.24e-287	-1.52184
UNC79	8.43e-292	-0.857079	0.119	0.495	2.83e-287	-1.2365
SYTL4	9.53e-292	0.442092	0.143	0.026	3.2e-287	0.637804
RGL3	7.61e-291	0.406274	0.108	0.016	2.55e-286	0.58613
AGBL4	1.44e-290	-1.11756	0.166	0.528	4.84e-286	-1.61229
S100A13	4.21e-290	0.530276	0.164	0.033	1.41e-285	0.765026
SYT1	5.1e-290	-1.17243	0.381	0.655	1.71e-285	-1.69146
EMP3	1.22e-289	0.386797	0.143	0.026	4.1e-285	0.55803
STAC	9.09e-289	0.168346	0.046	0.003	3.05e-284	0.242871
TXNIP	1.67e-288	0.90856	0.416	0.168	5.59e-284	1.31077
MT-ATP6	5.66e-288	0.696751	0.893	0.774	1.9e-283	1.0052
COX7A1	7.44e-288	0.514509	0.166	0.035	2.5e-283	0.74228
SERF2	1.37e-287	1.06862	0.48	0.242	4.59e-283	1.54169
SLC16A12	1.33e-286	0.271202	0.04	0.002	4.47e-282	0.391262
ATRNL1	4.88e-286	-1.21618	0.234	0.564	1.64e-281	-1.75458
LINC01290	5.61e-286	0.106812	0.027	0.001	1.88e-281	0.154097
ERC2	1.6e-285	-0.978685	0.148	0.52	5.36e-281	-1.41194
MYT1L	1.62e-285	-0.99178	0.128	0.495	5.42e-281	-1.43084
NPR1	1.15e-284	0.0689783	0.017	0	3.84e-280	0.0995146
RPS15A	1.19e-284	0.68901	0.218	0.057	3.99e-280	0.994032
RIMKLB	1.25e-283	1.21351	0.395	0.17	4.21e-279	1.75072
ARHGAP6	2.75e-283	0.817164	0.263	0.078	9.23e-279	1.17892
AIF1L	1.99e-279	0.512513	0.178	0.039	6.67e-275	0.739399
TMEM161B-AS1	3.7e-279	-0.761412	0.226	0.599	1.24e-274	-1.09849
PPP1R9A	6.16e-279	-0.752917	0.189	0.566	2.07e-274	-1.08623
RIMS2	9.9e-279	-1.0695	0.22	0.555	3.32e-274	-1.54296
TNFRSF1A	4.65e-278	0.575049	0.215	0.055	1.56e-273	0.82962
ACTA2	4.95e-278	0.482628	0.112	0.018	1.66e-273	0.696285
PPFIBP1	5.24e-278	1.07521	0.554	0.336	1.76e-273	1.5512
MLKL	1.23e-277	0.295584	0.072	0.008	4.13e-273	0.426437
DTX3L	3.81e-277	0.247027	0.083	0.01	1.28e-272	0.356385
PLOD1	4.1e-277	0.628477	0.224	0.06	1.38e-272	0.906701
ASTN1	4.55e-277	-0.817428	0.092	0.456	1.53e-272	-1.1793
CRIM1	1.24e-276	1.27229	0.503	0.28	4.14e-272	1.83552
GRIN2A	3.72e-276	-1.07257	0.124	0.481	1.25e-271	-1.54739
RBMS3-AS2	6.42e-276	0.390272	0.097	0.014	2.15e-271	0.563044
CLASP2	2.2e-275	-0.709973	0.398	0.734	7.39e-271	-1.02427
IFI35	2.75e-275	0.203479	0.07	0.007	9.21e-271	0.293558
DSCAM	1.83e-274	-1.26766	0.195	0.544	6.14e-270	-1.82885
THRB	7.18e-274	-0.907294	0.19	0.547	2.41e-269	-1.30895
MAPT	4.56e-273	-0.752763	0.103	0.47	1.53e-268	-1.08601
MFNG	1.02e-272	0.14809	0.043	0.003	3.42e-268	0.213648
VEGFC	2.47e-271	0.356739	0.079	0.009	8.27e-267	0.514666
SNAP25	1.35e-270	-0.872842	0.226	0.587	4.54e-266	-1.25924
GRM7	2.19e-270	-1.1322	0.144	0.498	7.36e-266	-1.63342
TRIM56	2.97e-270	0.390541	0.131	0.024	9.96e-266	0.563431
C12orf57	9e-270	0.636658	0.217	0.058	3.02e-265	0.918503
AC009154.1	3.45e-269	0.0558773	0.011	0	1.16e-264	0.0806139
CD8B2	1.42e-268	0.0755679	0.016	0	4.76e-264	0.109021
IFI44	2.79e-268	0.434957	0.132	0.024	9.34e-264	0.627511
RIMS1	5.98e-268	-0.856087	0.116	0.478	2.01e-263	-1.23507
C22orf34	1.05e-267	0.410238	0.122	0.021	3.51e-263	0.591849
DGKI	2.78e-267	-0.862419	0.137	0.493	9.32e-263	-1.24421
FRMPD4	3.64e-267	-1.10872	0.135	0.481	1.22e-262	-1.59954
RPL36	1.5e-266	1.0415	0.425	0.201	5.03e-262	1.50257
CDH20	2.67e-266	-1.1733	0.146	0.5	8.96e-262	-1.69272
NUPR1	1.27e-265	0.421673	0.156	0.032	4.26e-261	0.608346
COL4A2	3.58e-265	0.858895	0.255	0.079	1.2e-260	1.23912
NT5DC2	1.1e-263	0.496996	0.142	0.028	3.69e-259	0.717014
PCLO	2.26e-263	-0.952028	0.132	0.482	7.58e-259	-1.37349
ITGA11	4.2e-263	0.347196	0.094	0.013	1.41e-258	0.500898
GRIN2B	4.71e-263	-0.927887	0.121	0.475	1.58e-258	-1.33866
KCNJ8	1.02e-262	0.177501	0.059	0.006	3.43e-258	0.256079
PRUNE2	1.04e-262	-1.05876	0.117	0.474	3.49e-258	-1.52747
LTBR	1.51e-262	0.320364	0.107	0.017	5.07e-258	0.462187
CD58	2.03e-262	0.416203	0.126	0.023	6.8e-258	0.600454
SDCBP	2.74e-261	0.901815	0.345	0.139	9.19e-257	1.30104
CALHM5	1.77e-260	0.069823	0.019	0	5.93e-256	0.100733
CACNA1A	1.89e-260	-0.841129	0.104	0.454	6.33e-256	-1.21349
SLC4A11	8.66e-259	0.284961	0.065	0.007	2.9e-254	0.411112
CCDC88A	1.07e-258	-0.698369	0.321	0.674	3.6e-254	-1.00753
KCND2	1.24e-258	-1.15333	0.176	0.515	4.17e-254	-1.6639
TFRC	1.72e-258	0.93675	0.283	0.098	5.76e-254	1.35144
PCDH7	4.9e-258	-1.01714	0.208	0.544	1.64e-253	-1.46743
ARPP21	3.02e-257	-0.93243	0.148	0.499	1.01e-252	-1.34521
FSTL1	4.78e-257	0.620873	0.217	0.06	1.6e-252	0.89573
TRIOBP	5.38e-257	0.484428	0.169	0.039	1.8e-252	0.698882
MGAT1	6.12e-257	0.785577	0.297	0.105	2.05e-252	1.13335
ARAP3	2.14e-256	0.354515	0.103	0.016	7.17e-252	0.511457
SLC4A10	2.28e-256	-0.927016	0.131	0.476	7.63e-252	-1.3374
CNTNAP5	2.37e-256	-1.07701	0.142	0.486	7.95e-252	-1.5538
TFAP2A	3.45e-256	0.0658608	0.019	0.001	1.16e-251	0.0950171
CADPS	6.13e-256	-0.970713	0.144	0.491	2.06e-251	-1.40044
ATP8A2	6.69e-256	-0.924185	0.113	0.459	2.24e-251	-1.33332
MT-ND3	7.14e-256	0.565532	0.94	0.863	2.39e-251	0.81589
CLIC3	2.03e-255	0.0622243	0.017	0	6.82e-251	0.0897706
STAT3	3.24e-255	0.837902	0.368	0.151	1.09e-250	1.20884
ANO4	4.51e-255	-1.04537	0.092	0.435	1.51e-250	-1.50815
LINC01644	6.3e-255	0.0483116	0.015	0	2.11e-250	0.0696989
PLCB4	2.53e-254	1.10287	0.422	0.205	8.48e-250	1.5911
GBP1	3.63e-254	0.10052	0.038	0.002	1.22e-249	0.14502
ADGRA2	1.11e-253	0.473235	0.146	0.031	3.72e-249	0.682733
KCNQ3	3.93e-253	-0.831627	0.149	0.503	1.32e-248	-1.19978
ARHGAP31	1.01e-252	0.718115	0.307	0.106	3.38e-248	1.03602
S100A6	3.23e-252	0.832344	0.274	0.092	1.08e-247	1.20082
SNAP91	3.92e-252	-0.782652	0.104	0.451	1.31e-247	-1.12913
DIP2C	5.68e-252	-0.67416	0.253	0.611	1.9e-247	-0.972608
ZEB1	9.84e-252	0.983802	0.613	0.417	3.3e-247	1.41933
SCN1A	1.35e-251	-0.852242	0.088	0.429	4.54e-247	-1.22953
ARHGAP21	1.36e-251	-0.753428	0.288	0.634	4.58e-247	-1.08697
PSMB9	9.67e-251	0.201009	0.07	0.008	3.24e-246	0.289995
KLF10	1.33e-250	0.424797	0.116	0.02	4.45e-246	0.612852
SCD5	1.67e-250	-0.910911	0.183	0.529	5.59e-246	-1.31417
RPL8	2.05e-250	0.965283	0.402	0.186	6.87e-246	1.39261
TNFRSF10B	6.5e-250	0.371707	0.123	0.022	2.18e-245	0.536259
PHACTR3	1.23e-249	-0.816858	0.11	0.454	4.13e-245	-1.17848
ESYT2	1.66e-249	1.17067	0.483	0.278	5.55e-245	1.68891
TDRD10	8.88e-249	0.167833	0.048	0.004	2.98e-244	0.242131
PON2	1.17e-248	0.848639	0.379	0.156	3.92e-244	1.22433
MT-ND4	4.6e-248	0.675373	0.89	0.805	1.54e-243	0.974358
SRGAP3	5.1e-248	-0.668444	0.098	0.444	1.71e-243	-0.964361
MT-CO2	1.81e-247	0.656938	0.921	0.867	6.07e-243	0.947761
ANGPTL4	3.39e-247	0.50728	0.184	0.045	1.14e-242	0.73185
DNM3	6.32e-247	-0.707874	0.446	0.766	2.12e-242	-1.02125
JAKMIP2	2.61e-246	-0.68387	0.145	0.496	8.76e-242	-0.986615
AC006148.1	2.76e-246	-0.852268	0.083	0.42	9.25e-242	-1.22956
LY6K	3.67e-246	0.0930349	0.023	0.001	1.23e-241	0.134221
KCNIP4	7.83e-246	-1.34923	0.453	0.683	2.63e-241	-1.94653
CNTN1	1.55e-245	-0.775738	0.333	0.638	5.2e-241	-1.11915
OCLN	2.56e-245	0.46861	0.155	0.034	8.58e-241	0.676061
RPS18	3.27e-244	0.85406	0.296	0.107	1.1e-239	1.23215
RARRES2	6.68e-244	0.314618	0.106	0.018	2.24e-239	0.453897
IRF7	9.34e-244	0.271809	0.09	0.013	3.13e-239	0.392137
CSRNP3	2.08e-243	-0.741774	0.148	0.489	6.97e-239	-1.07015
SLC8A1	3.97e-243	-1.00144	0.233	0.549	1.33e-238	-1.44478
GDAP1	2.11e-242	-0.710121	0.135	0.479	7.07e-238	-1.02449
TNXB	3.33e-242	0.788018	0.232	0.071	1.12e-237	1.13687
CDH6	1.67e-241	0.900554	0.273	0.094	5.59e-237	1.29923
GABRB3	6.51e-241	-0.850294	0.108	0.439	2.18e-236	-1.22671
FAM124B	4.53e-240	0.0846152	0.019	0.001	1.52e-235	0.122074
GRIA3	6.53e-240	-0.840357	0.126	0.461	2.19e-235	-1.21238
FAIM2	1.34e-239	-0.741515	0.205	0.556	4.49e-235	-1.06978
MYL12B	1.49e-239	0.726848	0.253	0.083	4.99e-235	1.04862
ADCY2	1.62e-239	-0.847559	0.148	0.495	5.42e-235	-1.22277
HS6ST3	3.83e-239	-1.1731	0.138	0.46	1.28e-234	-1.69242
PRKD3	1.08e-238	0.602064	0.237	0.072	3.62e-234	0.868595
PHYHIPL	5.2e-238	-0.85335	0.1	0.431	1.74e-233	-1.23112
ALCAM	1.38e-237	-0.989804	0.167	0.493	4.62e-233	-1.42799
FAM43A	8.25e-237	0.284973	0.08	0.011	2.77e-232	0.411129
TRIB2	3.36e-236	0.592766	0.202	0.056	1.13e-231	0.85518
ANXA5	4.14e-236	0.593061	0.214	0.061	1.39e-231	0.855606
RASGRP2	7.4e-236	0.521911	0.168	0.041	2.48e-231	0.752959
LINC00461	1.12e-235	-0.761428	0.083	0.408	3.75e-231	-1.09851
RYR2	3.04e-235	-0.968642	0.202	0.523	1.02e-230	-1.39746
LYL1	7.39e-235	0.206964	0.061	0.006	2.48e-230	0.298585
ESRRG	8.96e-235	-0.84893	0.125	0.46	3.01e-230	-1.22475
SERPINB6	6.94e-234	0.808256	0.336	0.135	2.33e-229	1.16607
ADAM22	1.42e-233	-0.674798	0.108	0.443	4.75e-229	-0.973528
LRFN5	2.72e-233	-0.96226	0.153	0.473	9.14e-229	-1.38825
IGSF11	3.57e-233	-0.833549	0.073	0.395	1.2e-228	-1.20256
GALNT13	5.19e-233	-0.955468	0.103	0.432	1.74e-228	-1.37845
KCNJ3	6.55e-233	-0.841606	0.087	0.411	2.2e-228	-1.21418
PTPRN2	1.28e-232	-0.824688	0.136	0.46	4.28e-228	-1.18977
CHL1	1.71e-231	-0.785119	0.16	0.496	5.73e-227	-1.13269
ATP2B2	2.87e-231	-0.754498	0.098	0.425	9.63e-227	-1.08851
DOCK4	1.56e-230	-0.741073	0.406	0.729	5.25e-226	-1.06914
SYNGR2	2.24e-230	0.511179	0.222	0.065	7.51e-226	0.737475
PDE7B	4.29e-230	1.31519	0.475	0.263	1.44e-225	1.89741
KHDRBS2	2.73e-229	-1.03368	0.191	0.502	9.17e-225	-1.49129
LINC00632	3.14e-229	-0.705885	0.075	0.396	1.05e-224	-1.01838
CSF3	4.66e-229	0.0515825	0.013	0	1.56e-224	0.0744178
KCTD16	4.9e-229	-0.952331	0.153	0.48	1.64e-224	-1.37392
PPIC	1.2e-228	0.187869	0.051	0.005	4.01e-224	0.271038
MCC	1.41e-228	0.84326	0.343	0.139	4.72e-224	1.21657
SYT14	3.87e-228	-0.712324	0.075	0.39	1.3e-223	-1.02767
TMEM92	8.23e-228	0.0439182	0.009	0	2.76e-223	0.0633606
RPS6	1.13e-227	0.748954	0.266	0.093	3.79e-223	1.08051
DPP10	2.19e-227	-1.20993	0.313	0.616	7.33e-223	-1.74556
LINC02185	2.68e-227	0.075894	0.019	0.001	8.99e-223	0.109492
MAGEA12	8.49e-227	0.0238907	0.007	0	2.85e-222	0.034467
PSME1	1.47e-226	0.367617	0.128	0.026	4.92e-222	0.53036
GRM8	2.11e-226	1.26064	0.363	0.164	7.09e-222	1.81872
SNRK	2.22e-226	0.866408	0.336	0.141	7.45e-222	1.24996
SPARCL1	2.56e-226	0.735149	0.694	0.531	8.59e-222	1.0606
GABRB2	6.26e-226	-0.899435	0.158	0.475	2.1e-221	-1.29761
UBC	7.8e-226	1.06685	0.521	0.323	2.61e-221	1.53913
HEBP2	8.42e-226	0.353909	0.101	0.017	2.83e-221	0.510583
ASIC2	4.74e-225	-1.01549	0.096	0.413	1.59e-220	-1.46504
OSBPL6	1.18e-224	-0.708765	0.094	0.412	3.96e-220	-1.02253
RPL3	1.29e-224	0.845528	0.32	0.131	4.34e-220	1.21984
MAP3K8	5.61e-224	0.359319	0.117	0.022	1.88e-219	0.518387
SLAIN1	1.55e-223	-0.947389	0.14	0.461	5.2e-219	-1.36679
CDH18	2.67e-223	-1.01158	0.13	0.448	8.97e-219	-1.4594
MFGE8	4.28e-223	0.691031	0.272	0.095	1.43e-218	0.996947
RREB1	6.94e-223	0.420662	0.181	0.047	2.33e-218	0.606887
SYN2	2.56e-222	-0.831509	0.126	0.444	8.57e-218	-1.19961
CACNA1B	4.91e-222	-0.77318	0.101	0.421	1.65e-217	-1.11546
BTG2	5.92e-222	0.46145	0.144	0.032	1.99e-217	0.665731
HDAC9	2.74e-221	-0.88516	0.144	0.464	9.18e-217	-1.27702
ARAP2	5.79e-221	-0.871388	0.298	0.611	1.94e-216	-1.25715
LRP10	1.22e-220	0.316499	0.111	0.021	4.11e-216	0.456612
PXDC1	2.79e-220	0.333434	0.112	0.021	9.35e-216	0.481044
ADAM23	4.09e-220	-0.716802	0.089	0.403	1.37e-215	-1.03413
PTEN	6.17e-220	1.13121	0.552	0.383	2.07e-215	1.63199
AC124312.1	7.21e-220	-0.692619	0.302	0.607	2.42e-215	-0.999238
AFAP1L1	1.15e-219	0.278419	0.071	0.009	3.85e-215	0.401674
BTG1	2.18e-219	0.687893	0.266	0.095	7.3e-215	0.99242
NAGS	2.44e-219	0.0636262	0.02	0.001	8.18e-215	0.0917932
GABBR2	2.96e-219	-0.755083	0.102	0.42	9.92e-215	-1.08935
KCNC2	3.33e-219	-1.0297	0.094	0.401	1.12e-214	-1.48554
NECAB1	4.01e-219	-0.804543	0.127	0.446	1.34e-214	-1.16071
TMSB4X	1.12e-218	1.08413	0.556	0.377	3.76e-214	1.56407
GRIA1	1.19e-218	-0.840053	0.108	0.424	3.98e-214	-1.21194
RPGR	1.38e-218	0.840164	0.259	0.092	4.62e-214	1.2121
TSC22D1	1.51e-218	0.934589	0.645	0.517	5.05e-214	1.34833
ST8SIA6-AS1	6.84e-218	0.0838804	0.022	0.001	2.29e-213	0.121014
MT-ND2	2.31e-217	0.730866	0.779	0.66	7.76e-213	1.05442
SLC44A1	4.18e-217	-1.0846	0.305	0.613	1.4e-212	-1.56474
PCDH1	4.46e-217	0.503791	0.164	0.042	1.49e-212	0.726817
XKR4	1.17e-216	-0.9043	0.095	0.407	3.92e-212	-1.30463
SYT16	1.36e-216	-0.69903	0.089	0.399	4.58e-212	-1.00849
RPS5	8.18e-216	0.705954	0.269	0.097	2.74e-211	1.01848
AP000459.2	1.14e-215	0.0393206	0.009	0	3.82e-211	0.0567276
KCNQ5	3.01e-215	-1.15619	0.226	0.507	1.01e-210	-1.66802
TMEM88	3.22e-215	0.223744	0.06	0.007	1.08e-210	0.322794
DTNA	6.4e-215	-0.952687	0.271	0.588	2.15e-210	-1.37444
GPM6A	1.38e-214	-0.874916	0.387	0.671	4.62e-210	-1.26224
PSD3	5.98e-214	-0.664586	0.274	0.6	2.01e-209	-0.958795
VGLL3	6.3e-214	0.123316	0.032	0.002	2.11e-209	0.177907
SPAAR	7.38e-214	0.261519	0.067	0.008	2.47e-209	0.377292
SGCD	1.97e-213	-0.862541	0.13	0.443	6.6e-209	-1.24438
UNC80	2.67e-213	-0.662939	0.086	0.395	8.97e-209	-0.956419
HCN1	3.08e-213	-0.830703	0.108	0.419	1.03e-208	-1.19845
VAT1	3.33e-213	0.479857	0.166	0.043	1.12e-208	0.692287
FOXD2	6.05e-213	0.0441346	0.014	0	2.03e-208	0.0636728
CDH10	6.83e-213	-0.793708	0.105	0.416	2.29e-208	-1.14508
ACTB	7.01e-213	0.734805	0.738	0.638	2.35e-208	1.0601
TMEM132D	1.16e-211	-0.925006	0.11	0.414	3.89e-207	-1.3345
HECW1	1.74e-211	-0.764595	0.112	0.427	5.85e-207	-1.10308
USP6NL	4.36e-211	0.671518	0.261	0.092	1.46e-206	0.968796
CA5A	5.32e-211	0.149458	0.041	0.003	1.78e-206	0.215622
HSPA1A	5.33e-211	1.79563	0.409	0.201	1.79e-206	2.59055
NCKAP5	1.25e-210	-1.24548	0.133	0.428	4.18e-206	-1.79684
SIPA1L1	1.4e-210	-0.621254	0.321	0.623	4.68e-206	-0.89628
DNAH11	2.03e-210	0.59294	0.174	0.047	6.79e-206	0.855431
SLC38A2	4.81e-210	0.864257	0.519	0.313	1.61e-205	1.24686
RPL29	6.07e-210	0.867103	0.359	0.164	2.04e-205	1.25097
KIF1B	1.23e-209	-0.574788	0.321	0.646	4.13e-205	-0.829244
PSMB8	3.58e-209	0.202719	0.064	0.008	1.2e-204	0.292462
CHRM3	5.01e-209	-0.98633	0.137	0.439	1.68e-204	-1.42297
CACNA1D	8.76e-209	-0.690916	0.073	0.372	2.94e-204	-0.996782
FLRT2	9.01e-209	-0.568037	0.19	0.513	3.02e-204	-0.819504
IQCJ-SCHIP1	1.13e-208	-1.01651	0.279	0.552	3.79e-204	-1.46651
AL138828.1	1.31e-208	0.630532	0.161	0.042	4.39e-204	0.909665
RPS16	2.39e-208	0.625771	0.243	0.083	8e-204	0.902797
MGLL	2.63e-208	0.79393	0.356	0.161	8.82e-204	1.1454
IL15RA	2.95e-208	0.251647	0.061	0.007	9.91e-204	0.36305
SGK1	5.71e-208	-0.98577	0.139	0.444	1.92e-203	-1.42216
UNC5C	9.55e-208	-0.817148	0.351	0.66	3.2e-203	-1.17889
CSRNP1	1.73e-207	0.442984	0.143	0.034	5.79e-203	0.63909
DANT2	2.32e-207	-0.638539	0.118	0.429	7.8e-203	-0.921217
IFI16	2.85e-207	0.558662	0.249	0.083	9.57e-203	0.805978
EDIL3	4.16e-207	-1.03689	0.313	0.6	1.39e-202	-1.49592
HYDIN	4.84e-207	-0.654718	0.067	0.362	1.62e-202	-0.944559
RTN3	7.67e-207	-0.600572	0.308	0.619	2.57e-202	-0.866442
CNTNAP4	1.07e-206	-0.990179	0.064	0.355	3.59e-202	-1.42853
SCN8A	1.25e-206	-0.659957	0.105	0.414	4.2e-202	-0.952117
MAP3K6	4.36e-206	0.466592	0.14	0.032	1.46e-201	0.67315
GIMAP5	1.45e-205	0.0554686	0.012	0	4.85e-201	0.0800242
CARHSP1	1.76e-205	0.590131	0.209	0.064	5.89e-201	0.851379
KHDRBS3	3.34e-205	-0.803682	0.206	0.508	1.12e-200	-1.15947
FAM19A2	6.34e-205	-0.959325	0.178	0.476	2.13e-200	-1.38401
AL590226.1	1.3e-204	0.084892	0.015	0	4.35e-200	0.122473
LDLRAD3	2.28e-203	0.811859	0.438	0.225	7.65e-199	1.17127
CRACR2B	2.86e-203	0.130594	0.04	0.003	9.61e-199	0.188407
PRKD2	6.17e-203	0.354972	0.122	0.026	2.07e-198	0.512117
NLGN4X	3.45e-202	-0.668082	0.089	0.39	1.16e-197	-0.963839
MIDN	4.8e-202	0.618803	0.238	0.08	1.61e-197	0.892744
SHISA9	1.25e-201	-0.756257	0.08	0.376	4.21e-197	-1.09105
DLGAP2	1.47e-201	-0.916829	0.172	0.464	4.92e-197	-1.3227
CHSY1	1.83e-201	0.907709	0.32	0.139	6.12e-197	1.30955
TMEM108	2.87e-201	-0.726545	0.15	0.458	9.64e-197	-1.04818
RPL35	2.96e-201	0.846164	0.356	0.165	9.91e-197	1.22076
TMEM30B	5.87e-201	0.0659942	0.014	0	1.97e-196	0.0952094
SAMD9L	7.77e-201	0.227833	0.072	0.01	2.61e-196	0.328694
TIAM1	1.52e-200	-0.728612	0.103	0.4	5.1e-196	-1.05117
TMEM232	4.14e-200	-0.700437	0.106	0.405	1.39e-195	-1.01052
KSR2	1.23e-199	-0.635917	0.077	0.373	4.11e-195	-0.917434
SLC5A6	3.36e-199	0.6389	0.17	0.047	1.13e-194	0.921737
RGS3	3.68e-199	0.445571	0.174	0.047	1.24e-194	0.642822
UNC5D	1e-198	-0.984307	0.143	0.435	3.37e-194	-1.42006
GPHN	1.06e-198	-0.510497	0.46	0.732	3.54e-194	-0.736491
DGKH	1.38e-198	0.837834	0.342	0.157	4.62e-194	1.20874
CDH13	1.47e-198	-0.907302	0.093	0.386	4.94e-194	-1.30896
PTTG1IP	1.71e-198	0.656755	0.264	0.097	5.75e-194	0.947497
SCN2A	3.5e-198	-0.658892	0.141	0.448	1.17e-193	-0.95058
GPR158	3.54e-198	-0.705836	0.062	0.348	1.19e-193	-1.01831
CYSTM1	1.01e-197	0.596275	0.246	0.087	3.39e-193	0.860242
MAPK10	1.78e-197	-0.61018	0.435	0.688	5.98e-193	-0.880303
CTNNB1	2.79e-197	0.908596	0.479	0.293	9.37e-193	1.31083
APLP1	5.61e-197	-0.806031	0.099	0.393	1.88e-192	-1.16286
CNKSR2	6e-197	-0.7933	0.153	0.449	2.01e-192	-1.14449
PLCE1	9.59e-197	0.706397	0.242	0.084	3.22e-192	1.01912
GRIP1	2.8e-196	-1.12881	0.119	0.412	9.4e-192	-1.62854
ATP5F1E	3.87e-196	0.828805	0.34	0.152	1.3e-191	1.19571
PCNX2	8.47e-196	-0.620284	0.127	0.425	2.84e-191	-0.894881
DACT2	1.18e-195	0.0965492	0.024	0.001	3.96e-191	0.139291
NLGN4Y	1.27e-195	-0.815555	0.058	0.339	4.25e-191	-1.1766
MCF2L2	1.37e-195	-0.59012	0.075	0.367	4.59e-191	-0.851364
NELL2	1.57e-195	-0.842637	0.129	0.422	5.26e-191	-1.21567
AP000915.1	2.57e-195	0.0768232	0.018	0.001	8.61e-191	0.110832
UPB1	3.14e-195	0.118738	0.031	0.002	1.05e-190	0.171302
DIO3	3.33e-195	0.0662666	0.019	0.001	1.12e-190	0.0956025
MT-CO3	8.29e-195	0.504992	0.905	0.839	2.78e-190	0.728549
MVP	2.3e-194	0.395007	0.135	0.032	7.7e-190	0.569875
PRKACB	4.18e-194	-0.557377	0.33	0.637	1.4e-189	-0.804126
SEC14L1	7.29e-194	0.955608	0.412	0.222	2.45e-189	1.37865
BIN1	8.15e-194	-0.682652	0.178	0.485	2.73e-189	-0.984859
RPL21	9.92e-194	0.463085	0.169	0.047	3.33e-189	0.66809
BRINP3	1.7e-193	-0.945472	0.085	0.369	5.71e-189	-1.36403
TUBA1C	2.02e-193	0.490269	0.151	0.039	6.78e-189	0.707308
ROBO1	3.15e-193	-0.856733	0.215	0.51	1.06e-188	-1.236
PLP2	5.47e-193	0.195175	0.052	0.006	1.83e-188	0.281577
PTPN14	6.3e-193	0.785066	0.284	0.116	2.11e-188	1.13261
ZEB2	6.93e-193	-0.712958	0.394	0.691	2.32e-188	-1.02858
LY6E	1.06e-192	0.83947	0.331	0.151	3.57e-188	1.2111
MGAT4C	1.17e-192	-0.958771	0.093	0.379	3.94e-188	-1.38321
PARP12	6.31e-192	0.287246	0.098	0.018	2.12e-187	0.414409
SFTA1P	7.1e-192	0.164	0.054	0.006	2.38e-187	0.236602
EHBP1L1	1.12e-191	0.570098	0.203	0.064	3.77e-187	0.822478
PRKG1	3.56e-191	1.01918	0.572	0.385	1.19e-186	1.47037
KIF21A	4.53e-191	-0.586082	0.097	0.389	1.52e-186	-0.845538
ECE1	4.98e-191	0.741043	0.344	0.156	1.67e-186	1.0691
APBA2	7.65e-191	-0.564472	0.083	0.372	2.57e-186	-0.814361
CLIP4	1.26e-190	-0.65928	0.088	0.375	4.21e-186	-0.951141
RPL11	1.36e-190	0.838902	0.331	0.149	4.55e-186	1.21028
IGF2BP2	1.49e-190	0.241545	0.052	0.006	4.99e-186	0.348476
H3F3B	1.69e-190	0.797508	0.432	0.233	5.66e-186	1.15056
GAS7	2.09e-190	-0.622842	0.113	0.408	7.02e-186	-0.898571
PDLIM4	4.32e-190	0.227614	0.061	0.008	1.45e-185	0.328378
AFAP1L2	6.03e-190	0.501343	0.204	0.064	2.02e-185	0.723285
TMEM109	8.78e-190	0.436298	0.149	0.038	2.94e-185	0.629445
ADAM33	9.46e-190	0.454892	0.133	0.031	3.17e-185	0.65627
ARF6	1.17e-188	0.422106	0.149	0.039	3.94e-184	0.60897
ST6GALNAC5	1.21e-188	-0.897122	0.089	0.369	4.07e-184	-1.29427
ZNF365	2.61e-188	-0.746996	0.073	0.354	8.76e-184	-1.07769
NOL4	9.13e-188	-0.604993	0.118	0.407	3.06e-183	-0.872821
CNOT8	1.69e-187	0.594075	0.221	0.075	5.66e-183	0.857069
FAT3	2.58e-187	-0.765918	0.109	0.392	8.64e-183	-1.10499
RASSF1	5.72e-187	0.410604	0.141	0.035	1.92e-182	0.592376
DSCAML1	9.45e-187	-0.751546	0.09	0.372	3.17e-182	-1.08425
SNCA	2.65e-186	-0.680288	0.097	0.382	8.9e-182	-0.981448
OOEP	3.2e-186	0.803298	0.281	0.114	1.07e-181	1.15891
SPTBN4	6.44e-186	-0.577114	0.121	0.419	2.16e-181	-0.8326
SQOR	8e-186	0.17862	0.051	0.006	2.68e-181	0.257694
DUSP5	8.47e-186	0.312477	0.07	0.01	2.84e-181	0.450809
CAMK2B	1.17e-185	-0.61258	0.147	0.448	3.92e-181	-0.883767
KIF5C	2.48e-185	-0.575856	0.152	0.448	8.33e-181	-0.830785
SCN3A	3.69e-185	-0.636622	0.082	0.362	1.24e-180	-0.918452
SYPL1	6.26e-185	0.511326	0.202	0.064	2.1e-180	0.737687
GNAI2	7.39e-185	0.833003	0.388	0.201	2.48e-180	1.20177
GABRG2	1.42e-184	-0.653828	0.07	0.346	4.76e-180	-0.943274
AC073050.1	2.23e-184	-0.70006	0.137	0.432	7.49e-180	-1.00997
AC083964.1	2.81e-184	0.0527653	0.013	0	9.44e-180	0.0761242
PARP9	1.04e-183	0.359586	0.12	0.027	3.48e-179	0.518772
MED12L	1.11e-183	-0.68757	0.144	0.432	3.73e-179	-0.991953
SLC35F1	1.33e-183	-0.81737	0.189	0.475	4.47e-179	-1.17922
CELF4	1.34e-183	-0.646453	0.098	0.386	4.49e-179	-0.932634
RHOA	1.35e-183	0.781693	0.358	0.175	4.51e-179	1.12775
LINGO2	1.37e-183	-1.01161	0.136	0.412	4.58e-179	-1.45944
PTPRJ	1.64e-183	-0.698515	0.116	0.403	5.5e-179	-1.00774
ZNF536	5.73e-183	-1.10787	0.072	0.337	1.92e-178	-1.59832
TENM4	8.55e-183	-0.675976	0.112	0.397	2.87e-178	-0.975227
CPEB3	1.06e-182	-0.556998	0.221	0.519	3.56e-178	-0.803579
ARMC9	1.1e-182	1.0928	0.464	0.298	3.7e-178	1.57657
SERPINI1	2.41e-182	-0.612592	0.108	0.392	8.1e-178	-0.883783
RRAD	2.58e-182	0.208938	0.058	0.007	8.65e-178	0.301433
EZR	3.7e-182	0.373412	0.177	0.05	1.24e-177	0.53872
CNTN5	4.4e-181	-1.28942	0.151	0.422	1.47e-176	-1.86024
BRINP1	4.42e-181	-0.623261	0.069	0.342	1.48e-176	-0.899175
EPHA6	5.39e-181	-1.00449	0.113	0.387	1.81e-176	-1.44917
DNER	1.44e-180	-0.754077	0.071	0.342	4.84e-176	-1.0879
NBEA	1.88e-180	-0.60898	0.41	0.654	6.3e-176	-0.878572
SRRM4	3.25e-180	-0.639723	0.071	0.343	1.09e-175	-0.922925
EGFR	3.54e-180	0.619644	0.332	0.142	1.19e-175	0.893957
AC025159.1	5.23e-180	-0.694753	0.092	0.368	1.75e-175	-1.00232
IER3	8.34e-180	0.467358	0.083	0.014	2.8e-175	0.674256
ATP2B1	1.44e-179	-0.673191	0.256	0.537	4.82e-175	-0.97121
RPL6	1.96e-179	0.66111	0.25	0.095	6.56e-175	0.95378
ZMAT4	3.46e-179	-0.739775	0.058	0.322	1.16e-174	-1.06727
SRCIN1	4.73e-179	-0.584854	0.104	0.391	1.59e-174	-0.843766
RASSF3	5.29e-179	0.490369	0.168	0.048	1.77e-174	0.707453
TANC1	7.5e-179	0.682758	0.357	0.163	2.52e-174	0.985012
NEO1	1.13e-178	-0.709559	0.174	0.456	3.79e-174	-1.02368
DOCK10	1.2e-178	-1.07265	0.158	0.425	4.01e-174	-1.54751
LPL	1.31e-178	0.441144	0.123	0.029	4.39e-174	0.636436
GABRG3	1.62e-178	-0.767489	0.078	0.35	5.45e-174	-1.10725
SAT1	2.67e-178	0.908526	0.344	0.164	8.95e-174	1.31073
RAPGEF1	4.16e-178	0.821645	0.37	0.188	1.4e-173	1.18538
HERC2	5.03e-178	1.10327	0.571	0.45	1.69e-173	1.59168
LAMA3	8.13e-178	0.506499	0.151	0.041	2.73e-173	0.730724
RCSD1	8.75e-178	0.322409	0.103	0.021	2.94e-173	0.465137
CSPG4	2.59e-177	0.468185	0.168	0.048	8.7e-173	0.675448
CARD6	3.59e-177	0.0990404	0.029	0.002	1.2e-172	0.142885
LBH	4.22e-177	0.292255	0.095	0.019	1.41e-172	0.421635
PAK3	7.02e-177	-0.64824	0.146	0.428	2.35e-172	-0.935213
U91328.2	8.29e-177	0.120231	0.036	0.003	2.78e-172	0.173457
POLR2L	2.47e-176	0.636888	0.222	0.079	8.29e-172	0.918835
TNIP2	3.01e-176	0.295474	0.097	0.019	1.01e-171	0.426279
ABCA1	1.27e-175	0.668969	0.281	0.113	4.25e-171	0.965118
RPS9	1.86e-175	0.784458	0.359	0.178	6.25e-171	1.13173
TEK	1.89e-175	0.539387	0.165	0.048	6.34e-171	0.778171
RNF144A	3.45e-175	-0.576219	0.164	0.451	1.16e-170	-0.831308
OST4	4.74e-175	0.528036	0.183	0.057	1.59e-170	0.761795
ECM2	5.06e-175	0.236057	0.059	0.008	1.7e-170	0.340558
ELK3	5.27e-175	0.287643	0.091	0.017	1.77e-170	0.414981
TSPAN14	1.09e-174	0.669217	0.256	0.1	3.65e-170	0.965476
CD40	2.86e-174	0.169766	0.052	0.006	9.59e-170	0.244921
ARFGEF3	3.78e-174	-0.573042	0.195	0.486	1.27e-169	-0.826725
KIAA0930	5.25e-174	-0.5218	0.211	0.509	1.76e-169	-0.752798
EML6	1.58e-173	-0.571977	0.088	0.359	5.31e-169	-0.825189
SMAD9	3.68e-173	0.552262	0.163	0.048	1.23e-168	0.796745
PDE1A	5.3e-173	-0.834245	0.187	0.46	1.78e-168	-1.20356
NETO1	5.51e-173	-0.645947	0.067	0.331	1.85e-168	-0.931904
CCDC141	6.3e-173	0.212131	0.059	0.008	2.11e-168	0.30604
SLC35F3	1.91e-172	-0.707496	0.086	0.355	6.42e-168	-1.0207
CACNA1E	2.17e-172	-0.621921	0.068	0.331	7.29e-168	-0.897242
NMNAT2	2.32e-172	-0.54711	0.064	0.327	7.77e-168	-0.789313
SLC44A5	3.69e-172	-0.751025	0.064	0.323	1.24e-167	-1.0835
TARBP1	4.32e-172	-0.572657	0.073	0.335	1.45e-167	-0.826169
KCNH7	8.54e-172	-0.899203	0.112	0.379	2.86e-167	-1.29728
RALYL	1.29e-171	-1.09495	0.236	0.481	4.34e-167	-1.57968
AL589740.1	1.8e-171	-0.961561	0.103	0.367	6.05e-167	-1.38724
ZBTB46	2.54e-171	0.628291	0.235	0.088	8.53e-167	0.906432
SYN3	2.74e-171	-0.847224	0.124	0.389	9.2e-167	-1.22229
ANKRD30BL	4.97e-171	-0.726934	0.105	0.378	1.67e-166	-1.04874
SORL1	1.08e-170	-0.647505	0.126	0.407	3.62e-166	-0.934152
FHL3	1.12e-170	0.180593	0.06	0.008	3.76e-166	0.260541
TUBAL3	1.3e-170	0.0177025	0.006	0	4.34e-166	0.0255392
PLIN2	1.83e-170	0.322965	0.098	0.02	6.14e-166	0.46594
FZD4	1.86e-170	0.360597	0.119	0.028	6.24e-166	0.520232
AKR1C1	7.42e-170	0.318896	0.076	0.013	2.49e-165	0.46007
POMP	1.66e-169	0.617849	0.232	0.087	5.58e-165	0.891367
SEZ6L	2.18e-169	-0.67365	0.092	0.362	7.33e-165	-0.971871
PTPRT	2.2e-169	-0.868821	0.116	0.383	7.38e-165	-1.25344
CYFIP2	2.54e-169	-0.538697	0.108	0.382	8.5e-165	-0.777175
MYL3	3.28e-169	0.0780925	0.022	0.001	1.1e-164	0.112664
KIF26A	3.42e-169	0.122691	0.044	0.005	1.15e-164	0.177006
SYNDIG1	5.26e-169	-0.683841	0.055	0.31	1.76e-164	-0.986574
AMPH	6.55e-169	-0.60714	0.102	0.371	2.2e-164	-0.875917
CNTN3	9.99e-169	-0.694866	0.088	0.353	3.35e-164	-1.00248
ANKRD36C	2.26e-168	-0.513333	0.185	0.471	7.57e-164	-0.740583
ANKRD36	4.59e-168	-0.503271	0.222	0.509	1.54e-163	-0.726067
MTUS2	4.6e-168	-0.76299	0.163	0.432	1.54e-163	-1.10076
REPS2	5.26e-168	-0.5532	0.082	0.345	1.76e-163	-0.798098
DIP2B	1.28e-167	-0.73857	0.251	0.53	4.29e-163	-1.06553
SMAD7	2.26e-167	0.44544	0.145	0.04	7.6e-163	0.642635
C1orf21	2.36e-167	-0.556466	0.088	0.356	7.9e-163	-0.802811
TMEM71	2.36e-167	0.131457	0.037	0.003	7.92e-163	0.189652
DDIT4	2.5e-167	0.642428	0.26	0.102	8.39e-163	0.926827
LAMA5	4.09e-167	0.704298	0.239	0.093	1.37e-162	1.01609
RPL7A	5.67e-167	0.771216	0.307	0.141	1.9e-162	1.11263
CDH8	8.32e-167	-0.660711	0.087	0.349	2.79e-162	-0.953204
AATK	1.26e-166	-0.736832	0.083	0.343	4.22e-162	-1.06302
DTNB	2.29e-166	-0.520168	0.159	0.441	7.69e-162	-0.750444
MBP	6.2e-166	-1.11112	0.23	0.495	2.08e-161	-1.60301
CKB	9.98e-166	-0.533375	0.279	0.579	3.35e-161	-0.769497
PAK5	1.23e-165	-0.550456	0.068	0.325	4.14e-161	-0.794139
JPH4	1.99e-165	-0.56277	0.076	0.337	6.69e-161	-0.811906
TNR	4.16e-165	-0.927631	0.104	0.373	1.39e-160	-1.33829
KIAA1549L	4.5e-165	-0.625721	0.118	0.383	1.51e-160	-0.902725
MT-ND1	5.45e-165	0.587076	0.767	0.648	1.83e-160	0.846972
DMD	9.69e-165	-0.53583	0.433	0.681	3.25e-160	-0.77304
ENPEP	1.17e-164	0.36964	0.077	0.013	3.94e-160	0.533277
RPL28	1.31e-164	0.870984	0.453	0.283	4.38e-160	1.25656
ABCA2	7.36e-164	-0.800606	0.145	0.413	2.47e-159	-1.15503
PCSK2	1.41e-163	-0.639439	0.094	0.355	4.73e-159	-0.922515
PTPN12	1.62e-163	0.802528	0.415	0.239	5.45e-159	1.1578
STRBP	1.76e-163	-0.536221	0.126	0.394	5.9e-159	-0.773604
DCLK1	2.62e-163	-0.77455	0.215	0.466	8.78e-159	-1.11744
PARD3B	4.35e-163	0.56944	0.399	0.191	1.46e-158	0.821528
NFASC	1.84e-162	-0.624996	0.183	0.462	6.17e-158	-0.901679
TFPI2	5.08e-162	0.032717	0.008	0	1.7e-157	0.0472006
EFNA1	6.47e-162	0.435309	0.147	0.041	2.17e-157	0.628018
COLGALT2	1.02e-161	-0.672003	0.068	0.319	3.42e-157	-0.969495
C2CD2	1.15e-161	0.728718	0.27	0.116	3.86e-157	1.05132
HLA-F	1.22e-161	0.234042	0.071	0.012	4.08e-157	0.337652
CSMD2	1.27e-161	-0.523748	0.092	0.356	4.27e-157	-0.755608
KCNB2	1.32e-161	-0.781557	0.064	0.311	4.43e-157	-1.12755
PREX2	1.34e-161	0.550309	0.426	0.215	4.49e-157	0.793928
ARRDC2	1.46e-161	0.462592	0.185	0.059	4.91e-157	0.66738
GPSM3	1.93e-161	0.155408	0.054	0.007	6.46e-157	0.224206
LINC00924	1.98e-161	0.217279	0.042	0.005	6.65e-157	0.313468
AMOTL1	2.13e-161	0.530874	0.208	0.074	7.13e-157	0.765889
FNDC3B	2.19e-161	0.793376	0.416	0.233	7.33e-157	1.1446
SIRPA	3.5e-161	-0.535697	0.104	0.368	1.18e-156	-0.772847
LPP	4.14e-161	0.829751	0.6	0.444	1.39e-156	1.19708
RPS15	4.18e-161	0.883077	0.45	0.278	1.4e-156	1.27401
GALNT18	6.73e-161	1.0375	0.447	0.286	2.26e-156	1.4968
GARNL3	8.37e-161	-0.569591	0.097	0.356	2.81e-156	-0.821746
KIF1A	8.91e-161	-0.523672	0.144	0.419	2.99e-156	-0.755499
FMN1	1.09e-160	-0.709164	0.127	0.391	3.65e-156	-1.02311
DISC1	1.15e-160	0.568685	0.317	0.137	3.86e-156	0.820439
SLFN13	1.46e-160	0.0587263	0.016	0.001	4.91e-156	0.0847242
HSPA1B	1.74e-160	1.40143	0.293	0.131	5.83e-156	2.02184
MYLK2	3.25e-160	0.0730043	0.017	0.001	1.09e-155	0.105323
EFNA5	1.13e-159	-0.721542	0.215	0.472	3.79e-155	-1.04096
ACER2	1.15e-159	0.569641	0.155	0.046	3.87e-155	0.821818
MBOAT1	1.57e-159	0.121273	0.044	0.005	5.28e-155	0.17496
EIF1	1.87e-159	0.859051	0.498	0.342	6.28e-155	1.23935
SH3GL2	2.17e-159	-0.653135	0.105	0.364	7.26e-155	-0.942275
SWAP70	3.32e-159	0.522571	0.224	0.082	1.11e-154	0.75391
ELF1	4.15e-159	0.59729	0.303	0.131	1.39e-154	0.861708
PAK1	5.43e-158	-0.521494	0.076	0.33	1.82e-153	-0.752357
CELF2	8.56e-158	-0.646244	0.527	0.686	2.87e-153	-0.932333
HSPA12A	1.25e-157	-0.540072	0.114	0.376	4.19e-153	-0.779159
CAMK4	1.34e-157	-0.537203	0.074	0.328	4.5e-153	-0.77502
TSPO	1.88e-157	0.353254	0.143	0.039	6.32e-153	0.509638
TAP1	2.23e-157	0.258876	0.097	0.021	7.49e-153	0.373479
CCSER1	3.4e-157	-0.800399	0.347	0.552	1.14e-152	-1.15473
SENCR	5.08e-157	0.0380476	0.012	0	1.7e-152	0.054891
RETREG1	6.68e-157	-0.566253	0.058	0.302	2.24e-152	-0.816931
ACVR1	6.73e-157	0.672134	0.245	0.099	2.26e-152	0.969684
RPS14	7.25e-157	0.735904	0.313	0.148	2.43e-152	1.06169
SLC3A2	1.23e-156	0.703663	0.281	0.123	4.11e-152	1.01517
AC007952.7	1.37e-156	0.0355499	0.006	0	4.6e-152	0.0512877
PGGHG	1.48e-156	0.325175	0.098	0.021	4.97e-152	0.469128
AMER2	1.55e-156	-0.831644	0.074	0.319	5.19e-152	-1.19981
HS3ST5	2.74e-156	-0.803229	0.069	0.315	9.18e-152	-1.15881
SLC22A17	3.05e-156	-0.526337	0.139	0.406	1.02e-151	-0.759344
CAMK2A	3.4e-156	-0.671888	0.141	0.406	1.14e-151	-0.969329
BTBD8	5.55e-156	-0.502418	0.094	0.349	1.86e-151	-0.724836
AL353653.1	8.91e-156	0.0555913	0.014	0	2.99e-151	0.0802012
ANXA2R	9.66e-156	0.0942133	0.029	0.002	3.24e-151	0.135921
MEIS2	1.4e-155	-0.769645	0.098	0.349	4.69e-151	-1.11036
VSNL1	1.64e-155	-0.575791	0.119	0.382	5.5e-151	-0.830691
OLFM3	1.79e-155	-0.756514	0.102	0.356	6.02e-151	-1.09142
CCDC102A	2.62e-155	0.0928144	0.026	0.002	8.79e-151	0.133903
AC018816.1	3.2e-155	0.551424	0.164	0.052	1.07e-150	0.795537
PPP2R2C	3.75e-155	-0.517541	0.084	0.335	1.26e-150	-0.746654
CYR61	4.46e-155	0.275536	0.067	0.011	1.5e-150	0.397515
C1R	5.2e-155	0.349154	0.089	0.018	1.74e-150	0.503723
DUSP6	8.9e-155	0.504676	0.152	0.045	2.99e-150	0.728094
WDR17	1.16e-154	-0.473769	0.077	0.328	3.88e-150	-0.683504
OSBP2	2.95e-154	-0.531606	0.081	0.331	9.89e-150	-0.766945
FAM19A1	4.14e-154	-0.905404	0.127	0.374	1.39e-149	-1.30622
RPS11	6.2e-154	0.724944	0.315	0.151	2.08e-149	1.04587
LINC01122	9.04e-154	-0.674854	0.075	0.321	3.03e-149	-0.973609
MMP14	1.01e-153	0.143669	0.045	0.005	3.38e-149	0.20727
KCND3	8.02e-153	-0.50641	0.066	0.311	2.69e-148	-0.730595
FAM171B	1.42e-152	-0.512255	0.131	0.392	4.75e-148	-0.739028
GALNTL6	1.52e-152	-1.09764	0.104	0.348	5.11e-148	-1.58357
TMEM59L	1.76e-152	-0.492837	0.159	0.43	5.91e-148	-0.711014
TPPP	2.87e-152	-0.560346	0.1	0.353	9.61e-148	-0.808408
CPNE8	5.97e-152	0.8944	0.4	0.232	2e-147	1.29035
SYT15	6e-152	0.0973088	0.031	0.003	2.01e-147	0.140387
GRAMD2B	8.39e-152	0.729782	0.364	0.18	2.81e-147	1.05285
WASF1	9.21e-152	-0.519653	0.082	0.329	3.09e-147	-0.7497
ZNF483	9.54e-152	-0.477923	0.123	0.383	3.2e-147	-0.689497
GCH1	9.68e-152	0.250327	0.073	0.013	3.25e-147	0.361146
IRF1	1.61e-151	0.163322	0.053	0.007	5.38e-147	0.235623
PLXNA4	1.79e-151	-0.587924	0.058	0.296	6.02e-147	-0.848196
ROBO2	1.92e-151	-1.20525	0.25	0.482	6.44e-147	-1.7388
DNM1	3.57e-151	-0.521719	0.249	0.522	1.2e-146	-0.752682
KIF3A	6.23e-151	-0.500563	0.114	0.365	2.09e-146	-0.72216
CHD5	6.39e-151	-0.52948	0.151	0.415	2.14e-146	-0.763879
TLN1	7.17e-151	0.427716	0.167	0.053	2.4e-146	0.617064
GABRA1	7.53e-151	-0.530616	0.066	0.308	2.53e-146	-0.765517
LINC01679	8.44e-151	0.0395532	0.011	0	2.83e-146	0.0570631
PTMS	9.58e-151	0.83101	0.427	0.263	3.21e-146	1.19889
TTC3	1.02e-150	-0.451616	0.364	0.629	3.42e-146	-0.651545
NOVA1	1.79e-150	-0.510953	0.302	0.581	6e-146	-0.737149
BASP1	3.25e-150	-0.547739	0.173	0.435	1.09e-145	-0.79022
NFIX	4.14e-150	-0.534587	0.158	0.417	1.39e-145	-0.771245
MAPKAPK2	5.3e-150	0.426584	0.18	0.059	1.78e-145	0.615431
F2RL3	9.08e-150	0.0283626	0.009	0	3.05e-145	0.0409186
SV2B	1.03e-149	-0.641084	0.078	0.319	3.44e-145	-0.924889
CREB5	1.25e-149	-0.974966	0.089	0.327	4.21e-145	-1.40658
FAM111A	1.42e-149	0.247019	0.081	0.016	4.77e-145	0.356374
ATP2A3	4.04e-149	0.114043	0.037	0.004	1.36e-144	0.164529
SHANK2	4.33e-149	-0.462372	0.064	0.306	1.45e-144	-0.667061
CASKIN2	5.48e-149	0.356624	0.131	0.035	1.84e-144	0.514499
SH3BGRL3	1.23e-148	0.680796	0.264	0.115	4.14e-144	0.982182
FCGRT	1.29e-148	0.276669	0.117	0.029	4.32e-144	0.399149
ELAVL4	1.45e-148	-0.50004	0.07	0.31	4.86e-144	-0.721406
MTMR7	1.98e-148	-0.53465	0.037	0.263	6.63e-144	-0.771337
TPM1	2.01e-148	0.779159	0.347	0.183	6.75e-144	1.12409
RBM20	6.61e-148	0.342347	0.104	0.025	2.22e-143	0.493902
R3HDM1	7.59e-148	-0.592284	0.307	0.551	2.55e-143	-0.854485
TENM3	7.97e-148	-0.743094	0.091	0.332	2.67e-143	-1.07206
RPL13A	1.05e-147	0.751281	0.316	0.156	3.52e-143	1.08387
PLCB1	1.96e-147	-0.651166	0.507	0.661	6.58e-143	-0.939434
ZNF90	2.09e-147	0.409356	0.157	0.048	7e-143	0.590576
STK3	2.77e-147	0.688947	0.435	0.248	9.3e-143	0.99394
FHIT	5.69e-147	-0.538466	0.385	0.656	1.91e-142	-0.776843
PPP1R13L	5.74e-147	0.18538	0.058	0.009	1.92e-142	0.267447
OSBPL1A	5.92e-147	-0.512713	0.255	0.524	1.98e-142	-0.739689
KRT18	9.19e-147	0.0613083	0.011	0	3.08e-142	0.0884492
KCNJ6	1.06e-146	-0.536866	0.067	0.302	3.56e-142	-0.774534
KIF1C	1.83e-146	0.376079	0.152	0.046	6.12e-142	0.542567
TPM4	2.38e-146	0.641375	0.256	0.11	7.98e-142	0.925309
MEG8	2.81e-146	-0.50266	0.074	0.315	9.44e-142	-0.725185
KCNMB4	3.87e-146	-0.631586	0.088	0.328	1.3e-141	-0.911186
RAB3C	4.04e-146	-0.630531	0.072	0.309	1.35e-141	-0.909663
RPS3	7.05e-146	0.786929	0.343	0.18	2.37e-141	1.1353
PTBP1	1.15e-145	0.583175	0.244	0.101	3.86e-141	0.841343
BRINP2	1.16e-145	-0.537257	0.056	0.287	3.88e-141	-0.775098
MTFP1	1.16e-145	0.133358	0.038	0.004	3.89e-141	0.192395
LONRF2	1.4e-145	-0.472282	0.079	0.32	4.71e-141	-0.681359
GABRA2	1.79e-145	-0.522636	0.062	0.296	6e-141	-0.754004
FBLIM1	1.93e-145	0.177897	0.042	0.005	6.48e-141	0.256651
CDK2AP2	4.38e-145	0.477744	0.179	0.061	1.47e-140	0.689239
ICAM1	6.56e-145	0.201768	0.059	0.009	2.2e-140	0.29109
PDLIM5	7.5e-145	0.603989	0.33	0.156	2.52e-140	0.871372
ART5	1.34e-144	0.0164972	0.006	0	4.49e-140	0.0238004
B3GNT2	1.58e-144	0.360731	0.126	0.035	5.31e-140	0.520425
TNRC6A	1.6e-144	-0.457265	0.419	0.671	5.35e-140	-0.659694
FAM49B	1.61e-144	-0.484823	0.195	0.46	5.41e-140	-0.699452
CLVS2	1.73e-144	-0.489853	0.062	0.296	5.79e-140	-0.706708
HLX	1.77e-144	0.113567	0.034	0.003	5.94e-140	0.163842
THY1	2.99e-144	-0.524296	0.114	0.368	1e-139	-0.756399
SLC6A1-AS1	3.12e-144	0.924159	0.247	0.104	1.05e-139	1.33328
ACTG1	6.77e-144	0.852357	0.476	0.324	2.27e-139	1.22969
LINC00599	7.12e-144	-0.468095	0.075	0.312	2.39e-139	-0.675318
NSF	2e-143	-0.490507	0.208	0.47	6.71e-139	-0.707652
NDST3	3.02e-143	-0.61603	0.051	0.274	1.01e-138	-0.888744
PIK3R1	3.89e-143	-0.47301	0.272	0.535	1.31e-138	-0.68241
NRM	4.21e-143	0.141499	0.048	0.006	1.41e-138	0.20414
PRKCB	6.16e-143	-0.633183	0.245	0.487	2.07e-138	-0.91349
PTPRO	6.55e-143	-0.618467	0.062	0.291	2.2e-138	-0.892259
SH2D2A	7.83e-143	0.0484	0.01	0	2.63e-138	0.0698264
SLITRK5	9.55e-143	-0.460563	0.053	0.281	3.2e-138	-0.664452
KCNH1	1.06e-142	-0.521252	0.045	0.266	3.56e-138	-0.752008
RPS4X	1.71e-142	0.630313	0.229	0.093	5.73e-138	0.90935
SLC2A13	2.03e-142	-0.556528	0.227	0.479	6.82e-138	-0.8029
PREPL	3.74e-142	-0.449872	0.204	0.468	1.25e-137	-0.649029
MIR99AHG	4.18e-142	-0.324944	0.471	0.739	1.4e-137	-0.468794
FAM135B	5.29e-142	-0.518301	0.054	0.28	1.77e-137	-0.74775
CIT	9.17e-142	-0.518901	0.114	0.357	3.08e-137	-0.748616
CLVS1	9.81e-142	-0.533145	0.055	0.28	3.29e-137	-0.769166
RPS13	1.47e-141	0.535438	0.206	0.077	4.92e-137	0.772474
RAP1B	1.69e-141	0.717381	0.357	0.192	5.66e-137	1.03496
CCND1	2.61e-141	0.218232	0.086	0.018	8.76e-137	0.314842
FAM69A	2.67e-141	-0.48987	0.112	0.355	8.97e-137	-0.706734
MIR137HG	6.17e-141	-0.602579	0.078	0.311	2.07e-136	-0.869338
SBNO2	6.89e-141	0.410621	0.132	0.038	2.31e-136	0.5924
ZNF804A	9.26e-141	-0.876268	0.073	0.3	3.11e-136	-1.26419
EDN3	9.35e-141	0.0691046	0.021	0.001	3.14e-136	0.0996969
CALN1	1.09e-140	-0.618235	0.073	0.303	3.67e-136	-0.891924
TMOD3	1.73e-140	0.650271	0.271	0.124	5.8e-136	0.938143
AP000808.1	1.88e-140	0.01664	0.005	0	6.29e-136	0.0240065
FRRS1L	1.98e-140	-0.449555	0.053	0.281	6.64e-136	-0.648571
GABRA4	2.06e-140	-0.46313	0.05	0.274	6.9e-136	-0.668156
RPL18	3.78e-140	0.79067	0.405	0.243	1.27e-135	1.1407
FZD3	4.16e-140	-0.445212	0.113	0.358	1.4e-135	-0.642305
CD320	4.23e-140	0.497959	0.158	0.051	1.42e-135	0.718403
MMP16	1.01e-139	-0.705355	0.208	0.453	3.39e-135	-1.01761
RBFOX3	1.6e-139	-0.499002	0.078	0.312	5.38e-135	-0.719908
PLXDC2	1.81e-139	-0.890462	0.286	0.539	6.08e-135	-1.28467
RASSF9	3.28e-139	0.0454205	0.013	0	1.1e-134	0.065528
UCHL1	3.76e-139	-0.483798	0.138	0.393	1.26e-134	-0.697973
SHC3	3.79e-139	-0.479344	0.061	0.286	1.27e-134	-0.691547
SINHCAF	4.77e-139	0.168027	0.048	0.006	1.6e-134	0.242411
PHACTR1	1.04e-138	-0.644889	0.371	0.582	3.49e-134	-0.930378
DYNC1I1	1.09e-138	-0.470725	0.22	0.476	3.66e-134	-0.679113
ICA1L	1.81e-138	-0.394589	0.082	0.317	6.09e-134	-0.569272
CNN3	2.04e-138	0.574604	0.31	0.148	6.84e-134	0.828979
ARHGDIB	4.44e-138	0.182696	0.06	0.01	1.49e-133	0.263574
ELMO1	7.23e-138	-0.785359	0.343	0.59	2.42e-133	-1.13303
SV2A	1.2e-137	-0.493447	0.082	0.315	4.02e-133	-0.711893
LMO3	1.98e-137	-0.532093	0.153	0.4	6.62e-133	-0.767648
FBN1	2.68e-137	-0.405448	0.086	0.323	8.99e-133	-0.584938
NAALADL2	2.76e-137	-0.617234	0.158	0.406	9.27e-133	-0.890481
ITGB5	3.2e-137	0.353848	0.154	0.048	1.07e-132	0.510494
F10	3.32e-137	0.105791	0.032	0.003	1.12e-132	0.152624
S1PR4	3.46e-137	0.0302384	0.009	0	1.16e-132	0.0436248
LINC01250	3.93e-137	-0.542774	0.049	0.266	1.32e-132	-0.783057
NELL1	4.51e-137	-0.686624	0.078	0.304	1.51e-132	-0.990589
SLC40A1	4.97e-137	0.242314	0.085	0.018	1.67e-132	0.349586
HDAC2-AS2	7.66e-137	-0.86292	0.06	0.279	2.57e-132	-1.24493
CDH12	9.68e-137	-0.835786	0.141	0.374	3.24e-132	-1.20578
EEF1A2	1.02e-136	-0.467316	0.136	0.39	3.42e-132	-0.674195
NRXN2	1.13e-136	-0.475339	0.094	0.33	3.8e-132	-0.685769
AC010737.1	2.16e-136	0.095835	0.018	0.001	7.25e-132	0.138261
ARHGEF4	2.38e-136	-0.481033	0.086	0.321	7.98e-132	-0.693984
FUT8	2.53e-136	-0.598028	0.295	0.555	8.47e-132	-0.862771
DZIP3	3.2e-136	-0.406919	0.084	0.316	1.07e-131	-0.58706
ACACA	4.21e-136	-0.416696	0.2	0.46	1.41e-131	-0.601165
SGPP2	4.36e-136	0.780184	0.229	0.098	1.46e-131	1.12557
TLN2	9.85e-136	-0.452005	0.14	0.39	3.3e-131	-0.652105
CTNNA3	1.18e-135	-1.25435	0.227	0.456	3.96e-131	-1.80964
PPBP	1.22e-135	0.0277126	0.005	0	4.09e-131	0.0399808
TANC2	1.45e-135	-0.485494	0.306	0.559	4.85e-131	-0.70042
FAU	1.57e-135	0.712391	0.32	0.162	5.28e-131	1.02776
RPL27	1.73e-135	0.624156	0.251	0.11	5.81e-131	0.900467
QDPR	2.01e-135	-0.836533	0.12	0.353	6.75e-131	-1.20686
TGFBR3	2.55e-135	0.610089	0.22	0.088	8.55e-131	0.880172
SDF2L1	2.69e-135	0.268746	0.091	0.021	9.03e-131	0.387719
FSTL4	3.04e-135	-0.608773	0.061	0.281	1.02e-130	-0.878274
LY96	4.91e-135	0.24456	0.074	0.015	1.65e-130	0.352825
CACNB4	5.35e-135	-0.526205	0.044	0.256	1.79e-130	-0.759154
ATL1	5.9e-135	-0.475696	0.081	0.309	1.98e-130	-0.686285
MICAL3	6.42e-135	-0.441749	0.198	0.454	2.15e-130	-0.637308
WISP1	7.21e-135	0.125421	0.027	0.002	2.42e-130	0.180944
CD47	7.31e-135	-0.413449	0.184	0.436	2.45e-130	-0.59648
IGFBP6	1.16e-134	0.282038	0.096	0.023	3.89e-130	0.406894
AC022414.1	1.49e-134	0.503938	0.145	0.046	5.01e-130	0.727028
GRAMD1B	2.43e-134	-0.468834	0.059	0.278	8.16e-130	-0.676385
TAL1	2.73e-134	0.193505	0.06	0.01	9.16e-130	0.279168
PRNP	3.71e-134	-0.483181	0.26	0.513	1.25e-129	-0.697083
DCC	5.99e-134	-0.973952	0.131	0.356	2.01e-129	-1.40512
CYTH3	6.18e-134	0.82959	0.331	0.179	2.07e-129	1.19685
GLRB	6.55e-134	-0.42214	0.049	0.265	2.2e-129	-0.609019
SPTBN1	8.86e-134	0.664823	0.626	0.558	2.97e-129	0.959137
LANCL1	1.09e-133	-0.612008	0.13	0.365	3.64e-129	-0.882941
GRIN1	1.18e-133	-0.527607	0.381	0.606	3.96e-129	-0.761176
RHBDF1	2.23e-133	0.266826	0.082	0.017	7.48e-129	0.384949
RNF150	2.24e-133	-0.494684	0.11	0.346	7.52e-129	-0.713679
TMEM144	2.79e-133	-1.14418	0.081	0.295	9.37e-129	-1.6507
RPS26	3.47e-133	0.360059	0.127	0.037	1.16e-128	0.519455
SORCS3	4.5e-133	-0.612124	0.06	0.278	1.51e-128	-0.883108
MAFK	4.72e-133	0.444889	0.151	0.049	1.58e-128	0.641839
PCSK1N	7.82e-133	-0.462626	0.117	0.359	2.62e-128	-0.667428
FAM66D	8.42e-133	-0.437288	0.047	0.261	2.82e-128	-0.630873
HSPA8	9.99e-133	0.616767	0.227	0.095	3.35e-128	0.889806
CASC15	1.95e-132	0.942253	0.319	0.172	6.55e-128	1.35938
FAM169A	2.56e-132	-0.418564	0.076	0.301	8.57e-128	-0.60386
PWAR6	2.92e-132	-0.427244	0.111	0.347	9.79e-128	-0.616383
FAM19A5	3.64e-132	-0.458298	0.088	0.316	1.22e-127	-0.661184
CELF5	5.6e-132	-0.437919	0.046	0.258	1.88e-127	-0.631783
WDPCP	5.69e-132	-0.451588	0.214	0.466	1.91e-127	-0.651504
SELENOM	5.75e-132	0.54788	0.23	0.096	1.93e-127	0.790424
IFIH1	8.63e-132	0.210613	0.067	0.012	2.89e-127	0.30385
KLF11	1.03e-131	0.22601	0.074	0.015	3.46e-127	0.326063
USP53	1.49e-131	0.754766	0.26	0.118	4.99e-127	1.0889
PLP1	2.04e-131	-1.54211	0.145	0.359	6.85e-127	-2.22479
SRPX2	3.37e-131	0.266784	0.05	0.007	1.13e-126	0.384887
RGL1	9.35e-131	-0.438121	0.166	0.416	3.14e-126	-0.632076
CDH9	1.29e-130	-0.71342	0.048	0.256	4.32e-126	-1.02925
LCAT	2.81e-130	0.309939	0.096	0.023	9.43e-126	0.447147
UBE2E2	3.74e-130	-0.38178	0.435	0.689	1.25e-125	-0.550791
TXNRD1	4.01e-130	0.800839	0.392	0.239	1.34e-125	1.15537
CTTNBP2	4.51e-130	-0.512639	0.171	0.411	1.51e-125	-0.739582
SPOCK3	4.53e-130	-0.810832	0.299	0.515	1.52e-125	-1.16978
CALY	6.5e-130	-0.45394	0.095	0.326	2.18e-125	-0.654896
CA10	6.83e-130	-0.770669	0.07	0.286	2.29e-125	-1.11184
ADIPOR2	1.66e-129	0.725525	0.447	0.276	5.56e-125	1.04671
AUTS2	6.45e-129	-0.414879	0.61	0.808	2.16e-124	-0.598544
SRRM3	1.68e-128	-0.435557	0.122	0.357	5.63e-124	-0.628376
CD79B	1.97e-128	0.0395187	0.01	0	6.6e-124	0.0570135
KL	2.44e-128	0.0685704	0.027	0.002	8.19e-124	0.0989261
C10orf90	2.72e-128	-0.970678	0.061	0.268	9.14e-124	-1.40039
B4GALT1	3.24e-128	0.365307	0.128	0.038	1.09e-123	0.527026
AL354836.1	4.84e-128	0.215687	0.059	0.01	1.62e-123	0.31117
RPL35A	6.57e-128	0.624842	0.253	0.115	2.2e-123	0.901456
KIAA0319	8.97e-128	-0.463914	0.048	0.254	3.01e-123	-0.669287
CLIC5	1.69e-127	0.431081	0.11	0.03	5.66e-123	0.621918
JAK1	2.88e-127	0.715587	0.386	0.231	9.65e-123	1.03237
SCAMP5	3.06e-127	-0.429951	0.116	0.348	1.03e-122	-0.620288
CYP1B1	5.36e-127	0.41857	0.074	0.016	1.8e-122	0.603869
SYBU	7.18e-127	-0.439087	0.102	0.324	2.41e-122	-0.633469
ELAVL2	1.16e-126	-0.495384	0.056	0.265	3.9e-122	-0.714689
B4GALNT4	1.94e-126	-0.469535	0.065	0.278	6.49e-122	-0.677396
CDK19	2.51e-126	-0.609393	0.225	0.463	8.43e-122	-0.879168
MAPRE2	2.59e-126	-0.427262	0.223	0.474	8.7e-122	-0.616409
SEMA6D	2.62e-126	-0.600584	0.114	0.335	8.77e-122	-0.866459
SLC4A8	2.8e-126	-0.46881	0.052	0.258	9.4e-122	-0.676349
WWC2	4.04e-126	0.810177	0.349	0.198	1.35e-121	1.16884
PRKAR1B	4.97e-126	-0.469783	0.146	0.386	1.67e-121	-0.677753
TNFRSF12A	5.39e-126	0.0869329	0.025	0.002	1.81e-121	0.125418
CXCL8	5.73e-126	0.0366762	0.009	0	1.92e-121	0.0529126
DDR2	8.79e-126	0.365456	0.152	0.05	2.95e-121	0.527242
ARHGAP32	1.09e-125	-0.41907	0.31	0.554	3.66e-121	-0.60459
PCDH10	1.37e-125	-0.444201	0.067	0.28	4.58e-121	-0.640847
SLC2A4	2.01e-125	0.109605	0.028	0.003	6.75e-121	0.158126
SNCB	3.08e-125	-0.471427	0.125	0.36	1.03e-120	-0.680126
CST3	3.44e-125	0.52419	0.403	0.223	1.15e-120	0.756246
MIR124-2HG	6.09e-125	-0.38855	0.033	0.23	2.04e-120	-0.56056
TRHDE	6.87e-125	-0.681641	0.064	0.271	2.3e-120	-0.9834
ADM5	9.76e-125	0.142261	0.045	0.006	3.27e-120	0.205239
WNK2	1.25e-124	-0.400984	0.072	0.287	4.2e-120	-0.578497
KCNH8	1.56e-124	-0.989885	0.066	0.269	5.24e-120	-1.4281
ECT2	2.07e-124	0.341173	0.102	0.027	6.96e-120	0.492209
TRPC4	2.63e-124	0.864549	0.223	0.096	8.83e-120	1.24728
AGRN	2.89e-124	0.769638	0.342	0.191	9.7e-120	1.11035
MXRA8	3.17e-124	0.209311	0.05	0.008	1.06e-119	0.301972
PGBD5	4.58e-124	-0.399619	0.049	0.254	1.54e-119	-0.576528
KLHL3	5.27e-124	-0.479953	0.064	0.272	1.77e-119	-0.692426
TRABD2B	9.68e-124	0.142717	0.029	0.003	3.25e-119	0.205897
PACRG	1.01e-123	-0.455744	0.081	0.295	3.39e-119	-0.6575
FHOD3	1.12e-123	-0.432494	0.052	0.257	3.76e-119	-0.623957
AL138686.1	1.28e-123	0.263282	0.085	0.019	4.3e-119	0.379835
BRSK2	1.47e-123	-0.386828	0.083	0.302	4.92e-119	-0.558075
EIF4EBP2	2.35e-123	0.560321	0.236	0.104	7.89e-119	0.808373
ADGRD1-AS1	3.5e-123	0.0224056	0.006	0	1.17e-118	0.0323244
OLFM1	6.81e-123	-0.443829	0.081	0.299	2.28e-118	-0.64031
PF4	6.86e-123	0.0391154	0.004	0	2.3e-118	0.0564316
ADD2	6.86e-123	-0.420721	0.064	0.273	2.3e-118	-0.606972
TTC39C	8.23e-123	-0.404243	0.038	0.236	2.76e-118	-0.583199
UST	9.2e-123	0.660938	0.271	0.126	3.08e-118	0.953531
SERPING1	1.19e-122	0.407066	0.14	0.045	3.98e-118	0.587273
RBM17	1.2e-122	0.747285	0.371	0.223	4.04e-118	1.0781
TSC22D3	2.04e-122	0.699976	0.337	0.186	6.84e-118	1.00985
PRKX	2.06e-122	0.409993	0.173	0.062	6.92e-118	0.591494
CLIC4	2.73e-122	0.469057	0.327	0.158	9.16e-118	0.676707
ADGRB1	2.81e-122	-0.403085	0.062	0.269	9.43e-118	-0.581529
ZP1	3.06e-122	0.0701114	0.018	0.001	1.03e-117	0.101149
APOO	4.51e-122	0.760371	0.329	0.183	1.51e-117	1.09698
SNRPN	5.42e-122	-0.509356	0.048	0.247	1.82e-117	-0.734845
RPLP2	1.46e-121	0.615818	0.267	0.128	4.89e-117	0.888437
ST8SIA1	2.1e-121	-0.422196	0.09	0.307	7.05e-117	-0.6091
STMN4	2.62e-121	-0.499161	0.06	0.266	8.78e-117	-0.720137
EPHA5	3.57e-121	-0.510109	0.053	0.255	1.2e-116	-0.735932
CDKL5	4.24e-121	-0.417409	0.15	0.378	1.42e-116	-0.602194
CGAS	4.81e-121	0.196135	0.06	0.011	1.61e-116	0.282963
RIMBP2	6.27e-121	-0.409835	0.051	0.252	2.1e-116	-0.591267
MIR155HG	7.16e-121	0.121761	0.033	0.004	2.4e-116	0.175664
SLC9A9	7.26e-121	-0.704067	0.168	0.39	2.43e-116	-1.01575
CARMIL1	8.98e-121	-0.508168	0.129	0.356	3.01e-116	-0.733131
FCN3	9.91e-121	0.0334823	0.012	0	3.32e-116	0.0483048
NDRG4	9.97e-121	-0.39921	0.131	0.363	3.34e-116	-0.575939
PTPRE	1.13e-120	-0.505029	0.072	0.28	3.77e-116	-0.728603
MLIP	1.19e-120	-0.560859	0.044	0.24	3.98e-116	-0.809148
MARVELD2	1.47e-120	0.0858528	0.029	0.003	4.91e-116	0.123859
SLC25A12	2.17e-120	-0.402004	0.148	0.378	7.28e-116	-0.579969
OXR1	3.24e-120	-0.61968	0.383	0.568	1.09e-115	-0.894009
FAM162B	5.29e-120	0.340525	0.102	0.027	1.77e-115	0.491274
XYLT1	6.02e-120	-0.599999	0.084	0.297	2.02e-115	-0.865615
ZDHHC11B	1.05e-119	-0.442865	0.031	0.221	3.52e-115	-0.63892
ARHGEF19	1.48e-119	0.0833603	0.024	0.002	4.96e-115	0.120263
PTPRR	2.33e-119	-0.436569	0.053	0.255	7.8e-115	-0.629836
BASP1-AS1	2.7e-119	-0.438574	0.042	0.237	9.07e-115	-0.632728
OLAH	2.82e-119	0.107974	0.024	0.002	9.47e-115	0.155774
CNTN2	2.89e-119	-0.757087	0.073	0.275	9.69e-115	-1.09225
DMXL2	2.96e-119	-0.37799	0.125	0.353	9.94e-115	-0.545325
P2RX7	5.05e-119	-0.511733	0.057	0.258	1.69e-114	-0.738274
SSX2IP	7.71e-119	-0.394814	0.073	0.28	2.59e-114	-0.569596
PNMA2	7.85e-119	-0.443568	0.059	0.262	2.63e-114	-0.639934
AC002074.1	9.06e-119	0.125914	0.021	0.002	3.04e-114	0.181656
S100A4	1.01e-118	0.172318	0.027	0.003	3.38e-114	0.248603
HTR1E	1.28e-118	-0.474206	0.041	0.233	4.31e-114	-0.684135
ELAVL3	1.93e-118	-0.423384	0.129	0.354	6.48e-114	-0.610814
APBA1	2.03e-118	-0.379766	0.148	0.38	6.8e-114	-0.547886
AC126283.2	3.46e-118	0.0303297	0.012	0	1.16e-113	0.0437564
ST18	3.81e-118	-1.36905	0.106	0.302	1.28e-113	-1.97512
FAM168A	4.04e-118	-0.376154	0.214	0.454	1.35e-113	-0.542675
DPY19L2	4.32e-118	-0.369911	0.064	0.268	1.45e-113	-0.533669
SORCS1	1.01e-117	-0.633575	0.155	0.373	3.37e-113	-0.914055
BCL11A	1.11e-117	-0.43991	0.048	0.242	3.71e-113	-0.634657
AC044839.1	1.14e-117	0.0421596	0.014	0.001	3.83e-113	0.0608235
ISG20	1.42e-117	0.145028	0.046	0.007	4.75e-113	0.209231
LINC00882	1.75e-117	-0.345473	0.214	0.458	5.86e-113	-0.498412
KCNQ2	2.22e-117	-0.374796	0.117	0.342	7.43e-113	-0.540716
MICAL2	4.75e-117	-0.367327	0.057	0.258	1.59e-112	-0.529941
FTL	7.67e-117	0.632159	0.6	0.492	2.57e-112	0.912013
SPAG16	1.13e-116	-0.414674	0.135	0.359	3.8e-112	-0.598249
PLD5	1.18e-116	-0.706999	0.06	0.256	3.96e-112	-1.01998
MGST2	1.28e-116	0.533966	0.192	0.077	4.28e-112	0.77035
SLC38A1	2.51e-116	-0.381876	0.101	0.318	8.41e-112	-0.55093
IL27RA	2.68e-116	0.1705	0.059	0.011	9e-112	0.24598
EFEMP2	2.95e-116	0.27417	0.101	0.027	9.88e-112	0.395543
AC239809.3	3.46e-116	-0.428168	0.045	0.237	1.16e-111	-0.617716
TMTC2	4.86e-116	-0.883858	0.302	0.505	1.63e-111	-1.27514
SLC22A3	6.59e-116	0.29656	0.093	0.024	2.21e-111	0.427845
PRTG	8.2e-116	0.308205	0.102	0.028	2.75e-111	0.444646
ITGB8	8.6e-116	-0.538349	0.085	0.292	2.89e-111	-0.776673
LINC01322	1.24e-115	-0.615067	0.07	0.271	4.17e-111	-0.887354
PTN	1.76e-115	0.606172	0.372	0.207	5.9e-111	0.874522
GAREM1	2.03e-115	-0.544222	0.131	0.346	6.81e-111	-0.785146
SAMD9	2.27e-115	0.135977	0.042	0.006	7.61e-111	0.196174
WASF2	2.41e-115	0.57614	0.321	0.169	8.08e-111	0.831194
LMTK3	2.96e-115	-0.403638	0.07	0.273	9.93e-111	-0.582327
TAX1BP3	3.55e-115	0.233711	0.091	0.023	1.19e-110	0.337173
MPP6	3.98e-115	-0.337901	0.067	0.271	1.33e-110	-0.487488
PRKN	3.99e-115	-0.388812	0.361	0.611	1.34e-110	-0.560937
MAST1	5.17e-115	-0.375378	0.079	0.286	1.73e-110	-0.541556
CD302	5.54e-115	0.176932	0.052	0.009	1.86e-110	0.255259
CCRL2	5.86e-115	0.0311088	0.01	0	1.97e-110	0.0448805
HAPLN3	6.5e-115	0.130126	0.039	0.005	2.18e-110	0.187732
BCAS1	7.43e-115	-0.900105	0.054	0.243	2.49e-110	-1.29858
PTPRS	1.28e-114	-0.380447	0.15	0.378	4.29e-110	-0.548869
PMEPA1	1.36e-114	0.450062	0.181	0.07	4.55e-110	0.649303
RPL7	1.51e-114	0.436344	0.162	0.059	5.06e-110	0.629512
SUSD2	1.6e-114	0.108162	0.025	0.002	5.35e-110	0.156045
RPL19	1.63e-114	0.66598	0.311	0.167	5.48e-110	0.960805
SP140L	1.74e-114	0.243745	0.077	0.018	5.83e-110	0.35165
GRM1	1.78e-114	-0.535963	0.066	0.264	5.96e-110	-0.773231
RPL34	1.91e-114	0.629841	0.255	0.122	6.42e-110	0.908668
FAM171A1	2.34e-114	-0.419984	0.144	0.364	7.84e-110	-0.605909
STMN2	2.35e-114	-0.415097	0.061	0.261	7.87e-110	-0.598858
ARHGEF9	2.35e-114	-0.362245	0.096	0.306	7.89e-110	-0.522609
CABP1	3.24e-114	-0.392426	0.152	0.38	1.09e-109	-0.566151
RPS17	3.52e-114	0.173265	0.073	0.016	1.18e-109	0.249969
SLC12A5	3.83e-114	-0.391261	0.058	0.255	1.29e-109	-0.56447
VSTM2A	4.24e-114	-0.458303	0.036	0.221	1.42e-109	-0.661192
AGTR1	4.83e-114	0.052709	0.013	0.001	1.62e-109	0.076043
NOD1	5.01e-114	0.331501	0.096	0.025	1.68e-109	0.478254
TAGLN3	5.34e-114	-0.389244	0.074	0.28	1.79e-109	-0.56156
ST6GAL1	5.7e-114	0.522075	0.292	0.146	1.91e-109	0.753195
MEGF9	5.79e-114	-0.477432	0.105	0.317	1.94e-109	-0.688789
LRRC4B	9.38e-114	-0.417313	0.062	0.258	3.15e-109	-0.602056
KCTD1	1.12e-113	-0.434768	0.126	0.341	3.77e-109	-0.627238
MX1	1.18e-113	0.355218	0.124	0.039	3.96e-109	0.512472
CEMIP2	1.56e-113	0.78015	0.289	0.152	5.23e-109	1.12552
LNX1	2.22e-113	-0.385225	0.056	0.249	7.46e-109	-0.555762
MRGPRF	2.5e-113	0.131387	0.033	0.004	8.39e-109	0.189552
EMILIN1	3.26e-113	0.154843	0.058	0.011	1.09e-108	0.223391
SH3BP4	3.38e-113	0.35066	0.146	0.049	1.13e-108	0.505895
BCL2L1	4.24e-113	0.610043	0.293	0.151	1.42e-108	0.880105
FP700111.1	5.77e-113	-0.39213	0.107	0.322	1.94e-108	-0.565725
IGFBP4	6.61e-113	0.416855	0.114	0.034	2.22e-108	0.601395
NEXMIF	7.82e-113	-0.402679	0.051	0.242	2.62e-108	-0.580943
CACNG3	9.01e-113	-0.427937	0.053	0.246	3.02e-108	-0.617382
STX11	9.54e-113	0.0590389	0.018	0.001	3.2e-108	0.0851751
SYN1	1.08e-112	-0.421809	0.147	0.371	3.61e-108	-0.608541
SYP	1.45e-112	-0.413214	0.08	0.283	4.85e-108	-0.596141
TPM2	2.52e-112	0.477549	0.157	0.057	8.44e-108	0.688957
GPR85	3e-112	0.55582	0.157	0.058	1.01e-107	0.801879
GAB2	3.18e-112	-0.542228	0.158	0.376	1.07e-107	-0.78227
LPAR6	3.28e-112	0.253481	0.129	0.04	1.1e-107	0.365695
GALNT17	3.36e-112	-0.503509	0.204	0.425	1.13e-107	-0.72641
PPM1E	3.51e-112	-0.376468	0.112	0.324	1.18e-107	-0.543128
CALCRL	4.08e-112	0.481693	0.19	0.075	1.37e-107	0.694936
RPL23A	4.75e-112	0.396602	0.167	0.062	1.59e-107	0.572176
ST8SIA3	5.26e-112	-0.362386	0.064	0.261	1.76e-107	-0.522812
GGACT	6.05e-112	0.309077	0.115	0.034	2.03e-107	0.445904
CCDC85B	9.91e-112	0.720184	0.338	0.196	3.32e-107	1.03901
BACH1	1.01e-111	0.551439	0.312	0.161	3.4e-107	0.795559
NBEAL1	1.22e-111	0.705811	0.429	0.286	4.1e-107	1.01827
IGF2-AS	1.43e-111	0.00659343	0.003	0	4.8e-107	0.00951231
DENND2C	1.55e-111	0.213099	0.066	0.014	5.21e-107	0.307437
ENC1	1.72e-111	-0.544898	0.102	0.309	5.77e-107	-0.786122
FGFR2	2.22e-111	-0.702737	0.049	0.234	7.44e-107	-1.01383
LRRC8B	2.48e-111	-0.405554	0.132	0.345	8.33e-107	-0.585091
RPS19BP1	3.49e-111	0.424805	0.172	0.066	1.17e-106	0.612864
SLIT2	3.51e-111	-0.62292	0.156	0.368	1.18e-106	-0.898684
TDRP	3.68e-111	0.612729	0.237	0.112	1.23e-106	0.88398
PTMA	4.09e-111	0.696217	0.522	0.403	1.37e-106	1.00443
TRIM22	4.45e-111	0.329008	0.116	0.035	1.49e-106	0.474659
LEPR	5.14e-111	0.628592	0.23	0.105	1.72e-106	0.906867
TNK2	5.73e-111	-0.439533	0.11	0.319	1.92e-106	-0.634112
SLC16A7	5.97e-111	-0.35131	0.091	0.296	2e-106	-0.506833
PALM2	7.93e-111	-0.893021	0.051	0.235	2.66e-106	-1.28836
SH2D3C	1.06e-110	0.385036	0.128	0.042	3.54e-106	0.55549
PLPPR1	1.45e-110	-0.70799	0.04	0.219	4.86e-106	-1.02141
ACTN4	1.45e-110	0.745625	0.49	0.369	4.87e-106	1.07571
NCDN	1.46e-110	-0.430203	0.165	0.39	4.89e-106	-0.620652
SEZ6L2	5.73e-110	-0.406761	0.073	0.27	1.92e-105	-0.586833
ATCAY	1.23e-109	-0.377017	0.053	0.243	4.11e-105	-0.543921
ZNF804B	1.61e-109	-0.690432	0.063	0.252	5.41e-105	-0.996083
AC098850.3	2.7e-109	-0.40974	0.149	0.362	9.05e-105	-0.591129
PLEKHH1	3.82e-109	-0.794659	0.06	0.244	1.28e-104	-1.14645
PIP4K2A	3.85e-109	-1.06637	0.304	0.49	1.29e-104	-1.53844
RORB	4.58e-109	-0.723189	0.088	0.281	1.54e-104	-1.04334
ADD3	4.66e-109	-0.419149	0.238	0.472	1.56e-104	-0.604704
TAPT1-AS1	4.82e-109	-0.448223	0.134	0.346	1.62e-104	-0.646648
ATP6V0A1	5e-109	-0.357346	0.226	0.459	1.68e-104	-0.515541
PROB1	6e-109	0.118701	0.038	0.005	2.01e-104	0.171249
CCDC171	7.81e-109	-0.365759	0.092	0.294	2.62e-104	-0.527678
TUBB4A	9.07e-109	-0.483414	0.083	0.281	3.04e-104	-0.697419
CCDC68	1.03e-108	0.27355	0.081	0.02	3.46e-104	0.394649
KCNAB1	1.4e-108	-0.54647	0.132	0.343	4.69e-104	-0.788389
OSMR-AS1	1.42e-108	0.309413	0.109	0.032	4.77e-104	0.446388
GPR137C	1.53e-108	-0.457511	0.069	0.26	5.15e-104	-0.660049
PHYHIP	2.42e-108	-0.489529	0.227	0.455	8.11e-104	-0.706241
SUSD4	3.1e-108	-0.384545	0.036	0.215	1.04e-103	-0.554781
MBNL2	3.92e-108	-0.419203	0.378	0.608	1.31e-103	-0.604781
PODXL2	4.06e-108	-0.4389	0.067	0.26	1.36e-103	-0.6332
NSG2	4.22e-108	-0.392387	0.039	0.219	1.41e-103	-0.566094
HIPK3	4.7e-108	0.737484	0.343	0.204	1.58e-103	1.06396
BAG3	4.82e-108	0.372227	0.12	0.038	1.62e-103	0.537011
CACNA2D1	6.15e-108	-0.431271	0.371	0.589	2.06e-103	-0.622192
CACHD1	8.52e-108	0.674133	0.293	0.152	2.86e-103	0.972568
CREM	8.8e-108	0.670042	0.291	0.154	2.95e-103	0.966666
KIAA0825	9.62e-108	-0.371762	0.131	0.343	3.23e-103	-0.536339
ZNF827	1.08e-107	-0.406922	0.065	0.257	3.61e-103	-0.587065
TF	1.09e-107	-0.958465	0.081	0.268	3.65e-103	-1.38277
OLFML3	1.11e-107	0.119641	0.034	0.004	3.72e-103	0.172605
RAB11FIP4	1.28e-107	-0.385538	0.072	0.266	4.29e-103	-0.556214
BMPER	1.33e-107	-0.442539	0.093	0.292	4.46e-103	-0.638449
ADRA2C	1.43e-107	0.206399	0.059	0.012	4.8e-103	0.297771
CLIP3	1.8e-107	-0.412685	0.108	0.314	6.05e-103	-0.595379
UNC13C	1.86e-107	-0.532708	0.051	0.234	6.25e-103	-0.768535
RPL38	2.02e-107	0.526805	0.22	0.098	6.76e-103	0.760019
SLC1A1	2.36e-107	0.698826	0.262	0.133	7.9e-103	1.00819
GPC5	3.2e-107	0.427331	0.518	0.348	1.07e-102	0.616508
AC104389.4	4.42e-107	0.271907	0.087	0.022	1.48e-102	0.392278
TMC4	5.12e-107	0.109689	0.034	0.004	1.72e-102	0.158248
MSRA	6.66e-107	-0.451658	0.282	0.496	2.23e-102	-0.651604
PPP1R16B	7.12e-107	-0.436383	0.126	0.331	2.39e-102	-0.629568
AC096711.2	7.58e-107	-0.364122	0.144	0.355	2.54e-102	-0.525316
RUNDC3A	1.33e-106	-0.371939	0.102	0.309	4.46e-102	-0.536595
C16orf45	1.52e-106	-0.365913	0.071	0.265	5.09e-102	-0.527901
CACNG8	1.69e-106	-0.361189	0.067	0.26	5.66e-102	-0.521085
CEND1	2.27e-106	-0.402507	0.105	0.311	7.61e-102	-0.580695
SLC7A11	2.6e-106	0.424212	0.233	0.101	8.72e-102	0.612009
TTTY14	2.73e-106	-0.446768	0.12	0.325	9.15e-102	-0.64455
AFF1	3.36e-106	0.69079	0.437	0.297	1.13e-101	0.9966
GAP43	5.17e-106	-0.380887	0.059	0.246	1.73e-101	-0.549503
DAP	6.38e-106	0.345183	0.131	0.044	2.14e-101	0.497994
SPOCK2	6.65e-106	0.877877	0.368	0.237	2.23e-101	1.26651
NOP53	8.91e-106	0.307529	0.109	0.033	2.99e-101	0.44367
TMOD2	1.11e-105	-0.342622	0.135	0.346	3.72e-101	-0.4943
ADCY1	1.51e-105	-0.388791	0.099	0.298	5.08e-101	-0.560906
DGKG	1.88e-105	-0.604559	0.113	0.313	6.3e-101	-0.872194
TSPAN9	2.19e-105	0.513781	0.2	0.086	7.34e-101	0.741229
DNAJA1	2.43e-105	0.671194	0.273	0.141	8.16e-101	0.968328
JAZF1	2.45e-105	-0.367743	0.255	0.486	8.22e-101	-0.530541
CHMP4C	2.67e-105	0.0370946	0.008	0	8.94e-101	0.0535162
RPS8	3.08e-105	0.661556	0.297	0.162	1.03e-100	0.954424
LINC02204	3.23e-105	0.0525677	0.015	0.001	1.08e-100	0.0758391
CADM3	4.4e-105	-0.361737	0.067	0.256	1.47e-100	-0.521876
ARID5A	1.39e-104	0.378383	0.135	0.046	4.65e-100	0.545892
RPL32	1.56e-104	0.657258	0.318	0.178	5.24e-100	0.948223
AL359091.1	2.02e-104	-1.01034	0.054	0.23	6.79e-100	-1.45762
MEGF10	2.97e-104	-0.686409	0.064	0.244	9.96e-100	-0.990279
CACNG2	3.4e-104	-0.370366	0.033	0.205	1.14e-99	-0.534325
CARD8-AS1	3.83e-104	0.0529428	0.017	0.001	1.28e-99	0.0763804
STXBP5	5.69e-104	-0.368848	0.333	0.555	1.91e-99	-0.532135
TP63	1.02e-103	0.191182	0.045	0.007	3.42e-99	0.275817
CARD8	1.13e-103	0.294067	0.129	0.043	3.78e-99	0.424249
AL117190.2	1.36e-103	-0.358834	0.028	0.198	4.56e-99	-0.517688
MDFI	1.37e-103	0.127428	0.034	0.004	4.58e-99	0.183839
RPH3A	1.46e-103	-0.41836	0.061	0.246	4.91e-99	-0.603566
UBA6-AS1	1.6e-103	-0.377541	0.171	0.388	5.37e-99	-0.544677
MMP17	2.33e-103	-0.398158	0.064	0.25	7.81e-99	-0.57442
SCAI	2.53e-103	-0.342283	0.114	0.317	8.47e-99	-0.49381
GTDC1	2.95e-103	-0.381473	0.299	0.529	9.88e-99	-0.550349
SLITRK4	3.43e-103	-0.361661	0.043	0.219	1.15e-98	-0.521766
PNMA3	3.52e-103	-0.388822	0.045	0.221	1.18e-98	-0.560951
TESC	3.95e-103	0.485688	0.157	0.06	1.32e-98	0.700699
FAM81A	4.18e-103	-0.356782	0.049	0.228	1.4e-98	-0.514727
BICDL1	4.23e-103	-0.324421	0.03	0.198	1.42e-98	-0.468041
MAP3K20-AS1	4.76e-103	0.122192	0.042	0.006	1.6e-98	0.176286
AC007319.1	7.02e-103	0.4148	0.126	0.042	2.35e-98	0.59843
CRYBG3	7.15e-103	0.485461	0.259	0.125	2.4e-98	0.700372
NLRC5	8.76e-103	0.20756	0.071	0.017	2.94e-98	0.299446
RPL27A	9.59e-103	0.568142	0.25	0.123	3.22e-98	0.819656
AQP4-AS1	2.12e-102	-0.460552	0.078	0.268	7.1e-98	-0.664436
C2CD5	2.73e-102	-0.326576	0.213	0.438	9.15e-98	-0.47115
AGTPBP1	4.2e-102	-0.370074	0.234	0.461	1.41e-97	-0.533904
GRID2	4.73e-102	-0.722935	0.322	0.515	1.59e-97	-1.04298
CPAMD8	5e-102	0.177931	0.04	0.006	1.68e-97	0.2567
CRB1	6.3e-102	-0.601675	0.057	0.234	2.11e-97	-0.868033
NRGN	7.43e-102	-0.561356	0.263	0.475	2.49e-97	-0.809866
AC022639.1	8.58e-102	-0.47549	0.046	0.219	2.88e-97	-0.685987
UGT8	8.83e-102	-0.82206	0.045	0.215	2.96e-97	-1.18598
RNASE1	1.09e-101	0.450861	0.25	0.115	3.67e-97	0.650454
TTLL11	2.01e-101	-0.35893	0.085	0.275	6.73e-97	-0.517826
MFAP2	3.25e-101	0.0318035	0.006	0	1.09e-96	0.0458827
AL049646.1	3.84e-101	0.0997633	0.026	0.003	1.29e-96	0.143928
LRFN2	3.86e-101	-0.338557	0.036	0.206	1.29e-96	-0.488434
CTBP2	4.54e-101	0.589116	0.33	0.188	1.52e-96	0.849915
AP001347.1	4.71e-101	-0.407711	0.053	0.231	1.58e-96	-0.588203
RAI14	5.55e-101	0.355505	0.137	0.048	1.86e-96	0.512886
CYP4B1	6.65e-101	0.051741	0.016	0.001	2.23e-96	0.0746465
RALGPS1	8.13e-101	-0.380536	0.113	0.311	2.73e-96	-0.548998
NPTXR	8.82e-101	-0.386567	0.1	0.298	2.96e-96	-0.557698
FRMD6	8.96e-101	0.593112	0.221	0.104	3.01e-96	0.85568
GPR155	9.65e-101	-0.360073	0.071	0.255	3.23e-96	-0.519475
IFNGR1	1.18e-100	0.574453	0.247	0.121	3.97e-96	0.82876
PTPN4	1.19e-100	-0.326347	0.204	0.423	3.98e-96	-0.470819
PARVA	2.13e-100	0.489326	0.199	0.087	7.13e-96	0.705949
CBLN2	2.15e-100	-0.798044	0.074	0.254	7.2e-96	-1.15133
MAN2A1	2.2e-100	-0.779104	0.357	0.56	7.38e-96	-1.12401
AC007563.2	2.29e-100	-0.421632	0.043	0.215	7.68e-96	-0.608287
GLCCI1	2.32e-100	-0.312224	0.16	0.373	7.78e-96	-0.450445
CMTM6	2.4e-100	0.411055	0.182	0.075	8.05e-96	0.593027
AC019211.1	3.01e-100	-0.483567	0.034	0.201	1.01e-95	-0.69764
ZNF248	3.86e-100	-0.325952	0.131	0.335	1.3e-95	-0.470249
AC090568.2	4.88e-100	-0.440588	0.081	0.269	1.64e-95	-0.635635
HHIP	5.05e-100	-0.892481	0.048	0.217	1.69e-95	-1.28758
GOLGA8B	5.51e-100	-0.340156	0.045	0.218	1.85e-95	-0.490742
TEAD3	7.81e-100	0.144713	0.043	0.007	2.62e-95	0.208776
GRN	8.17e-100	0.410365	0.175	0.071	2.74e-95	0.592031
RNF157	8.26e-100	-0.384537	0.055	0.232	2.77e-95	-0.55477
MTUS1	8.34e-100	0.486406	0.476	0.308	2.8e-95	0.701735
TMEM178A	8.63e-100	-0.348005	0.062	0.242	2.89e-95	-0.502065
PDK4	8.97e-100	0.452138	0.215	0.094	3.01e-95	0.652298
KNDC1	9.85e-100	-0.339343	0.062	0.243	3.3e-95	-0.489568
MAST3	1.13e-99	-0.388492	0.128	0.329	3.77e-95	-0.560475
SLC12A2	1.27e-99	0.740969	0.475	0.349	4.27e-95	1.06899
SOBP	1.55e-99	-0.329381	0.235	0.459	5.21e-95	-0.475196
AL117329.1	1.99e-99	-0.48595	0.039	0.206	6.69e-95	-0.701077
NAALAD2	2.05e-99	-0.361619	0.05	0.223	6.86e-95	-0.521705
DOCK9	2.07e-99	0.806684	0.553	0.482	6.94e-95	1.1638
CCP110	2.1e-99	-0.53751	0.098	0.286	7.03e-95	-0.775463
PDZRN4	2.18e-99	-0.66866	0.104	0.295	7.3e-95	-0.964673
CHGA	2.33e-99	-0.397119	0.049	0.224	7.82e-95	-0.572922
KCNK1	2.49e-99	-0.344238	0.045	0.219	8.35e-95	-0.49663
SLC26A2	2.51e-99	0.41509	0.12	0.04	8.42e-95	0.598849
CLSTN2	3.38e-99	-0.533103	0.131	0.328	1.13e-94	-0.769106
NRG1	4.14e-99	-0.888267	0.128	0.315	1.39e-94	-1.2815
APC2	5.39e-99	-0.377707	0.055	0.232	1.81e-94	-0.544915
CPEB4	5.63e-99	-0.3246	0.334	0.569	1.89e-94	-0.468299
FOSL1	6.66e-99	0.0638937	0.017	0.001	2.23e-94	0.0921792
SLC22A15	6.67e-99	-0.500262	0.063	0.24	2.24e-94	-0.721725
ARNT2	6.84e-99	-0.301413	0.238	0.46	2.3e-94	-0.434847
ACAP3	8.42e-99	-0.277892	0.247	0.482	2.82e-94	-0.400914
RPLP0	8.78e-99	0.571549	0.25	0.126	2.94e-94	0.824572
ASXL3	9.06e-99	-0.342936	0.093	0.284	3.04e-94	-0.494751
FKBP5	9.23e-99	0.56736	0.477	0.325	3.1e-94	0.818528
UPP2	1.15e-98	-0.378896	0.049	0.221	3.85e-94	-0.546632
PKN1	1.31e-98	0.457952	0.209	0.093	4.38e-94	0.660686
RPL10A	1.85e-98	0.430745	0.174	0.071	6.22e-94	0.621434
BACH2	2.26e-98	-0.436478	0.156	0.357	7.59e-94	-0.629705
LGI1	2.48e-98	-0.437953	0.067	0.247	8.33e-94	-0.631833
SLC7A14	2.98e-98	-0.349782	0.035	0.202	9.98e-94	-0.504628
ST8SIA5	3.47e-98	-0.340029	0.056	0.232	1.16e-93	-0.490558
SULT4A1	4.33e-98	-0.333428	0.053	0.23	1.45e-93	-0.481035
SIVA1	5.29e-98	0.393802	0.16	0.063	1.77e-93	0.568137
PRKCZ	5.7e-98	-0.370952	0.058	0.234	1.91e-93	-0.53517
PPARGC1A	6.45e-98	-0.417058	0.042	0.209	2.16e-93	-0.601687
CHSY3	7.78e-98	-0.461584	0.229	0.437	2.61e-93	-0.665925
KCNT1	1.17e-97	-0.291643	0.077	0.263	3.91e-93	-0.420752
C15orf39	2.2e-97	0.165717	0.049	0.009	7.37e-93	0.23908
UTY	2.21e-97	-0.414614	0.135	0.338	7.42e-93	-0.598162
IL17RD	2.47e-97	0.190045	0.053	0.01	8.28e-93	0.274177
CFB	3.07e-97	0.0543563	0.015	0.001	1.03e-92	0.0784195
TRPM3	3.09e-97	-0.674154	0.119	0.307	1.04e-92	-0.972599
TBX2-AS1	3.58e-97	0.0263895	0.007	0	1.2e-92	0.038072
PDGFB	3.88e-97	0.324222	0.107	0.034	1.3e-92	0.467753
JAG2	4.33e-97	0.579155	0.197	0.089	1.45e-92	0.835544
GYPC	4.67e-97	0.190897	0.059	0.013	1.57e-92	0.275406
KCNH5	5.03e-97	-0.46882	0.045	0.212	1.69e-92	-0.676365
AC092683.1	7.1e-97	-0.360414	0.088	0.274	2.38e-92	-0.519968
PPFIA4	7.19e-97	-0.316586	0.051	0.223	2.41e-92	-0.456737
PROM1	7.2e-97	0.226022	0.062	0.014	2.42e-92	0.32608
MVB12B	1.25e-96	-0.478949	0.125	0.317	4.18e-92	-0.690977
HIVEP3	1.25e-96	-0.356508	0.158	0.363	4.19e-92	-0.514332
EPB41L4B	1.28e-96	-0.299701	0.046	0.216	4.3e-92	-0.432377
LHFPL4	1.46e-96	-0.294403	0.031	0.192	4.9e-92	-0.424733
RPL36AL	2.27e-96	0.400761	0.143	0.053	7.6e-92	0.578176
ELMOD1	2.82e-96	-0.30583	0.065	0.244	9.45e-92	-0.441219
CXADR	2.85e-96	-0.380705	0.033	0.194	9.56e-92	-0.549241
REEP1	3.09e-96	-0.306422	0.039	0.204	1.03e-91	-0.442073
ZHX3	4.51e-96	-0.414468	0.178	0.385	1.51e-91	-0.597951
TGFB1	4.68e-96	0.34382	0.126	0.043	1.57e-91	0.496028
AGPAT4	4.79e-96	-0.39754	0.112	0.303	1.61e-91	-0.57353
SGSM1	4.87e-96	-0.331453	0.067	0.242	1.63e-91	-0.478185
SNX10	9.32e-96	-0.325275	0.042	0.209	3.12e-91	-0.469273
IFI27L2	9.36e-96	0.318543	0.138	0.05	3.14e-91	0.459561
RACK1	1.75e-95	0.554361	0.267	0.141	5.85e-91	0.799774
AC022217.3	2e-95	0.0789802	0.024	0.002	6.7e-91	0.113944
MAP3K11	2.01e-95	0.415959	0.181	0.075	6.73e-91	0.600102
SGCZ	2.52e-95	-0.992874	0.106	0.286	8.45e-91	-1.43241
MOBP	2.59e-95	-0.985936	0.065	0.234	8.69e-91	-1.42241
PLPPR5	2.78e-95	-0.310912	0.032	0.193	9.32e-91	-0.448551
AKAP13	2.85e-95	0.588517	0.344	0.205	9.55e-91	0.84905
RNF19B	4.1e-95	0.288989	0.113	0.037	1.38e-90	0.416922
MAP2	4.66e-95	-0.449604	0.413	0.584	1.56e-90	-0.648641
RPL30	4.72e-95	0.628308	0.264	0.14	1.58e-90	0.906457
CORO6	6.05e-95	-0.31299	0.052	0.222	2.03e-90	-0.451549
SLIT1	7.46e-95	-0.32902	0.055	0.227	2.5e-90	-0.474676
FBXL17	1.11e-94	-0.321123	0.4	0.607	3.74e-90	-0.463283
ATP10B	1.51e-94	-0.697011	0.042	0.201	5.06e-90	-1.00557
SLC41A2	2.1e-94	-0.288319	0.056	0.229	7.05e-90	-0.415956
GEM	4.31e-94	0.180303	0.042	0.007	1.45e-89	0.260123
C1orf54	4.35e-94	0.236453	0.062	0.014	1.46e-89	0.34113
ME1	5.89e-94	-0.302743	0.07	0.248	1.98e-89	-0.436767
AHI1	8.24e-94	-0.31592	0.334	0.552	2.76e-89	-0.455776
NAT8L	8.39e-94	-0.389767	0.114	0.307	2.81e-89	-0.562314
PKIA	8.77e-94	-0.315843	0.071	0.249	2.94e-89	-0.455665
REST	1.04e-93	0.219024	0.105	0.032	3.49e-89	0.315985
BSN	1.39e-93	-0.30581	0.062	0.237	4.67e-89	-0.441191
UNC13A	1.47e-93	-0.290639	0.046	0.212	4.94e-89	-0.419304
ANKRD26	1.54e-93	-0.303448	0.158	0.361	5.16e-89	-0.437784
ATP6V1B2	1.94e-93	-0.351867	0.118	0.308	6.5e-89	-0.507637
ALPK1	2.02e-93	0.258501	0.104	0.032	6.79e-89	0.372938
LDLRAD4	2.73e-93	-0.399987	0.241	0.456	9.16e-89	-0.577059
CNNM2	2.81e-93	-0.323131	0.132	0.33	9.41e-89	-0.46618
CSTB	3.97e-93	0.576091	0.245	0.125	1.33e-88	0.831124
IGSF8	4.9e-93	-0.361712	0.092	0.273	1.64e-88	-0.52184
MYH10	7.48e-93	-0.294464	0.117	0.307	2.51e-88	-0.424821
C20orf27	9.54e-93	0.39757	0.134	0.049	3.2e-88	0.573572
FBXO44	1.06e-92	-0.275361	0.121	0.317	3.54e-88	-0.397262
MAPK8IP1	1.17e-92	-0.389001	0.1	0.285	3.92e-88	-0.56121
AC008125.1	1.19e-92	0.0141115	0.003	0	4e-88	0.0203586
DAPK1	1.43e-92	-0.377342	0.143	0.331	4.81e-88	-0.544389
DNAH7	1.57e-92	-0.464424	0.044	0.206	5.25e-88	-0.670023
AC004158.1	1.66e-92	-0.523481	0.025	0.175	5.58e-88	-0.755224
CCSAP	1.86e-92	-0.32702	0.05	0.215	6.23e-88	-0.47179
ANO6	1.88e-92	0.60573	0.277	0.151	6.3e-88	0.873884
ABCC5	2e-92	-0.329605	0.124	0.316	6.71e-88	-0.47552
STXBP1	2.33e-92	-0.393658	0.221	0.425	7.82e-88	-0.567928
ZMYND8	2.79e-92	-0.298754	0.21	0.42	9.36e-88	-0.431011
DAAM1	3.57e-92	-0.348649	0.197	0.402	1.2e-87	-0.502994
MARK1	3.6e-92	-0.311682	0.139	0.336	1.21e-87	-0.449662
PTK2B	3.78e-92	-0.413158	0.128	0.317	1.27e-87	-0.59606
ZBTB20	4.33e-92	0.29553	0.814	0.653	1.45e-87	0.42636
PXK	5.06e-92	-0.613552	0.135	0.32	1.7e-87	-0.885168
B3GAT1	5.23e-92	-0.368135	0.062	0.232	1.75e-87	-0.531107
MIAT	6.04e-92	-0.307794	0.037	0.196	2.03e-87	-0.444052
PRKAR2B	6.26e-92	-0.3221	0.107	0.292	2.1e-87	-0.464693
CARD16	6.37e-92	0.0797133	0.021	0.002	2.14e-87	0.115002
SATB2	9.61e-92	-0.477376	0.149	0.335	3.22e-87	-0.688708
KCNC1	9.85e-92	-0.301201	0.042	0.204	3.3e-87	-0.434542
CD9	1.15e-91	0.356688	0.207	0.09	3.85e-87	0.514592
SCARF1	1.29e-91	0.228573	0.065	0.015	4.31e-87	0.329761
IGSF21	1.3e-91	-0.378784	0.045	0.207	4.37e-87	-0.54647
APC	1.32e-91	-0.390001	0.163	0.361	4.42e-87	-0.562653
RPL15	1.34e-91	0.68835	0.324	0.198	4.49e-87	0.993079
EPHB1	1.41e-91	-0.386539	0.055	0.221	4.73e-87	-0.557658
FAM13C	1.41e-91	-0.413865	0.146	0.341	4.74e-87	-0.597081
STMN3	1.72e-91	-0.33038	0.08	0.257	5.76e-87	-0.476638
CNP	1.87e-91	-0.785771	0.119	0.295	6.27e-87	-1.13363
USP9Y	2.09e-91	-0.386507	0.087	0.266	6.99e-87	-0.557612
TFAP2A-AS1	2.11e-91	0.020475	0.004	0	7.09e-87	0.0295391
TULP4	2.41e-91	-0.376255	0.252	0.467	8.09e-87	-0.542821
FAXC	3.06e-91	-0.278622	0.023	0.174	1.03e-86	-0.401967
SYNPR	3.18e-91	-0.719841	0.061	0.226	1.07e-86	-1.03851
PRICKLE1	3.34e-91	-0.301613	0.114	0.301	1.12e-86	-0.435136
LMCD1-AS1	4.7e-91	-0.616913	0.121	0.302	1.58e-86	-0.890017
GNG12	4.76e-91	0.342909	0.139	0.052	1.6e-86	0.494714
KLHDC8B	5.01e-91	0.306216	0.105	0.034	1.68e-86	0.441776
AL078639.1	5.13e-91	-0.357408	0.124	0.319	1.72e-86	-0.515631
TPST1	5.43e-91	-0.349406	0.117	0.302	1.82e-86	-0.504086
LY86-AS1	5.56e-91	-0.427993	0.04	0.197	1.87e-86	-0.617464
SCG5	6.15e-91	-0.307317	0.042	0.202	2.06e-86	-0.443365
VWA8	6.87e-91	-0.307456	0.212	0.423	2.31e-86	-0.443565
AC004832.6	7.84e-91	0.0391583	0.007	0	2.63e-86	0.0564935
AC079380.1	1.01e-90	0.193228	0.049	0.01	3.39e-86	0.278769
ATG4C	1.02e-90	-0.542178	0.12	0.302	3.41e-86	-0.782198
CERCAM	1.18e-90	-0.899155	0.1	0.27	3.94e-86	-1.29721
PTPRN	1.25e-90	-0.315285	0.096	0.279	4.19e-86	-0.45486
SLC6A15	1.48e-90	-0.355603	0.033	0.188	4.98e-86	-0.513027
LINC00320	1.76e-90	-0.688193	0.041	0.198	5.9e-86	-0.992853
STMN1	1.85e-90	-0.352493	0.112	0.298	6.2e-86	-0.50854
AC010524.1	2.26e-90	0.0388811	0.011	0.001	7.59e-86	0.0560935
COPZ2	3.03e-90	0.0655828	0.03	0.004	1.01e-85	0.094616
STAT6	3.37e-90	0.43243	0.169	0.071	1.13e-85	0.623865
CD81	3.7e-90	0.526664	0.46	0.321	1.24e-85	0.759816
SERPINB1	5.05e-90	0.190356	0.072	0.018	1.69e-85	0.274626
SASH1	5.39e-90	0.486601	0.488	0.338	1.81e-85	0.702016
ADGRE3	5.65e-90	0.123565	0.046	0.009	1.89e-85	0.178266
PKNOX2	5.65e-90	-0.328528	0.094	0.275	1.89e-85	-0.473966
OR7C1	6.7e-90	0.121687	0.032	0.005	2.25e-85	0.175557
AC067956.1	7.06e-90	-0.411868	0.032	0.183	2.37e-85	-0.5942
CAST	7.33e-90	0.627585	0.351	0.222	2.46e-85	0.905414
SELENOW	8.46e-90	0.670875	0.485	0.379	2.84e-85	0.967868
RAC1	1.03e-89	0.662379	0.348	0.222	3.45e-85	0.955612
LINC00482	1.04e-89	0.0364481	0.009	0	3.48e-85	0.0525835
FSTL5	1.11e-89	-0.687428	0.072	0.238	3.72e-85	-0.991748
CPLX2	1.23e-89	-0.386089	0.092	0.271	4.11e-85	-0.557009
BBS2	1.26e-89	-0.433328	0.108	0.286	4.24e-85	-0.62516
TENT5A	1.74e-89	0.261691	0.093	0.028	5.84e-85	0.377541
PRKCE	1.84e-89	-0.325757	0.321	0.532	6.17e-85	-0.469968
FXYD7	2.77e-89	-0.344906	0.07	0.24	9.3e-85	-0.497594
NAPEPLD	2.89e-89	-0.34923	0.089	0.264	9.69e-85	-0.503832
CNOT6L	2.96e-89	0.775361	0.392	0.275	9.92e-85	1.11861
CACNB2	2.97e-89	-0.464758	0.293	0.491	9.96e-85	-0.670504
PDXK	3.73e-89	0.750058	0.394	0.278	1.25e-84	1.08211
ANKRD28	4.36e-89	-0.28512	0.217	0.43	1.46e-84	-0.411342
LY6H	4.47e-89	-0.361857	0.138	0.333	1.5e-84	-0.522049
GPX8	5.41e-89	0.0421864	0.009	0	1.82e-84	0.0608622
MLXIPL	5.41e-89	-0.326485	0.03	0.182	1.82e-84	-0.471018
AC105383.1	5.88e-89	-0.384846	0.036	0.188	1.97e-84	-0.555215
NRSN1	6.11e-89	-0.305772	0.03	0.181	2.05e-84	-0.441136
ARL15	6.98e-89	0.930515	0.525	0.441	2.34e-84	1.34245
KIAA1217	7e-89	-0.756545	0.146	0.325	2.35e-84	-1.09146
WDR1	7.18e-89	0.352141	0.15	0.059	2.41e-84	0.508032
FAM241A	7.81e-89	0.370643	0.131	0.048	2.62e-84	0.534725
RNF13	9.28e-89	-0.36603	0.207	0.412	3.11e-84	-0.528069
AC024901.1	1.15e-88	-0.34932	0.036	0.19	3.84e-84	-0.503963
BRI3	1.92e-88	0.50947	0.232	0.116	6.44e-84	0.735009
RAB27B	2.07e-88	-0.306005	0.042	0.198	6.96e-84	-0.441472
AL109741.1	2.24e-88	0.0223937	0.007	0	7.53e-84	0.0323073
CPNE4	2.48e-88	-0.491279	0.061	0.224	8.31e-84	-0.708766
GNB4	2.65e-88	0.382628	0.186	0.082	8.88e-84	0.552015
CERK	2.88e-88	0.378654	0.15	0.06	9.68e-84	0.546282
FEZ1	3.75e-88	-0.404832	0.082	0.253	1.26e-83	-0.584049
PTCHD1-AS	4.02e-88	-0.514836	0.065	0.23	1.35e-83	-0.742751
SCN3B	4.51e-88	-0.291618	0.046	0.205	1.51e-83	-0.420716
EML5	5.12e-88	-0.332796	0.07	0.237	1.72e-83	-0.480123
MPPED1	5.54e-88	-0.306373	0.034	0.185	1.86e-83	-0.442003
PHF14	6e-88	-0.290223	0.275	0.49	2.01e-83	-0.418703
MOG	6.59e-88	-0.747234	0.03	0.176	2.21e-83	-1.07803
BEND6	8.66e-88	-0.321323	0.024	0.17	2.9e-83	-0.46357
SYT11	9.22e-88	-0.356875	0.163	0.355	3.09e-83	-0.514862
CLIC2	9.98e-88	0.324835	0.1	0.032	3.35e-83	0.468638
CDK5R1	1.08e-87	-0.313386	0.056	0.22	3.61e-83	-0.45212
ENPP2	1.1e-87	-0.869634	0.068	0.224	3.68e-83	-1.25462
ZFHX4	1.18e-87	-0.579534	0.076	0.241	3.95e-83	-0.836091
MCAM	1.28e-87	0.398755	0.153	0.06	4.28e-83	0.575281
NDFIP2	1.31e-87	-0.321081	0.143	0.333	4.4e-83	-0.463222
TNFAIP1	1.69e-87	0.372876	0.144	0.057	5.66e-83	0.537946
HIF3A	1.91e-87	0.313957	0.318	0.167	6.4e-83	0.452943
NAP1L3	2.32e-87	-0.334775	0.055	0.218	7.79e-83	-0.482978
TMEM145	2.36e-87	-0.312674	0.039	0.192	7.92e-83	-0.451094
NOS1AP	2.61e-87	-0.277637	0.086	0.261	8.76e-83	-0.400545
CNNM1	2.93e-87	-0.266927	0.026	0.173	9.81e-83	-0.385094
SNAP25-AS1	2.94e-87	-0.271154	0.027	0.176	9.86e-83	-0.391192
RNF175	3.22e-87	-0.29337	0.022	0.165	1.08e-82	-0.423243
KIF5A	6.25e-87	-0.261786	0.1	0.281	2.1e-82	-0.377677
LRCH1	9.91e-87	0.725164	0.366	0.244	3.32e-82	1.04619
GRIK1	1.07e-86	-1.14221	0.064	0.219	3.59e-82	-1.64786
SEMA5A	1.15e-86	0.392761	0.305	0.163	3.85e-82	0.566635
RPS6KA6	1.58e-86	-0.277693	0.026	0.171	5.29e-82	-0.400626
[truncated: 22,533 more rows]
