# Supplementary material for: Network medicine links SARS-CoV-2/COVID-19 infection to brain microvascular injury and neuroinflammation in dementia-like cognitive impairment
Source: Alzheimers Res Ther. 2021 Jun 9;13:110. doi: 10.1186/s13195-021-00850-3 (PMC8189279; doi:10.1186/s13195-021-00850-3)
Supplement: Supplementary file 8 — Additional file 8: Table S7. Differentially expressed genes in brain endothelial cells by comparing APOE genotype E3/E3 and E4/E4 in Alzheimer’s disease patients. [file 13195_2021_850_MOESM8_ESM.xlsx]

## Sheet: endotheial_AD_E4E4_vs_E3E3_DEG
gene	p_val	avg_logFC	pct.1	pct.2	p_val_adj	avg_log2FC
HSPA1A	8.99e-123	-2.67619	0.319	0.694	3.01e-118	-3.86093
HSPA1B	4e-96	-2.31176	0.199	0.56	1.34e-91	-3.33516
HSP90AA1	2.1e-74	-1.30125	0.538	0.753	7.05e-70	-1.8773
DNAJB1	6.68e-74	-1.72889	0.17	0.517	2.24e-69	-2.49426
HSPB1	3.4e-70	-1.50512	0.401	0.656	1.14e-65	-2.17143
XIST	7.86e-65	0.879515	0.699	0.255	2.64e-60	1.26887
HSPH1	6.78e-54	-1.34531	0.231	0.504	2.28e-49	-1.94087
ANKRD37	5.22e-53	-1.55327	0.139	0.448	1.75e-48	-2.2409
SLC26A3	7.64e-48	-1.13058	0.267	0.581	2.56e-43	-1.63108
IGFBP3	1.29e-46	1.1047	0.301	0.029	4.34e-42	1.59374
PCDH9	5.61e-45	0.840258	0.76	0.445	1.88e-40	1.21224
RASGEF1B	2.85e-43	-0.976679	0.446	0.692	9.57e-39	-1.40905
KCNIP4	9.41e-41	1.04946	0.652	0.362	3.15e-36	1.51405
FKBP4	1.04e-39	-1.03578	0.164	0.421	3.48e-35	-1.49432
UTY	1.81e-39	-0.635032	0.011	0.205	6.06e-35	-0.916158
LINGO1	1.36e-37	-0.881841	0.297	0.581	4.56e-33	-1.27223
TTTY14	7.55e-37	-0.596711	0.011	0.193	2.53e-32	-0.860872
CADM2	3.47e-36	0.847181	0.656	0.342	1.17e-31	1.22222
HSP90AB1	1.96e-34	-0.797653	0.495	0.64	6.57e-30	-1.15077
LRP1B	5.43e-34	0.852687	0.606	0.311	1.82e-29	1.23017
P4HA1	3.33e-33	-1.04534	0.191	0.439	1.12e-28	-1.50811
DPP10	2.91e-32	0.867896	0.482	0.193	9.77e-28	1.25211
LSAMP	3.4e-31	0.790221	0.667	0.427	1.14e-26	1.14005
NRXN1	1.35e-30	0.804905	0.588	0.303	4.52e-26	1.16123
CSMD1	1.4e-28	0.755768	0.593	0.318	4.69e-24	1.09034
USP9Y	2.64e-28	-0.395034	0.006	0.139	8.84e-24	-0.569914
SELENOW	1.32e-27	-0.706497	0.41	0.614	4.43e-23	-1.01926
PCDH11Y	2.11e-26	-0.650994	0.009	0.144	7.07e-22	-0.939186
RPS4Y1	2.63e-26	-0.391861	0.005	0.128	8.81e-22	-0.565335
SERPINH1	3.06e-26	-0.806839	0.251	0.463	1.03e-21	-1.16402
HSPD1	6.91e-26	-0.78467	0.177	0.388	2.32e-21	-1.13204
NCAM2	3.18e-25	0.849206	0.447	0.2	1.07e-20	1.22515
CTNNA2	5.26e-25	0.764588	0.476	0.227	1.76e-20	1.10307
MRPS6	8.49e-25	-0.759623	0.115	0.324	2.85e-20	-1.0959
UBB	8.82e-25	-0.748934	0.262	0.46	2.96e-20	-1.08048
LRRTM4	1.6e-24	0.882614	0.459	0.214	5.38e-20	1.27334
DDX3Y	4.52e-24	-0.37234	0.006	0.123	1.51e-19	-0.537173
FGF14	1.13e-23	0.726799	0.451	0.201	3.8e-19	1.04855
HERC2	1.42e-23	0.513882	0.696	0.581	4.78e-19	0.741375
DNAJA1	1.57e-23	-0.755614	0.238	0.442	5.25e-19	-1.09012
PTGES3	2.23e-23	-0.672735	0.274	0.488	7.49e-19	-0.970551
FAM155A	5.5e-23	0.707034	0.529	0.288	1.84e-18	1.02004
HSPA4L	8.29e-23	-0.609639	0.082	0.277	2.78e-18	-0.879523
BST2	2.05e-22	-0.808729	0.277	0.45	6.88e-18	-1.16675
FKBP5	2.7e-22	0.628596	0.558	0.336	9.04e-18	0.906873
BAG3	3.85e-22	-0.720278	0.079	0.26	1.29e-17	-1.03914
NAV3	8.15e-22	0.756022	0.444	0.205	2.73e-17	1.09071
PTMS	2.27e-21	-0.639616	0.37	0.574	7.61e-17	-0.922771
NRG3	1.78e-20	0.686241	0.529	0.304	5.96e-16	0.990036
AC092691.1	3.28e-20	0.81012	0.331	0.126	1.1e-15	1.16876
UBC	5.84e-20	-0.667227	0.446	0.624	1.96e-15	-0.962605
AFF3	7.31e-20	0.492696	0.546	0.332	2.45e-15	0.71081
ADGRB3	7.63e-20	0.55259	0.65	0.427	2.56e-15	0.797219
PLCG2	9.04e-20	-0.632164	0.213	0.426	3.03e-15	-0.91202
GFAP	1.01e-19	1.06665	0.394	0.244	3.39e-15	1.53884
RBFOX1	1.75e-19	0.636529	0.528	0.296	5.88e-15	0.918318
STIP1	2.76e-19	-0.586525	0.14	0.334	9.27e-15	-0.846177
FTL	2.83e-19	-0.605099	0.595	0.746	9.48e-15	-0.872974
ZFY	5.37e-19	-0.268855	0	0.072	1.8e-14	-0.387875
PTPRD	5.38e-19	0.643015	0.516	0.3	1.81e-14	0.927675
OPCML	1.19e-18	0.69548	0.437	0.218	3.99e-14	1.00337
CACYBP	1.26e-18	-0.596499	0.104	0.282	4.23e-14	-0.860566
HIBCH	1.77e-18	-0.608696	0.211	0.408	5.93e-14	-0.878163
NKAIN2	2.23e-18	0.708287	0.384	0.177	7.49e-14	1.02184
APOD	2.78e-18	-0.961102	0.107	0.282	9.34e-14	-1.38658
TPI1	5.75e-18	-0.549705	0.218	0.426	1.93e-13	-0.793056
ZFPM2	3.84e-17	0.529405	0.542	0.39	1.29e-12	0.76377
RPS15	6.97e-17	-0.59828	0.402	0.583	2.34e-12	-0.863136
IL1RAPL1	1.23e-16	0.67575	0.471	0.272	4.14e-12	0.974901
SERF2	1.85e-16	-0.605789	0.43	0.592	6.21e-12	-0.873969
SOD1	3.2e-16	-0.49784	0.137	0.311	1.07e-11	-0.718232
MALAT1	3.95e-16	-0.28878	1	0.99	1.32e-11	-0.416622
LINC00278	9.36e-16	-0.191162	0.001	0.069	3.14e-11	-0.275788
HSPA8	1.01e-15	-0.614003	0.204	0.37	3.38e-11	-0.88582
HSPA6	1.1e-15	-0.310955	0.003	0.079	3.68e-11	-0.448613
A2M	1.77e-15	-0.622625	0.481	0.627	5.95e-11	-0.898258
KCND2	2.75e-15	0.686271	0.279	0.11	9.22e-11	0.99008
ROBO2	4.24e-15	0.361582	0.379	0.193	1.42e-10	0.521652
SH3BGRL3	4.72e-15	-0.553221	0.202	0.38	1.58e-10	-0.79813
NLGN1	5.69e-15	0.668919	0.415	0.232	1.91e-10	0.965046
RARRES2	9.81e-15	-0.374745	0.058	0.191	3.29e-10	-0.540643
KDM5D	1.03e-14	-0.171018	0.005	0.079	3.45e-10	-0.246727
PPP2R2B	1.09e-14	0.642199	0.362	0.18	3.66e-10	0.926497
KCNQ5	1.12e-14	0.723643	0.347	0.169	3.75e-10	1.044
BANF1	1.73e-14	-0.431685	0.078	0.221	5.8e-10	-0.622789
TSHZ1	2.1e-14	-0.546053	0.175	0.342	7.06e-10	-0.787788
PICALM	4.97e-14	0.34675	0.659	0.604	1.67e-09	0.500254
CELF2	8.27e-14	0.485842	0.614	0.466	2.77e-09	0.700921
DSCAM	1.05e-13	0.732603	0.305	0.146	3.53e-09	1.05692
CHORDC1	1.33e-13	-0.479277	0.163	0.324	4.47e-09	-0.691451
IFI27	1.65e-13	-0.667835	0.362	0.458	5.55e-09	-0.963482
SYT1	1.89e-13	0.730036	0.472	0.311	6.34e-09	1.05322
FAM107A	2.06e-13	0.497114	0.453	0.345	6.89e-09	0.717184
ATP5MC3	2.14e-13	-0.415022	0.088	0.229	7.16e-09	-0.598751
CCT4	2.15e-13	-0.481318	0.137	0.293	7.2e-09	-0.694396
CTBP1-AS	3.3e-13	-0.224193	0.017	0.105	1.11e-08	-0.323442
NPAS3	3.46e-13	0.535153	0.385	0.214	1.16e-08	0.772063
ZFP36L1	3.68e-13	-0.544309	0.393	0.55	1.23e-08	-0.785272
PCSK1N	4.81e-13	-0.409762	0.052	0.172	1.61e-08	-0.591162
RALYL	5.72e-13	0.707052	0.348	0.193	1.92e-08	1.02006
ARL15	7.69e-13	0.369591	0.591	0.529	2.58e-08	0.533207
PTOV1	8.43e-13	-0.306775	0.098	0.241	2.83e-08	-0.442583
SLC16A1	9.8e-13	0.48098	0.453	0.314	3.29e-08	0.693907
CRTC3	1.01e-12	-0.497745	0.246	0.414	3.38e-08	-0.718094
RYR2	1.27e-12	0.698271	0.283	0.142	4.25e-08	1.00739
HIF1A-AS2	2.49e-12	-0.496084	0.218	0.378	8.36e-08	-0.715699
HIGD1B	2.83e-12	-0.5663	0.331	0.424	9.48e-08	-0.816999
TACC1	3.07e-12	0.312988	0.658	0.607	1.03e-07	0.451547
POLR2J	3.27e-12	-0.302034	0.078	0.208	1.1e-07	-0.435743
PDZRN4	4.45e-12	0.688232	0.178	0.062	1.49e-07	0.992909
RPS28	5e-12	-0.559652	0.406	0.548	1.68e-07	-0.807407
CNTNAP2	5.21e-12	0.617841	0.446	0.285	1.75e-07	0.891356
DNAJA4	5.54e-12	-0.349898	0.061	0.18	1.86e-07	-0.504796
DLG2	5.62e-12	0.30287	0.661	0.488	1.89e-07	0.436949
NRXN3	6.37e-12	0.623921	0.38	0.234	2.13e-07	0.900128
ADIRF	8.96e-12	-0.568669	0.226	0.367	3.01e-07	-0.820416
PRDX5	9.19e-12	-0.397769	0.124	0.268	3.08e-07	-0.573859
MDGA2	9.61e-12	0.596887	0.292	0.146	3.22e-07	0.861125
S100A11	1.02e-11	-0.494047	0.216	0.363	3.44e-07	-0.712759
CDH20	1.08e-11	0.54461	0.226	0.093	3.62e-07	0.785706
C1QTNF4	1.25e-11	-0.321525	0.023	0.11	4.2e-07	-0.463863
NLGN4Y	1.3e-11	-0.174978	0.007	0.07	4.35e-07	-0.25244
OST4	1.43e-11	-0.454986	0.149	0.291	4.81e-07	-0.656407
LGALS1	1.44e-11	-0.543602	0.328	0.452	4.82e-07	-0.784252
ST18	1.46e-11	0.566472	0.161	0.049	4.89e-07	0.817246
OOEP	1.82e-11	-0.607461	0.284	0.398	6.11e-07	-0.87638
LRRC4C	1.99e-11	0.607546	0.341	0.187	6.66e-07	0.876503
COL6A1	2.3e-11	-0.388853	0.131	0.277	7.71e-07	-0.560996
TRMT112	2.46e-11	-0.429878	0.141	0.283	8.26e-07	-0.620182
DCC	2.52e-11	0.624996	0.201	0.079	8.45e-07	0.901678
ELOB	2.7e-11	-0.466963	0.231	0.38	9.04e-07	-0.673685
KLF4	2.86e-11	0.487443	0.251	0.119	9.58e-07	0.703231
ADAMTS6	2.98e-11	0.432127	0.168	0.054	1e-06	0.623427
GNG11	3.3e-11	-0.500673	0.236	0.376	1.11e-06	-0.722318
ZFAND2A	3.97e-11	-0.252053	0.025	0.111	1.33e-06	-0.363636
PCBD1	4.19e-11	-0.420135	0.084	0.206	1.4e-06	-0.606126
CCT5	5.41e-11	-0.346062	0.094	0.223	1.82e-06	-0.499262
CLEC3B	5.44e-11	-0.187453	0.009	0.075	1.82e-06	-0.270437
TMSB4X	5.62e-11	-0.556359	0.547	0.674	1.89e-06	-0.802656
YPEL3	6.12e-11	-0.413331	0.2	0.354	2.05e-06	-0.59631
BMS1P14	6.17e-11	0.418723	0.184	0.065	2.07e-06	0.60409
LINC02172	6.33e-11	-0.423816	0.07	0.187	2.12e-06	-0.611437
KCNMA1	7.38e-11	0.586402	0.289	0.147	2.48e-06	0.845999
CSRP2	8.86e-11	-0.414886	0.106	0.236	2.97e-06	-0.598554
MARCH1	1.01e-10	0.575349	0.27	0.142	3.39e-06	0.830053
RAMP2	1.1e-10	-0.5439	0.225	0.345	3.68e-06	-0.784682
EEF1A2	1.1e-10	-0.313336	0.064	0.175	3.7e-06	-0.452049
AHSA1	1.14e-10	-0.322027	0.121	0.257	3.84e-06	-0.464587
MT3	1.22e-10	-0.413541	0.272	0.44	4.08e-06	-0.596613
SNTG1	1.37e-10	0.575263	0.321	0.172	4.59e-06	0.829929
MORF4L2	1.45e-10	-0.276787	0.152	0.298	4.87e-06	-0.399319
NEGR1	1.46e-10	0.511661	0.385	0.237	4.9e-06	0.73817
LBH	1.47e-10	-0.240894	0.051	0.154	4.94e-06	-0.347536
SRP14	1.58e-10	-0.429547	0.244	0.399	5.3e-06	-0.619705
COL6A2	1.59e-10	-0.400072	0.116	0.249	5.34e-06	-0.577182
ATP5F1E	2.11e-10	-0.510851	0.301	0.439	7.09e-06	-0.737002
SPSB3	2.97e-10	-0.392873	0.091	0.211	9.98e-06	-0.566796
MRPL18	3.02e-10	-0.342738	0.052	0.154	1.01e-05	-0.494466
PPID	3.05e-10	-0.276676	0.062	0.17	1.02e-05	-0.39916
SNX3	3.62e-10	-0.45197	0.198	0.339	1.22e-05	-0.652055
KHDRBS2	3.65e-10	0.660944	0.272	0.149	1.22e-05	0.953541
PEX5L	3.87e-10	0.604694	0.278	0.146	1.3e-05	0.872389
MAGI2	4.02e-10	0.364917	0.674	0.532	1.35e-05	0.526465
NME3	4.06e-10	-0.355442	0.15	0.291	1.36e-05	-0.512795
ANKS1B	4.19e-10	0.554659	0.366	0.219	1.4e-05	0.800203
ANK2	5.31e-10	0.538727	0.402	0.275	1.78e-05	0.777219
GPM6A	5.41e-10	0.479319	0.467	0.337	1.81e-05	0.691511
GPR85	6.84e-10	-0.517568	0.108	0.219	2.29e-05	-0.746693
ERC2	7.01e-10	0.605716	0.212	0.103	2.35e-05	0.873863
P4HA2	7.79e-10	-0.226459	0.058	0.159	2.61e-05	-0.326711
HCFC1R1	8.37e-10	-0.213453	0.103	0.223	2.81e-05	-0.307948
CNTN5	8.52e-10	0.645927	0.218	0.103	2.86e-05	0.931876
TCEAL9	9.11e-10	-0.317799	0.067	0.173	3.05e-05	-0.458487
SNCG	9.28e-10	-0.401725	0.095	0.214	3.11e-05	-0.579566
TMA7	9.84e-10	-0.451885	0.186	0.322	3.3e-05	-0.651932
NRG1	1.06e-09	0.428869	0.203	0.085	3.56e-05	0.618728
AC105402.3	1.07e-09	-0.356455	0.007	0.062	3.58e-05	-0.514255
PGK1	1.09e-09	-0.406064	0.213	0.358	3.65e-05	-0.585827
CSMD3	1.11e-09	0.59075	0.26	0.139	3.74e-05	0.852272
GIPC2	1.31e-09	-0.182601	0.051	0.146	4.39e-05	-0.263437
HAPLN2	1.37e-09	0.514339	0.103	0.025	4.59e-05	0.742035
SAMD4A	1.41e-09	0.486304	0.289	0.167	4.72e-05	0.701588
UQCC3	1.48e-09	-0.2765	0.042	0.133	4.96e-05	-0.398905
COX5B	1.48e-09	-0.403066	0.203	0.342	4.97e-05	-0.581501
SSU72	1.52e-09	-0.268558	0.165	0.304	5.11e-05	-0.387447
PCBP1	1.57e-09	-0.437767	0.218	0.357	5.27e-05	-0.631565
VCAN	2.13e-09	0.474748	0.139	0.044	7.13e-05	0.684916
UBL5	2.45e-09	-0.425307	0.13	0.247	8.21e-05	-0.613588
FAM120AOS	2.49e-09	-0.186537	0.019	0.09	8.33e-05	-0.269117
FAM13A	2.57e-09	-0.503973	0.266	0.406	8.61e-05	-0.72708
FHIT	3.05e-09	0.38311	0.483	0.358	0.000102	0.552711
KRT10	3.33e-09	-0.368686	0.122	0.247	0.000112	-0.531901
ZSWIM6	3.38e-09	0.401399	0.501	0.409	0.000113	0.579097
PRDX1	3.66e-09	-0.462579	0.236	0.363	0.000123	-0.66736
DLGAP1	3.68e-09	0.47399	0.365	0.223	0.000123	0.683824
TECR	3.84e-09	-0.342798	0.199	0.342	0.000129	-0.494552
CARHSP1	3.99e-09	-0.403959	0.192	0.331	0.000134	-0.58279
IGFBP7	4.09e-09	-0.44968	0.464	0.607	0.000137	-0.648751
CLU	4.2e-09	-0.379641	0.383	0.535	0.000141	-0.547707
NDUFB2	4.65e-09	-0.391383	0.158	0.286	0.000156	-0.564646
LRRC7	4.67e-09	0.565236	0.279	0.159	0.000157	0.815463
MT-ND4L	4.77e-09	-0.414799	0.463	0.591	0.00016	-0.598429
CNTN1	4.81e-09	0.445017	0.422	0.283	0.000161	0.642024
NDUFB4	4.99e-09	-0.321807	0.085	0.195	0.000167	-0.46427
MTRNR2L1	5.14e-09	-0.365759	0.009	0.064	0.000173	-0.527678
RBMS3-AS3	5.18e-09	-0.331045	0.142	0.272	0.000174	-0.477597
ITGB3BP	5.97e-09	-0.210365	0.068	0.169	0.0002	-0.303493
FAM117B	6.01e-09	-0.361058	0.103	0.219	0.000202	-0.520896
MRPL33	7e-09	-0.305206	0.124	0.247	0.000235	-0.440319
DPP6	7.14e-09	0.616357	0.26	0.139	0.000239	0.889215
TENM2	7.88e-09	0.536485	0.264	0.139	0.000264	0.773984
PDE4D	8.1e-09	0.214394	0.672	0.53	0.000272	0.309305
ST8SIA6	9.21e-09	-0.539053	0.297	0.417	0.000309	-0.777689
ITM2B	9.25e-09	-0.313524	0.407	0.561	0.00031	-0.45232
FAU	9.27e-09	-0.473043	0.292	0.394	0.000311	-0.682457
FAIM2	9.42e-09	-0.263987	0.135	0.255	0.000316	-0.380853
LSM7	9.57e-09	-0.216803	0.091	0.201	0.000321	-0.31278
CHCHD10	1.03e-08	-0.32985	0.099	0.213	0.000345	-0.475873
SQSTM1	1.05e-08	-0.376994	0.283	0.422	0.000352	-0.543887
CLDN5	1.06e-08	-0.403513	0.699	0.717	0.000355	-0.582146
HGF	1.2e-08	-0.149485	0.014	0.074	0.000402	-0.215661
HSPA4	1.26e-08	-0.344562	0.169	0.298	0.000421	-0.497098
RIPOR3	1.32e-08	-0.306568	0.131	0.254	0.000442	-0.442285
IQCJ-SCHIP1	1.33e-08	0.472851	0.377	0.244	0.000447	0.68218
PLP1	1.36e-08	0.406942	0.176	0.072	0.000455	0.587093
VAMP5	1.51e-08	-0.42694	0.233	0.365	0.000506	-0.615944
CCT3	1.64e-08	-0.400788	0.141	0.264	0.00055	-0.578215
ALCAM	1.68e-08	0.539091	0.226	0.123	0.000562	0.777744
DYNLL1	1.74e-08	-0.39493	0.239	0.375	0.000583	-0.569764
FP671120.1	1.87e-08	-0.434811	0.409	0.532	0.000628	-0.627299
AKR1C3	1.89e-08	-0.223093	0.023	0.092	0.000633	-0.321855
SNRPG	1.97e-08	-0.270497	0.09	0.198	0.00066	-0.390244
PDE4B	2e-08	0.608873	0.336	0.223	0.000671	0.878418
AP005328.1	2.03e-08	0.305125	0.074	0.013	0.000681	0.440202
GRM5	2.12e-08	0.568607	0.234	0.124	0.000712	0.820326
NDUFB11	2.23e-08	-0.287166	0.13	0.25	0.000747	-0.414292
TMEM258	2.24e-08	-0.307705	0.071	0.17	0.000751	-0.443925
NUDC	2.45e-08	-0.275268	0.146	0.27	0.000822	-0.397128
KLF2	2.52e-08	0.293724	0.446	0.391	0.000844	0.423754
HSPA5	2.68e-08	-0.412508	0.186	0.309	0.000898	-0.595123
BACE2	2.88e-08	-0.517103	0.246	0.367	0.000966	-0.746022
EIF5	2.97e-08	-0.359619	0.133	0.254	0.000995	-0.518821
SHTN1	3.05e-08	0.509609	0.168	0.072	0.00102	0.735211
C15orf61	3.06e-08	-0.149321	0.03	0.103	0.00103	-0.215424
FAM19A2	3.22e-08	0.586582	0.243	0.146	0.00108	0.846258
SUGT1	3.58e-08	-0.318195	0.168	0.296	0.0012	-0.459058
RIMS2	3.57e-08	0.45222	0.298	0.172	0.0012	0.652416
IER5L	3.69e-08	-0.386188	0.121	0.232	0.00124	-0.557151
NDUFB9	3.71e-08	-0.24863	0.068	0.164	0.00124	-0.358697
RPL32	3.81e-08	-0.41983	0.308	0.426	0.00128	-0.605687
RPL30	4.25e-08	-0.464074	0.244	0.352	0.00143	-0.669517
FLT1	4.28e-08	0.253133	0.777	0.666	0.00144	0.365193
NRCAM	4.64e-08	0.517502	0.23	0.126	0.00156	0.746597
NAA16	4.73e-08	-0.278525	0.15	0.273	0.00159	-0.401827
GRM7	4.76e-08	0.569691	0.208	0.11	0.0016	0.82189
RPS24	4.9e-08	-0.386392	0.262	0.398	0.00164	-0.557446
ETS1	5.23e-08	-0.320199	0.309	0.455	0.00176	-0.461949
FILIP1L	5.24e-08	-0.235273	0.063	0.154	0.00176	-0.339427
SGK1	5.24e-08	0.557601	0.183	0.093	0.00176	0.804449
SSNA1	5.32e-08	-0.262437	0.087	0.19	0.00178	-0.378617
RPLP1	5.42e-08	-0.46592	0.454	0.558	0.00182	-0.67218
RBM20	5.67e-08	-0.306427	0.076	0.173	0.0019	-0.442081
TFPI	5.88e-08	-0.473874	0.192	0.313	0.00197	-0.683656
EGFR	6.06e-08	0.381463	0.371	0.273	0.00203	0.550334
FXR1	6.17e-08	-0.326893	0.293	0.429	0.00207	-0.471606
FAM167B	6.73e-08	-0.410761	0.072	0.165	0.00226	-0.592603
CNTNAP5	6.78e-08	0.584253	0.187	0.095	0.00227	0.842898
DNAJB6	7.35e-08	-0.336736	0.258	0.391	0.00247	-0.485808
GABARAP	7.46e-08	-0.205315	0.024	0.09	0.0025	-0.296207
ADIPOR2	7.45e-08	0.269206	0.506	0.462	0.0025	0.388382
ERBB4	7.5e-08	0.500307	0.347	0.231	0.00252	0.72179
CADM1	7.51e-08	0.512174	0.248	0.141	0.00252	0.738911
COPS9	7.71e-08	-0.307397	0.106	0.214	0.00259	-0.44348
GADD45GIP1	7.89e-08	-0.298455	0.119	0.231	0.00265	-0.430579
ROMO1	8.85e-08	-0.273012	0.08	0.178	0.00297	-0.393873
HIF3A	9.02e-08	0.369522	0.393	0.296	0.00302	0.533107
ETS2	9.13e-08	-0.485101	0.3	0.426	0.00306	-0.699853
ACTG1	9.14e-08	0.245548	0.52	0.489	0.00306	0.354251
FN1	9.15e-08	-0.419936	0.337	0.453	0.00307	-0.60584
UQCR10	9.26e-08	-0.338027	0.157	0.278	0.0031	-0.48767
CTNND2	9.41e-08	0.474488	0.352	0.234	0.00316	0.684542
SPR	9.53e-08	-0.180082	0.041	0.118	0.00319	-0.259803
MT-CO3	9.57e-08	0.114148	0.967	0.907	0.00321	0.164681
ST13	9.71e-08	-0.342177	0.194	0.319	0.00326	-0.493656
MT-ATP6	1.04e-07	-0.309391	0.965	0.92	0.00348	-0.446357
PDZRN3	1.05e-07	-0.461793	0.365	0.498	0.00354	-0.666226
HINT1	1.08e-07	-0.37205	0.2	0.319	0.00363	-0.536754
LDHB	1.09e-07	-0.147351	0.116	0.223	0.00367	-0.212583
PLXDC2	1.1e-07	0.392345	0.348	0.242	0.00369	0.566034
ST6GALNAC3	1.1e-07	0.173998	0.701	0.617	0.0037	0.251026
AGBL4	1.12e-07	0.508583	0.219	0.111	0.00375	0.733731
NDUFS5	1.13e-07	-0.36378	0.102	0.206	0.00378	-0.524823
SNRPD3	1.24e-07	-0.195782	0.07	0.162	0.00417	-0.282453
GSTO1	1.25e-07	-0.240499	0.089	0.19	0.00419	-0.346967
NDUFB1	1.27e-07	-0.26487	0.089	0.19	0.00425	-0.382127
FAM162B	1.31e-07	-0.169044	0.055	0.139	0.00439	-0.243879
CKS2	1.41e-07	-0.0936496	0.007	0.051	0.00472	-0.135108
GUCY1A1	1.42e-07	-0.330365	0.159	0.28	0.00475	-0.476616
SNRPF	1.46e-07	-0.132791	0.05	0.129	0.00488	-0.191577
NR3C1	1.5e-07	-0.293038	0.391	0.534	0.00504	-0.422764
COX6C	1.68e-07	-0.310252	0.172	0.293	0.00563	-0.447598
METTL26	1.7e-07	-0.230458	0.135	0.249	0.00569	-0.33248
UCHL1	1.72e-07	-0.131198	0.086	0.17	0.00576	-0.189279
SPRY1	1.73e-07	-0.11513	0.012	0.064	0.00579	-0.166097
STXBP5L	1.74e-07	0.429561	0.225	0.116	0.00584	0.619725
PCDH7	1.79e-07	0.447128	0.298	0.185	0.00601	0.645069
TTTY15	1.83e-07	-0.122126	0.003	0.043	0.00615	-0.176191
PSME1	1.84e-07	-0.267347	0.091	0.191	0.00616	-0.3857
NDUFC1	1.84e-07	-0.332734	0.098	0.2	0.00617	-0.480034
RPL29	1.86e-07	-0.402955	0.35	0.455	0.00625	-0.581342
DCN	1.91e-07	-0.464942	0.262	0.373	0.0064	-0.67077
COX6B1	1.98e-07	-0.287735	0.15	0.267	0.00665	-0.415114
ANK3	2.07e-07	0.361099	0.283	0.162	0.00694	0.520956
CLEC2B	2.14e-07	-0.359978	0.097	0.196	0.00719	-0.519339
MSL3	2.16e-07	-0.202084	0.062	0.149	0.00723	-0.291545
LUM	2.18e-07	-0.174983	0.009	0.057	0.0073	-0.252447
DTNA	2.18e-07	0.465081	0.313	0.224	0.00731	0.67097
SKIL	2.18e-07	0.421605	0.279	0.178	0.00733	0.608248
SLC40A1	2.39e-07	-0.237083	0.059	0.144	0.008	-0.342039
THSD7A	2.39e-07	0.299037	0.372	0.247	0.008	0.431419
PCAT19	2.41e-07	-0.379765	0.183	0.301	0.00807	-0.547884
AC109466.1	2.58e-07	0.479822	0.119	0.041	0.00866	0.692237
NR2F1	2.6e-07	-0.450048	0.193	0.295	0.00873	-0.649281
LAMA4	2.65e-07	-0.356606	0.221	0.349	0.00888	-0.514473
THUMPD3-AS1	2.65e-07	-0.286741	0.108	0.213	0.00888	-0.41368
AC012404.1	2.68e-07	-0.162081	0.024	0.087	0.00897	-0.233834
SRARP	3.33e-07	-0.435365	0.168	0.277	0.0112	-0.628099
ZNF428	3.45e-07	-0.284766	0.098	0.198	0.0116	-0.41083
HSP90B1	3.59e-07	-0.365655	0.261	0.388	0.012	-0.527528
PSMB6	3.79e-07	-0.173981	0.088	0.183	0.0127	-0.251002
S100A6	3.84e-07	-0.431277	0.237	0.342	0.0129	-0.622201
TSPYL1	4.07e-07	-0.159696	0.117	0.219	0.0137	-0.230392
RGS4	4.14e-07	-0.199547	0.064	0.149	0.0139	-0.287885
TGFBR2	4.27e-07	-0.359285	0.289	0.421	0.0143	-0.518339
CWF19L2	4.26e-07	-0.327802	0.187	0.306	0.0143	-0.472919
CRYZ	4.27e-07	-0.270374	0.043	0.113	0.0143	-0.390068
SLBP	4.3e-07	-0.123495	0.053	0.129	0.0144	-0.178166
SLC1A7	4.34e-07	-0.550769	0.14	0.221	0.0146	-0.794591
PCDH18	4.39e-07	-0.141185	0.052	0.129	0.0147	-0.203687
CRIP1	4.42e-07	-0.316069	0.063	0.146	0.0148	-0.455992
MIR646HG	4.47e-07	0.39226	0.132	0.052	0.015	0.565911
PIP4K2A	4.48e-07	0.407311	0.35	0.265	0.015	0.587626
HERPUD1	4.5e-07	-0.369139	0.273	0.404	0.0151	-0.532556
PPFIA2	4.79e-07	0.543209	0.264	0.172	0.0161	0.783684
CALCRL	5.17e-07	-0.318939	0.17	0.288	0.0173	-0.460132
SGCZ	5.25e-07	0.466663	0.152	0.069	0.0176	0.673253
SCAND1	5.37e-07	-0.260904	0.113	0.216	0.018	-0.376405
CEND1	5.4e-07	-0.182037	0.055	0.131	0.0181	-0.262623
KITLG	5.44e-07	-0.133161	0.056	0.134	0.0182	-0.192111
SLC35F1	5.42e-07	0.519507	0.248	0.183	0.0182	0.74949
TSC22D1	5.46e-07	-0.372124	0.628	0.723	0.0183	-0.536862
NCKAP5	5.47e-07	0.242704	0.174	0.08	0.0183	0.350148
CLTB	5.7e-07	-0.184048	0.184	0.303	0.0191	-0.265525
POLR2L	5.95e-07	-0.402608	0.21	0.319	0.0199	-0.580841
AL138686.1	6.14e-07	-0.272065	0.068	0.154	0.0206	-0.392507
EIF1B	6.29e-07	-0.26364	0.095	0.191	0.0211	-0.380352
SARAF	6.41e-07	-0.312342	0.231	0.357	0.0215	-0.450615
RABAC1	6.47e-07	-0.308854	0.282	0.412	0.0217	-0.445582
PLPPR4	6.5e-07	-0.173295	0.05	0.124	0.0218	-0.250013
XRRA1	6.94e-07	-0.157327	0.097	0.191	0.0233	-0.226976
GALNT13	7.09e-07	0.544414	0.146	0.079	0.0238	0.785423
DCXR	7.27e-07	-0.26677	0.089	0.183	0.0244	-0.384868
KCTD16	7.35e-07	0.461549	0.205	0.111	0.0247	0.665875
UQCRQ	7.45e-07	-0.281008	0.114	0.214	0.025	-0.405408
SAT1	7.72e-07	-0.51673	0.319	0.421	0.0259	-0.745484
CCDC117	7.86e-07	-0.187265	0.081	0.172	0.0264	-0.270166
NDUFAB1	7.88e-07	-0.162441	0.062	0.144	0.0264	-0.234353
DBP	7.95e-07	-0.130839	0.014	0.064	0.0267	-0.188761
JMJD1C	8.59e-07	0.206777	0.659	0.627	0.0288	0.298316
MICB	8.63e-07	-0.123292	0.016	0.067	0.0289	-0.177873
FRMD4A	8.68e-07	0.451174	0.385	0.295	0.0291	0.650907
ATP1B2	9.03e-07	-0.325775	0.199	0.318	0.0303	-0.469994
LAMTOR4	9.12e-07	-0.279705	0.166	0.28	0.0306	-0.403529
HSPE1-MOB4	9.45e-07	-0.075078	0.01	0.056	0.0317	-0.108315
CADPS	9.91e-07	0.469021	0.195	0.105	0.0332	0.676654
CGNL1	9.93e-07	-0.508002	0.305	0.396	0.0333	-0.732892
ANGPTL4	1.01e-06	0.370305	0.233	0.129	0.0337	0.534237
SMDT1	1.08e-06	-0.26443	0.09	0.183	0.0363	-0.381492
GLRX5	1.18e-06	-0.172672	0.063	0.144	0.0394	-0.249112
MRPL34	1.19e-06	-0.19382	0.043	0.115	0.04	-0.279623
KCNJ8	1.2e-06	-0.156341	0.033	0.098	0.0403	-0.225553
EPHX1	1.21e-06	-0.314798	0.132	0.236	0.0406	-0.454157
MBP	1.22e-06	0.469617	0.253	0.152	0.041	0.677514
AC090518.1	1.23e-06	-0.108797	0.01	0.056	0.0413	-0.156961
MRPL57	1.26e-06	-0.251752	0.044	0.116	0.0424	-0.363202
NDUFA4	1.29e-06	-0.197128	0.104	0.2	0.0432	-0.284396
LAP3	1.3e-06	-0.287685	0.093	0.185	0.0437	-0.415042
CKMT2	1.32e-06	-0.205553	0.045	0.118	0.0441	-0.29655
ACER2	1.34e-06	-0.436812	0.12	0.219	0.045	-0.630187
PRKG1	1.35e-06	0.103305	0.619	0.491	0.0454	0.149038
AQP4-AS1	1.39e-06	0.424249	0.115	0.046	0.0466	0.612062
RIMKLB	1.41e-06	0.345089	0.431	0.378	0.0472	0.497858
C9orf84	1.42e-06	-0.155102	0.024	0.082	0.0477	-0.223764
MRO	1.42e-06	0.109391	0.026	0	0.0477	0.157818
CSTB	1.43e-06	-0.379341	0.219	0.326	0.0481	-0.547273
MINPP1	1.46e-06	-0.172054	0.034	0.098	0.0489	-0.248222
SIGIRR	1.46e-06	-0.348085	0.179	0.29	0.049	-0.50218
PFDN5	1.48e-06	-0.292245	0.168	0.278	0.0496	-0.42162
TENT5A	1.49e-06	-0.26135	0.067	0.149	0.0501	-0.377048
ARRDC3	1.52e-06	-0.445427	0.147	0.247	0.0509	-0.642616
CCDC85A	1.56e-06	0.260953	0.368	0.255	0.0524	0.376476
COX7B	1.59e-06	-0.295323	0.108	0.205	0.0533	-0.426062
MRPL52	1.6e-06	-0.230202	0.065	0.147	0.0536	-0.332111
NDUFB7	1.61e-06	-0.349308	0.194	0.303	0.0541	-0.503945
MYO1B	1.64e-06	-0.37776	0.265	0.38	0.0549	-0.544993
RERGL	1.64e-06	-0.198353	0.06	0.139	0.0549	-0.286163
ITIH5	1.64e-06	-0.361069	0.396	0.514	0.0551	-0.520912
RBM17	1.67e-06	-0.26539	0.328	0.46	0.056	-0.382877
RPL19	1.68e-06	-0.374239	0.307	0.422	0.0565	-0.539913
PPIB	1.69e-06	-0.213037	0.113	0.211	0.0565	-0.307348
ARL6IP4	1.7e-06	-0.204627	0.244	0.367	0.0571	-0.295215
MTCH1	1.78e-06	-0.247507	0.216	0.336	0.0598	-0.357077
ATP8A1	1.79e-06	0.432174	0.272	0.165	0.06	0.623495
PNLDC1	1.8e-06	-0.0955023	0.002	0.034	0.0604	-0.137781
RPS7	1.82e-06	-0.339076	0.327	0.448	0.0611	-0.489184
KALRN	1.83e-06	0.369465	0.489	0.406	0.0615	0.533025
C4orf48	1.84e-06	-0.22289	0.061	0.139	0.0616	-0.321562
CTNNA3	1.84e-06	0.386763	0.273	0.18	0.0618	0.557982
ZNF761	1.85e-06	-0.123766	0.033	0.095	0.0619	-0.178557
APOLD1	1.93e-06	0.179945	0.568	0.534	0.0646	0.259606
GPIHBP1	1.98e-06	0.135163	0.069	0.016	0.0665	0.194999
ZNF593	2.02e-06	-0.210441	0.019	0.072	0.0677	-0.303602
LRRTM3	2.03e-06	0.453438	0.192	0.106	0.068	0.654172
DAB1	2.11e-06	0.427045	0.367	0.255	0.0709	0.616096
NAA38	2.17e-06	-0.280595	0.182	0.295	0.0727	-0.404813
DEDD2	2.17e-06	-0.162473	0.058	0.134	0.0727	-0.234399
SNHG9	2.2e-06	-0.280982	0.077	0.162	0.0739	-0.405371
AL445524.1	2.21e-06	-0.0850487	0.01	0.054	0.0741	-0.122699
GRID2	2.24e-06	0.317758	0.41	0.295	0.0751	0.458428
C19orf53	2.24e-06	-0.30437	0.108	0.201	0.0752	-0.439113
DOCK10	2.25e-06	0.410615	0.195	0.11	0.0754	0.592392
ABHD3	2.29e-06	-0.382766	0.122	0.216	0.0769	-0.552215
ESF1	2.35e-06	-0.251176	0.115	0.213	0.0788	-0.36237
IK	2.37e-06	-0.20489	0.035	0.1	0.0794	-0.295593
GABRE	2.45e-06	-0.113423	0.026	0.083	0.0821	-0.163635
GPM6B	2.45e-06	0.492465	0.305	0.232	0.0821	0.710476
RGS2	2.49e-06	-0.114814	0.017	0.067	0.0834	-0.165642
MVB12A	2.49e-06	-0.169985	0.056	0.131	0.0836	-0.245237
GTF3C3	2.51e-06	-0.221706	0.063	0.142	0.0843	-0.319854
CYP39A1	2.53e-06	-0.158151	0.019	0.072	0.0849	-0.228164
DDRGK1	2.56e-06	-0.132555	0.054	0.126	0.0857	-0.191237
THY1	2.59e-06	-0.24041	0.067	0.144	0.0868	-0.346838
GOLGA4	2.72e-06	0.412183	0.349	0.272	0.0912	0.594655
ANAPC11	2.74e-06	-0.11558	0.102	0.19	0.092	-0.166746
WWOX	2.77e-06	0.221774	0.547	0.483	0.0931	0.319953
SAP18	2.83e-06	-0.131853	0.102	0.188	0.0949	-0.190223
RPL18	2.9e-06	-0.34736	0.388	0.509	0.0972	-0.501134
AHCYL2	2.91e-06	0.382295	0.302	0.245	0.0975	0.551534
SP100	2.97e-06	-0.342335	0.235	0.352	0.0997	-0.493884
CHCHD2	3e-06	-0.36687	0.166	0.272	0.101	-0.529281
LRIF1	3.17e-06	-0.144433	0.025	0.08	0.106	-0.208373
SSR4	3.2e-06	-0.28262	0.08	0.165	0.107	-0.407734
NDRG1	3.27e-06	-0.399986	0.251	0.354	0.11	-0.577058
RPL8	3.31e-06	-0.332891	0.384	0.499	0.111	-0.48026
LMNTD1	3.33e-06	0.126874	0.034	0.002	0.112	0.183041
KIAA1549	3.36e-06	-0.305192	0.125	0.224	0.113	-0.440298
LY96	3.38e-06	-0.233879	0.063	0.141	0.113	-0.337416
NDUFA3	3.38e-06	-0.21246	0.115	0.211	0.113	-0.306515
CD99	3.37e-06	-0.210212	0.14	0.242	0.113	-0.303272
CD320	3.42e-06	-0.40522	0.139	0.236	0.115	-0.584609
TMEM179B	3.58e-06	-0.275891	0.071	0.152	0.12	-0.398026
EXOC5	3.68e-06	-0.263995	0.192	0.304	0.124	-0.380864
COX7A2	3.78e-06	-0.245545	0.129	0.227	0.127	-0.354247
NUDT4	3.79e-06	-0.181846	0.103	0.193	0.127	-0.262348
FAM96B	3.82e-06	-0.250256	0.112	0.206	0.128	-0.361043
PPIA	3.86e-06	-0.318921	0.26	0.378	0.13	-0.460106
PTPRT	3.94e-06	0.489291	0.159	0.092	0.132	0.705898
MUM1	4e-06	-0.238973	0.178	0.288	0.134	-0.344766
NKTR	4.06e-06	0.282477	0.45	0.367	0.136	0.407529
MT-CYB	4.12e-06	0.100138	0.911	0.838	0.138	0.144469
ARAP2	4.16e-06	0.399932	0.342	0.265	0.139	0.57698
AKR1C2	4.27e-06	-0.245321	0.016	0.064	0.143	-0.353923
ATP6V0D1	4.29e-06	-0.201056	0.098	0.185	0.144	-0.290063
AC010642.2	4.29e-06	-0.177173	0.038	0.103	0.144	-0.255606
WSB1	4.33e-06	0.310053	0.438	0.388	0.145	0.447312
LHFPL3	4.34e-06	0.548631	0.161	0.079	0.145	0.791507
MZT2B	4.35e-06	-0.303785	0.185	0.295	0.146	-0.438269
ADM	4.36e-06	-0.196967	0.04	0.105	0.146	-0.284164
SLC24A2	4.4e-06	0.487997	0.244	0.149	0.147	0.704031
CLK1	4.51e-06	-0.281562	0.275	0.391	0.151	-0.406208
FTH1	4.54e-06	-0.322766	0.503	0.624	0.152	-0.465653
NDUFA6	4.53e-06	-0.241734	0.049	0.118	0.152	-0.348749
UNC5D	4.59e-06	0.596433	0.187	0.123	0.154	0.860471
PHACTR1	4.65e-06	0.36668	0.451	0.358	0.156	0.529007
STAMBPL1	4.68e-06	-0.156458	0.064	0.139	0.157	-0.225721
CHRM3	4.7e-06	0.474113	0.181	0.097	0.158	0.684001
CPED1	4.77e-06	-0.178236	0.088	0.17	0.16	-0.25714
POLR2F	4.84e-06	-0.141855	0.078	0.157	0.162	-0.204653
TRAF2	4.92e-06	-0.135701	0.019	0.07	0.165	-0.195774
ERC1	4.98e-06	0.218013	0.492	0.488	0.167	0.314527
MAMDC2	5.05e-06	-0.388991	0.22	0.316	0.169	-0.561196
CDH6	5.09e-06	-0.412453	0.192	0.3	0.171	-0.595044
ATP6V0B	5.12e-06	-0.275166	0.212	0.324	0.172	-0.396981
ID1	5.18e-06	0.213471	0.47	0.365	0.174	0.307974
NALCN	5.2e-06	0.397075	0.144	0.07	0.174	0.572859
GPBP1	5.28e-06	-0.235795	0.301	0.426	0.177	-0.34018
ARHGAP15	5.32e-06	0.465851	0.094	0.034	0.178	0.672081
PRKN	5.44e-06	0.315505	0.377	0.301	0.182	0.455177
TXNIP	5.52e-06	0.321165	0.423	0.327	0.185	0.463343
CD9	5.56e-06	-0.24478	0.159	0.264	0.186	-0.353143
SOD2.1	5.62e-06	-0.242491	0.103	0.193	0.188	-0.34984
SPOCK1	5.62e-06	0.470547	0.205	0.133	0.188	0.678856
NFIB	5.68e-06	0.211714	0.508	0.455	0.19	0.305438
IFI44	5.81e-06	-0.334272	0.099	0.187	0.195	-0.482252
GPX4	5.86e-06	-0.263878	0.234	0.35	0.196	-0.380696
RANGAP1	5.89e-06	-0.145424	0.165	0.265	0.198	-0.209803
SNRPD2	6.01e-06	-0.291207	0.091	0.177	0.202	-0.420123
GPR162	6.01e-06	-0.109838	0.049	0.115	0.202	-0.158463
TANC2	6.02e-06	0.37742	0.339	0.26	0.202	0.544501
UQCRH	6.18e-06	-0.178513	0.09	0.175	0.207	-0.25754
GCNA	6.18e-06	-0.0447488	0.036	0.092	0.207	-0.0645589
MROH6	6.29e-06	-0.157359	0.017	0.065	0.211	-0.22702
MMP16	6.4e-06	0.316754	0.221	0.219	0.215	0.45698
LURAP1L	6.46e-06	-0.119387	0.011	0.054	0.217	-0.172239
RSBN1L	6.73e-06	-0.231328	0.125	0.221	0.226	-0.333735
DST	6.76e-06	0.310509	0.515	0.414	0.227	0.44797
CACNA2D3	6.82e-06	0.372617	0.374	0.293	0.229	0.537573
NUTM2B-AS1	6.87e-06	0.300786	0.28	0.244	0.23	0.433942
TMTC1	7e-06	0.332795	0.41	0.337	0.235	0.480121
RPL34	7.1e-06	-0.38046	0.246	0.357	0.238	-0.548887
SNAP23	7.37e-06	-0.259696	0.182	0.288	0.247	-0.374662
TIMM8B	7.54e-06	-0.172022	0.028	0.085	0.253	-0.248175
DNAJC6	7.72e-06	0.46306	0.205	0.123	0.259	0.668054
NTRK2	8.09e-06	0.426623	0.278	0.201	0.271	0.615488
PPP1R7	8.4e-06	-0.229421	0.042	0.106	0.282	-0.330985
SEC61G	8.54e-06	-0.249641	0.089	0.173	0.286	-0.360156
GPR89B	8.98e-06	-0.181195	0.059	0.131	0.301	-0.26141
FAM174B	9.02e-06	-0.227157	0.07	0.147	0.302	-0.327718
BRK1	9.05e-06	-0.250272	0.12	0.213	0.303	-0.361066
IVNS1ABP	9.05e-06	-0.381835	0.139	0.232	0.304	-0.550871
PHB	9.05e-06	-0.231802	0.069	0.146	0.304	-0.334419
NUDT9	9.28e-06	-0.168358	0.05	0.118	0.311	-0.242889
NTN4	9.27e-06	-0.115845	0.037	0.095	0.311	-0.167129
GTF3A	9.31e-06	-0.112322	0.063	0.134	0.312	-0.162047
CLIP3	9.37e-06	-0.181092	0.061	0.133	0.314	-0.26126
KANSL1L	9.67e-06	-0.268127	0.316	0.437	0.324	-0.386826
KCNQ3	9.69e-06	0.428052	0.199	0.113	0.325	0.617548
SESN3	9.89e-06	-0.329092	0.266	0.373	0.332	-0.47478
TM4SF18	1e-05	-0.378982	0.126	0.216	0.336	-0.546755
GNG5	1e-05	-0.364339	0.146	0.232	0.336	-0.525631
KRTCAP2	1.04e-05	-0.106597	0.01	0.051	0.348	-0.153787
ADCY2	1.04e-05	0.477408	0.192	0.131	0.35	0.688754
ANKRD42	1.09e-05	-0.182383	0.026	0.08	0.365	-0.263123
GALNT17	1.11e-05	0.417542	0.253	0.164	0.373	0.602386
SNRPA	1.11e-05	-0.122835	0.034	0.092	0.374	-0.177213
HIC1	1.12e-05	-0.202581	0.135	0.231	0.375	-0.292263
CLTA	1.15e-05	-0.227251	0.165	0.267	0.386	-0.327854
CERCAM	1.16e-05	0.45449	0.097	0.043	0.39	0.655691
ZBTB16	1.18e-05	0.24119	0.464	0.35	0.395	0.347963
LINC00609	1.19e-05	0.301335	0.061	0.015	0.399	0.434735
RABGAP1L	1.21e-05	0.297277	0.521	0.46	0.407	0.42888
KIZ-AS1	1.22e-05	-0.0936302	0.05	0.115	0.411	-0.13508
MBOAT7	1.23e-05	-0.22753	0.115	0.205	0.412	-0.328257
NCAM1	1.23e-05	0.440143	0.249	0.169	0.412	0.634992
USP34	1.23e-05	0.227835	0.515	0.496	0.414	0.328697
MRPS5	1.24e-05	-0.193504	0.113	0.201	0.416	-0.279167
MGLL	1.25e-05	-0.251312	0.315	0.435	0.418	-0.362567
POLR2I	1.25e-05	-0.154933	0.05	0.116	0.418	-0.223521
SBF2	1.25e-05	0.246891	0.518	0.462	0.418	0.356188
DPYD	1.25e-05	0.263396	0.474	0.447	0.421	0.380001
CALY	1.31e-05	-0.149824	0.036	0.093	0.438	-0.216151
DMD	1.31e-05	0.342987	0.47	0.38	0.439	0.494826
DNAH11	1.31e-05	-0.26775	0.119	0.209	0.44	-0.386282
PDCD5	1.32e-05	-0.165697	0.046	0.111	0.441	-0.23905
MT1G	1.33e-05	-0.246697	0.114	0.203	0.445	-0.355908
HNRNPH1	1.35e-05	-0.271349	0.368	0.488	0.452	-0.391473
DPM3	1.38e-05	-0.228953	0.087	0.169	0.463	-0.330309
TPBG	1.42e-05	-0.137608	0.018	0.065	0.475	-0.198527
ARHGAP29	1.42e-05	-0.248343	0.554	0.673	0.477	-0.358283
AQP4	1.46e-05	0.46938	0.109	0.052	0.489	0.677172
CSAG1	1.47e-05	-0.111923	0.015	0.059	0.493	-0.161471
CUEDC2	1.48e-05	-0.197266	0.055	0.124	0.498	-0.284595
SFTA1P	1.51e-05	-0.109225	0.034	0.092	0.508	-0.157578
PSMG3	1.56e-05	-0.185105	0.032	0.088	0.522	-0.267051
ZNHIT1	1.56e-05	-0.296253	0.106	0.193	0.525	-0.427402
RPL11	1.62e-05	-0.38707	0.327	0.417	0.542	-0.558424
NDUFA1	1.62e-05	-0.239842	0.114	0.203	0.545	-0.346019
LRFN5	1.64e-05	0.430493	0.203	0.118	0.55	0.621071
BMPR2	1.65e-05	0.180242	0.517	0.512	0.552	0.260035
RPL36AL	1.7e-05	-0.364103	0.124	0.208	0.569	-0.52529
KLHL25	1.72e-05	-0.0586942	0.016	0.059	0.577	-0.0846778
PKD1	1.72e-05	0.340203	0.3	0.309	0.577	0.490808
CST3	1.74e-05	-0.258246	0.388	0.504	0.584	-0.37257
KAZN	1.76e-05	0.282343	0.342	0.237	0.591	0.407334
BMT2	1.79e-05	-0.148424	0.13	0.221	0.599	-0.21413
AC092069.1	1.79e-05	-0.123895	0.09	0.169	0.6	-0.178742
GRIK2	1.82e-05	0.453885	0.214	0.137	0.609	0.654818
CRYAB	1.83e-05	-0.116539	0.097	0.175	0.612	-0.16813
TCP1	1.83e-05	-0.223891	0.105	0.19	0.614	-0.323006
NOP10	1.86e-05	-0.198903	0.076	0.152	0.623	-0.286957
MT-ND1	1.86e-05	-0.265988	0.826	0.812	0.624	-0.383739
MAP4	1.87e-05	0.271001	0.426	0.381	0.627	0.390971
TNR	1.89e-05	0.486546	0.15	0.079	0.635	0.701938
ATP5MD	1.9e-05	-0.160879	0.126	0.216	0.638	-0.2321
WDR49	1.92e-05	0.161306	0.04	0.005	0.642	0.232715
UQCC2	1.92e-05	-0.151617	0.058	0.124	0.643	-0.218738
CBR1	1.99e-05	-0.14089	0.027	0.08	0.666	-0.203261
GAPDH	2.04e-05	-0.222969	0.524	0.64	0.685	-0.321676
BTF3	2.05e-05	-0.205934	0.117	0.206	0.687	-0.2971
RPP21	2.07e-05	-0.0897431	0.002	0.029	0.694	-0.129472
EIF1AY	2.07e-05	-0.0629795	0.002	0.029	0.694	-0.0908602
KLF6	2.07e-05	0.258394	0.395	0.349	0.695	0.372784
PTPRC	2.08e-05	0.317995	0.063	0.016	0.699	0.45877
RTRAF	2.09e-05	-0.260535	0.081	0.157	0.701	-0.375872
ATP5MG	2.1e-05	-0.285902	0.192	0.295	0.705	-0.412469
EXT1	2.1e-05	0.339676	0.284	0.2	0.705	0.490049
DOCK3	2.13e-05	0.432946	0.23	0.165	0.716	0.624609
KCTD8	2.14e-05	0.215192	0.409	0.326	0.718	0.310456
TSPO	2.15e-05	-0.320025	0.128	0.216	0.722	-0.461698
SNHG7	2.16e-05	-0.10522	0.087	0.164	0.725	-0.1518
TENT4B	2.17e-05	-0.207402	0.121	0.209	0.728	-0.299218
TMEM50A	2.19e-05	-0.246768	0.132	0.224	0.734	-0.356011
LITAF	2.19e-05	0.207561	0.121	0.052	0.734	0.299447
MCTP1	2.25e-05	0.348656	0.372	0.28	0.753	0.503004
TXNRD1	2.31e-05	-0.334141	0.389	0.501	0.775	-0.482063
NDUFS6	2.35e-05	-0.27459	0.112	0.196	0.787	-0.396149
ST3GAL6	2.37e-05	-0.241853	0.144	0.239	0.796	-0.34892
ABCA9-AS1	2.39e-05	-0.151043	0.024	0.074	0.802	-0.21791
SLC7A5	2.39e-05	-0.406621	0.523	0.604	0.803	-0.58663
N4BP2L2	2.45e-05	-0.234532	0.49	0.606	0.822	-0.338358
SPARC	2.46e-05	-0.321077	0.432	0.535	0.825	-0.463216
KAT2A	2.52e-05	-0.0178216	0.129	0.205	0.846	-0.0257112
CCNH	2.54e-05	0.299996	0.444	0.393	0.853	0.432803
SOX5	2.6e-05	0.173762	0.687	0.63	0.871	0.250686
GNG3	2.63e-05	-0.149451	0.017	0.061	0.883	-0.215613
KCNH8	2.64e-05	0.340524	0.082	0.028	0.887	0.491273
VPS50	2.65e-05	-0.0029506	0.137	0.213	0.889	-0.00425682
IFI6	2.67e-05	-0.215064	0.12	0.208	0.894	-0.310272
KHDRBS3	2.68e-05	0.380643	0.267	0.178	0.9	0.549152
MT-ND2	2.72e-05	-0.295222	0.839	0.841	0.911	-0.425916
PHYHIPL	2.72e-05	0.373172	0.126	0.069	0.914	0.538373
RETREG2	2.73e-05	-0.120216	0.103	0.183	0.915	-0.173436
PIK3R3	2.77e-05	0.338832	0.19	0.123	0.928	0.488831
CAVIN3	2.78e-05	-0.0885249	0.084	0.155	0.933	-0.127714
ANAPC16	2.81e-05	-0.230241	0.233	0.34	0.942	-0.332167
SMYD3	2.81e-05	0.21239	0.491	0.47	0.942	0.306414
MYRIP	2.82e-05	0.2866	0.424	0.375	0.947	0.413476
H1FX	2.86e-05	-0.190196	0.185	0.286	0.959	-0.274394
LDHA	2.9e-05	-0.224761	0.133	0.224	0.972	-0.324262
ZNF804B	2.91e-05	0.380226	0.088	0.034	0.977	0.54855
SRSF9	2.92e-05	-0.138617	0.126	0.209	0.981	-0.199982
HBA1	0.153531	-1.19785	0.049	0.036	1	-1.72813
HBA2	0.605586	-0.984377	0.088	0.077	1	-1.42016
IGHM	0.454528	-0.669495	0.003	0.008	1	-0.965878
IER3	0.000101137	-0.604904	0.076	0.119	1	-0.872693
CEMIP	0.216535	-0.519904	0.076	0.101	1	-0.750062
HBB	0.16504	-0.460134	0.088	0.062	1	-0.663833
TMSB10	0.000138629	-0.457021	0.719	0.748	1	-0.659343
MT2A	0.123476	-0.446196	0.725	0.764	1	-0.643724
SLC7A11	0.00627659	-0.40744	0.204	0.252	1	-0.587812
FBLN1	0.00432525	-0.403507	0.102	0.155	1	-0.582138
ITM2A	0.00274562	-0.373233	0.372	0.434	1	-0.538462
RNASE1	7.15e-05	-0.372978	0.236	0.319	1	-0.538094
RPL36	7.58e-05	-0.368734	0.445	0.52	1	-0.53197
NRP1	6.84e-05	-0.363121	0.167	0.257	1	-0.523873
PRELP	0.000528935	-0.359296	0.282	0.352	1	-0.518355
IL3RA	4.2e-05	-0.354626	0.13	0.214	1	-0.511617
IGKC	0.0416953	-0.346207	0.025	0.008	1	-0.499471
S100A13	8.38e-05	-0.346034	0.126	0.206	1	-0.499221
RPL41	0.00135671	-0.346027	0.501	0.571	1	-0.499212
PLAC9	0.000140577	-0.336356	0.139	0.214	1	-0.48526
PFN1	3.62e-05	-0.332018	0.267	0.372	1	-0.479001
FRMD3	0.000367407	-0.331235	0.255	0.342	1	-0.477871
SNTB1	0.00472657	-0.326569	0.196	0.262	1	-0.47114
SLC20A2	0.000768659	-0.325985	0.361	0.421	1	-0.470297
CFH	5e-05	-0.325306	0.252	0.35	1	-0.469317
BTG1	6.36e-05	-0.324879	0.214	0.309	1	-0.468702
XAF1	0.000783892	-0.322097	0.172	0.249	1	-0.464687
MT-ND3	0.000338455	-0.321519	0.972	0.962	1	-0.463853
RPS15A	0.00015761	-0.320574	0.239	0.327	1	-0.462491
COL1A2	4.18e-05	-0.316478	0.153	0.244	1	-0.456582
SPOCK2	9.98e-05	-0.316153	0.374	0.475	1	-0.456113
RPS8	8.48e-05	-0.31249	0.296	0.385	1	-0.450828
RPS25	0.000992659	-0.312216	0.219	0.275	1	-0.450433
ISYNA1	0.000163646	-0.308424	0.271	0.363	1	-0.444962
ABCA9	0.00060138	-0.307955	0.146	0.223	1	-0.444286
ARMC9	0.00205655	-0.307872	0.523	0.558	1	-0.444166
LMO2	0.000276403	-0.307519	0.153	0.232	1	-0.443656
MT1F	0.00318722	-0.307413	0.173	0.239	1	-0.443504
RPS13	0.000252428	-0.305901	0.198	0.283	1	-0.441322
SLC12A7	0.000217945	-0.305899	0.288	0.381	1	-0.441319
COX4I1	0.000124221	-0.305084	0.255	0.35	1	-0.440144
NOTCH3	0.000456855	-0.304167	0.292	0.344	1	-0.43882
ACKR1	0.000407275	-0.303466	0.019	0.057	1	-0.43781
NUPR1	3.7e-05	-0.302611	0.132	0.219	1	-0.436575
GRM3	0.0142571	-0.301686	0.389	0.408	1	-0.435241
PTMA	0.000415923	-0.301035	0.521	0.61	1	-0.434302
SNAPC3	0.0113683	-0.300556	0.112	0.16	1	-0.43361
RPS5	0.000207988	-0.298672	0.282	0.355	1	-0.430892
SLC39A10	0.00631466	-0.296477	0.44	0.514	1	-0.427726
SVIL	0.00152662	-0.295279	0.296	0.378	1	-0.425997
NACA	4.62e-05	-0.295089	0.168	0.26	1	-0.425723
FRMD6	0.000511552	-0.294958	0.178	0.262	1	-0.425534
ERG	0.0783581	-0.294774	0.386	0.421	1	-0.425268
FHL5	0.00202185	-0.294387	0.079	0.131	1	-0.424711
LHFPL6	0.0140235	-0.29244	0.609	0.678	1	-0.421901
NRGN	8.18e-05	-0.290836	0.202	0.3	1	-0.419588
PGF	7.97e-05	-0.289051	0.117	0.196	1	-0.417012
TSPAN9	0.00252355	-0.287626	0.165	0.236	1	-0.414956
PERP	0.000108048	-0.286268	0.088	0.154	1	-0.412997
BEX3	3.26e-05	-0.285547	0.13	0.219	1	-0.411957
IFITM2	0.00120109	-0.285188	0.395	0.465	1	-0.411439
PSMA7	0.000207058	-0.284704	0.114	0.187	1	-0.410741
S100A10	0.00974785	-0.283432	0.228	0.265	1	-0.408907
EPS8	0.000367294	-0.283116	0.524	0.512	1	-0.408451
GSTP1	0.000161958	-0.282836	0.341	0.432	1	-0.408045
TPT1	0.00117626	-0.282388	0.45	0.542	1	-0.407399
TMEM123	0.00260997	-0.282295	0.35	0.434	1	-0.407265
AMBRA1	0.000585436	-0.281772	0.418	0.494	1	-0.406511
RPS18	0.000142941	-0.280044	0.315	0.416	1	-0.404018
RPS27A	0.00284625	-0.279652	0.377	0.457	1	-0.403452
RANBP3L	0.0030425	-0.278821	0.144	0.211	1	-0.402254
MYL6	0.000132265	-0.278579	0.406	0.506	1	-0.401904
SRPX2	0.000156875	-0.277889	0.02	0.062	1	-0.40091
C2CD2	0.000193528	-0.277786	0.209	0.301	1	-0.40076
MTUS1	0.000223371	-0.277628	0.406	0.507	1	-0.400533
RPS12	0.00849444	-0.277066	0.308	0.362	1	-0.399722
MAML2	0.00259982	-0.276729	0.472	0.455	1	-0.399236
DUSP23	0.000521388	-0.274755	0.13	0.203	1	-0.396388
RPL35	7.38e-05	-0.27172	0.353	0.46	1	-0.39201
PIAS2	0.000708482	-0.271154	0.221	0.306	1	-0.391192
BACH1	0.00169144	-0.269225	0.27	0.355	1	-0.38841
ID3	0.0754167	-0.268669	0.458	0.488	1	-0.387607
CGGBP1	3.37e-05	-0.268558	0.186	0.286	1	-0.387448
CAMK2D	0.05376	-0.268376	0.432	0.491	1	-0.387184
TSR3	9.69e-05	-0.268285	0.09	0.164	1	-0.387054
COMT	0.000131662	-0.267205	0.106	0.183	1	-0.385496
MRPS34	6.81e-05	-0.266278	0.099	0.177	1	-0.384158
AC011468.3	0.000717566	-0.265358	0.078	0.136	1	-0.382831
GPR146	0.00876762	-0.264474	0.096	0.146	1	-0.381556
NAV2	0.339111	-0.262144	0.369	0.406	1	-0.378194
KCNE4	0.0128695	-0.260665	0.198	0.257	1	-0.37606
CLIC2	0.000110477	-0.259955	0.09	0.164	1	-0.375035
EIF1	0.000721199	-0.25942	0.474	0.563	1	-0.374264
CREM	0.0040063	-0.259023	0.261	0.336	1	-0.373691
RPL35A	0.0006943	-0.258851	0.26	0.344	1	-0.373443
RBPMS	0.00328828	-0.258762	0.372	0.455	1	-0.373314
CCDC85B	4.68e-05	-0.258306	0.333	0.447	1	-0.372657
PLAT	0.0019013	-0.25792	0.099	0.159	1	-0.3721
ENG	0.00238306	-0.257484	0.36	0.447	1	-0.371471
VIM	0.000130612	-0.25748	0.36	0.465	1	-0.371466
DNAJC15	7.51e-05	-0.257205	0.16	0.25	1	-0.371068
RASGRP3	0.00164317	-0.257087	0.132	0.196	1	-0.370897
CD151	0.000290095	-0.256483	0.253	0.345	1	-0.370027
ABCA10	0.050882	-0.256046	0.08	0.118	1	-0.369396
GRB10	0.0185255	-0.255715	0.264	0.331	1	-0.368919
MT-ND4	0.000554922	-0.255427	0.95	0.926	1	-0.368503
EIF4G2	0.000150884	-0.255151	0.302	0.406	1	-0.368106
SELENOK	3.87e-05	-0.254868	0.099	0.18	1	-0.367697
PAPSS2	0.00378893	-0.253425	0.22	0.296	1	-0.365615
FBH1	4.27e-05	-0.253281	0.088	0.165	1	-0.365407
MSX1	0.000359558	-0.253189	0.095	0.16	1	-0.365275
MYL12B	0.00448015	-0.252195	0.233	0.306	1	-0.36384
ZIC2	0.000673588	-0.252079	0.13	0.203	1	-0.363673
MOB2	6.12e-05	-0.251815	0.146	0.236	1	-0.363292
EGFL7	0.000723525	-0.249275	0.577	0.669	1	-0.359628
MTPN	0.00277803	-0.249201	0.164	0.234	1	-0.359522
BRI3	0.000126214	-0.248065	0.222	0.319	1	-0.357881
CYP1B1	0.253469	-0.247731	0.07	0.085	1	-0.357401
RPL38	0.000186454	-0.247634	0.217	0.311	1	-0.35726
DSTN	0.00849183	-0.247462	0.288	0.362	1	-0.357013
CCZ1	0.00010626	-0.247001	0.034	0.083	1	-0.356347
H3F3B	0.000837189	-0.246464	0.394	0.489	1	-0.355572
BGN	0.00122909	-0.246247	0.288	0.372	1	-0.35526
SLC3A2	0.00913039	-0.245638	0.291	0.362	1	-0.35438
EPHA3	4.4e-05	-0.245181	0.179	0.277	1	-0.353721
PODXL	0.00137168	-0.24465	0.446	0.537	1	-0.352955
TIMP1	0.00382059	-0.244632	0.16	0.226	1	-0.35293
RPS27	0.0025509	-0.244344	0.359	0.437	1	-0.352513
PCDH11X	0.056334	-0.243806	0.076	0.111	1	-0.351738
MIB1	7.55e-05	-0.243785	0.299	0.408	1	-0.351708
PLXDC1	0.00144397	-0.243695	0.182	0.259	1	-0.351577
STUB1	0.00376477	-0.242944	0.165	0.232	1	-0.350495
EDNRA	0.000163955	-0.242174	0.091	0.164	1	-0.349383
RPLP2	0.000314197	-0.241044	0.255	0.345	1	-0.347753
COMMD6	6.69e-05	-0.240912	0.105	0.185	1	-0.347562
TEX264	0.00290467	-0.239673	0.055	0.101	1	-0.345775
LPAR6	0.00185926	-0.238651	0.115	0.178	1	-0.344301
SELENOM	0.00136546	-0.23804	0.185	0.264	1	-0.343418
TCAF2	0.00370473	-0.23772	0.084	0.137	1	-0.342958
SMOC2	0.000110404	-0.237501	0.119	0.2	1	-0.342642
SLC4A11	3.12e-05	-0.237498	0.041	0.1	1	-0.342637
AURKAIP1	0.000596902	-0.237131	0.146	0.223	1	-0.342107
ABCG2	0.0273436	-0.237127	0.317	0.37	1	-0.342102
HLA-A	0.0628805	-0.236864	0.304	0.35	1	-0.341723
NRP2	0.00349474	-0.236792	0.174	0.242	1	-0.341619
ZSWIM5	0.00100062	-0.236235	0.238	0.326	1	-0.340815
MFGE8	0.000114008	-0.23603	0.199	0.295	1	-0.34052
AC093772.1	0.0581296	-0.235621	0.016	0.034	1	-0.33993
C9orf16	0.000129382	-0.235368	0.13	0.213	1	-0.339564
MYCT1	0.00463239	-0.235074	0.133	0.196	1	-0.33914
NDUFA4L2	0.0111569	-0.235044	0.358	0.408	1	-0.339097
BSG	4.87e-05	-0.234426	0.739	0.833	1	-0.338205
CALR	0.000156454	-0.234344	0.28	0.383	1	-0.338087
TRIM26	0.000130674	-0.233977	0.071	0.137	1	-0.337557
MAGOH	3.79e-05	-0.233423	0.053	0.118	1	-0.336758
APRT	0.0465937	-0.233398	0.086	0.121	1	-0.336722
IFITM3	0.00020928	-0.233106	0.574	0.679	1	-0.336301
DEPTOR	0.000143761	-0.232443	0.072	0.139	1	-0.335344
SLC25A1	0.00622251	-0.232246	0.084	0.134	1	-0.335059
PLOD1	8.05e-05	-0.231979	0.172	0.265	1	-0.334675
TPP1	0.00262032	-0.230919	0.126	0.191	1	-0.333145
SLC30A10	0.0271763	-0.230408	0.269	0.329	1	-0.332409
TXN	0.000220675	-0.230292	0.09	0.16	1	-0.33224
C22orf34	0.0278874	-0.230181	0.1	0.146	1	-0.332081
LGALS3	0.0163459	-0.229822	0.151	0.206	1	-0.331564
ATP5MC2	9.11e-05	-0.229776	0.207	0.304	1	-0.331496
BEX5	0.00422199	-0.229495	0.019	0.049	1	-0.331092
RAMP3	0.0845992	-0.228982	0.086	0.121	1	-0.330351
RPL7A	0.00636543	-0.228776	0.332	0.398	1	-0.330053
H2AFZ	0.000211352	-0.228483	0.163	0.249	1	-0.329632
EIF3K	0.00445275	-0.228443	0.141	0.203	1	-0.329574
RPL14	0.00201478	-0.228089	0.277	0.362	1	-0.329062
JTB	0.000223806	-0.228	0.139	0.218	1	-0.328934
FBXL20	0.000473341	-0.227608	0.17	0.254	1	-0.328369
NDUFB10	0.000184073	-0.227555	0.153	0.239	1	-0.328292
MGST3	0.000125296	-0.227524	0.192	0.285	1	-0.328248
GKAP1	0.00214476	-0.226416	0.126	0.193	1	-0.326649
ARHGAP42	0.00996557	-0.225578	0.358	0.396	1	-0.325441
ATP10A	0.67646	-0.225353	0.473	0.488	1	-0.325116
PCMT1	0.00136787	-0.2244	0.104	0.169	1	-0.323741
PDE5A	0.00030893	-0.224325	0.184	0.272	1	-0.323632
S100A4	0.000116312	-0.223941	0.012	0.049	1	-0.323078
EIF2S2	0.000356417	-0.223334	0.12	0.195	1	-0.322203
CCT6A	0.0023558	-0.222925	0.126	0.191	1	-0.321612
TMED5	0.000123855	-0.222786	0.076	0.144	1	-0.321412
PLCE1	0.0958614	-0.222073	0.181	0.226	1	-0.320383
AMOTL1	0.000956766	-0.221762	0.173	0.252	1	-0.319935
FKBP2	6.75e-05	-0.221695	0.114	0.196	1	-0.319839
IL18R1	0.000334879	-0.221179	0.052	0.106	1	-0.319094
EMP2	0.0374813	-0.221112	0.221	0.278	1	-0.318997
IRF2BP2	5.91e-05	-0.22109	0.214	0.316	1	-0.318966
PRKD1	0.0076114	-0.220654	0.302	0.378	1	-0.318336
NR2F2	0.00364677	-0.220336	0.228	0.298	1	-0.317877
NREP	0.00246226	-0.219896	0.08	0.136	1	-0.317243
SUCLG2-AS1	0.0039093	-0.219838	0.076	0.128	1	-0.317159
CYP7B1	0.0209655	-0.219549	0.114	0.164	1	-0.316742
RHBDD2	0.000429157	-0.2193	0.131	0.208	1	-0.316383
SERTAD1	0.00921147	-0.218972	0.178	0.242	1	-0.31591
ILKAP	0.00901491	-0.218848	0.109	0.164	1	-0.315731
TPST2	0.00272991	-0.21823	0.286	0.37	1	-0.314839
RNF217	0.0707034	-0.217656	0.199	0.249	1	-0.314011
SERPINB9	0.00708144	-0.217333	0.108	0.164	1	-0.313545
CYBA	0.000549037	-0.217147	0.195	0.282	1	-0.313276
MRFAP1	4.22e-05	-0.216832	0.132	0.221	1	-0.312822
B2M	0.237609	-0.216656	0.563	0.583	1	-0.312569
TM9SF2	0.00623906	-0.216482	0.186	0.255	1	-0.312318
AK9	0.0692189	-0.216247	0.078	0.11	1	-0.311978
CA5B	0.0187125	-0.216094	0.138	0.191	1	-0.311758
LINC00513	0.000172769	-0.215899	0.107	0.183	1	-0.311476
BICC1	0.27963	-0.215861	0.122	0.151	1	-0.311422
NDUFAF3	0.00659931	-0.21544	0.074	0.123	1	-0.310814
CALM1	0.000559021	-0.215186	0.519	0.614	1	-0.310448
NBDY	0.000886373	-0.215031	0.124	0.195	1	-0.310224
RPS19	0.127079	-0.21437	0.534	0.558	1	-0.30927
NLRP1	0.0038496	-0.213629	0.114	0.175	1	-0.308202
MOB1A	0.0618916	-0.213265	0.138	0.18	1	-0.307677
SNHG25	3.56e-05	-0.212824	0.062	0.131	1	-0.307041
RPS23	0.310349	-0.212715	0.415	0.442	1	-0.306883
DEPP1	0.144367	-0.212359	0.264	0.309	1	-0.306369
HEBP2	0.000469576	-0.212183	0.09	0.157	1	-0.306115
SMIM3	0.000784865	-0.212179	0.187	0.27	1	-0.306109
ATP5IF1	0.00155015	-0.212066	0.076	0.133	1	-0.305946
PAPOLA	0.000320735	-0.212001	0.371	0.475	1	-0.305853
ENO1	0.000499517	-0.21188	0.147	0.226	1	-0.305678
NBL1	0.000704133	-0.211803	0.185	0.268	1	-0.305567
IMPAD1	0.010436	-0.211346	0.082	0.129	1	-0.304908
AFF1	0.0146702	-0.210688	0.409	0.484	1	-0.303959
MGST2	0.0527732	-0.209539	0.193	0.239	1	-0.302301
TM4SF1	0.288222	-0.209064	0.293	0.316	1	-0.301615
ATP6V1G1	0.000949771	-0.208948	0.144	0.219	1	-0.301449
VPS28	0.000602227	-0.208405	0.16	0.241	1	-0.300665
HGS	0.00152379	-0.207813	0.085	0.144	1	-0.29981
SYN1	0.00443751	-0.206939	0.111	0.17	1	-0.29855
AC010894.3	0.00120781	-0.206461	0.097	0.16	1	-0.29786
EIF3G	8.66e-05	-0.206207	0.098	0.175	1	-0.297493
PPFIBP1	0.00549401	-0.206039	0.525	0.609	1	-0.297252
ACTN1	0.000117041	-0.206031	0.182	0.273	1	-0.297241
AC025159.1	3.61e-05	-0.205992	0.046	0.108	1	-0.297184
ABCA8	0.0485829	-0.205428	0.111	0.154	1	-0.29637
HNRNPF	0.0001213	-0.204897	0.151	0.239	1	-0.295604
PROM1	0.000728252	-0.204094	0.049	0.1	1	-0.294446
AL390728.6	0.000530429	-0.203962	0.069	0.128	1	-0.294254
INO80D	0.00027349	-0.203727	0.193	0.283	1	-0.293915
OSTC	0.000460584	-0.203367	0.046	0.098	1	-0.293397
SP140L	0.00918074	-0.203328	0.06	0.103	1	-0.293341
OTUD6B-AS1	7.72e-05	-0.202324	0.062	0.128	1	-0.291892
ARHGAP6	0.000686211	-0.201875	0.195	0.28	1	-0.291245
PNKD	0.000492406	-0.201574	0.106	0.177	1	-0.29081
MPG	0.000403584	-0.201514	0.094	0.162	1	-0.290724
ANKS1A	0.0253115	-0.200591	0.353	0.422	1	-0.289392
SSFA2	0.00273155	-0.200537	0.266	0.349	1	-0.289314
TRIP10	6.44e-05	-0.200467	0.087	0.162	1	-0.289212
FOXF1	0.00511058	-0.200379	0.117	0.175	1	-0.289085
CCK	0.000496203	-0.200349	0.038	0.087	1	-0.289042
NCDN	4.09e-05	-0.200326	0.112	0.193	1	-0.289009
HMGB1	0.000131908	-0.200277	0.309	0.416	1	-0.288939
MRPL32	0.000122375	-0.200236	0.038	0.092	1	-0.288879
PRRX1	0.00203909	-0.199331	0.134	0.203	1	-0.287574
BLCAP	0.00256505	-0.198633	0.185	0.26	1	-0.286566
ZEB1	0.0476202	-0.198515	0.584	0.638	1	-0.286396
MAP1A	9.06e-05	-0.198438	0.1	0.177	1	-0.286286
ARL4A	0.0149154	-0.198344	0.096	0.144	1	-0.28615
TBX3	0.000553063	-0.198218	0.174	0.257	1	-0.285968
TIAL1	0.00147278	-0.198131	0.148	0.221	1	-0.285843
SERP1	0.000187385	-0.198063	0.142	0.226	1	-0.285744
LAPTM4A	0.0129658	-0.197731	0.24	0.308	1	-0.285265
SIX4	3.31e-05	-0.197723	0.02	0.067	1	-0.285254
COBLL1	0.00757713	-0.197537	0.639	0.714	1	-0.284985
BET1	0.00174916	-0.197428	0.072	0.128	1	-0.284829
DPYSL2	0.000253676	-0.197275	0.349	0.453	1	-0.284607
MSC-AS1	0.00481512	-0.196856	0.095	0.151	1	-0.284003
ABCC9	0.0673151	-0.196806	0.212	0.264	1	-0.283931
TNFSF10	0.000134454	-0.196417	0.037	0.09	1	-0.28337
RPL13	0.0518418	-0.196089	0.588	0.638	1	-0.282897
GSN	0.000370498	-0.195988	0.256	0.352	1	-0.282751
RXRB	0.00224418	-0.195945	0.064	0.116	1	-0.282689
LSM5	0.0296748	-0.195883	0.041	0.07	1	-0.2826
SHROOM1	0.00807635	-0.195876	0.111	0.165	1	-0.28259
ADI1	4.2e-05	-0.195119	0.073	0.146	1	-0.281497
PKM	0.00238404	-0.194738	0.345	0.434	1	-0.280947
DNAJB2	0.000178188	-0.194601	0.231	0.329	1	-0.28075
HIF1A	0.00151647	-0.194568	0.191	0.27	1	-0.280702
ATF3	0.00112404	-0.194399	0.034	0.077	1	-0.280458
C19orf24	0.00116913	-0.194338	0.082	0.142	1	-0.280371
PSMB5	0.00228309	-0.19409	0.082	0.139	1	-0.280013
LMAN2	0.0371881	-0.193948	0.133	0.178	1	-0.279808
NOTCH1	0.0113818	-0.193505	0.229	0.296	1	-0.279168
PFDN1	6.95e-05	-0.193498	0.058	0.121	1	-0.279158
RPL23A	0.0059282	-0.193216	0.161	0.227	1	-0.278751
CDC37	0.0279725	-0.193089	0.244	0.306	1	-0.278569
UBA52	0.00820843	-0.192443	0.258	0.327	1	-0.277636
TM2D3	0.0371223	-0.191591	0.102	0.142	1	-0.276407
DGKE	0.00254424	-0.191528	0.13	0.196	1	-0.276317
AKIRIN1	0.00476928	-0.191424	0.078	0.129	1	-0.276166
PSMA4	0.003748	-0.191415	0.069	0.119	1	-0.276154
C12orf57	0.000573708	-0.190748	0.21	0.298	1	-0.275191
DCTN2	0.00155345	-0.190698	0.122	0.19	1	-0.27512
COLEC12	0.0562357	-0.190562	0.314	0.365	1	-0.274923
GALK2	0.00316521	-0.190313	0.131	0.196	1	-0.274563
WLS	0.000257513	-0.190044	0.159	0.244	1	-0.274175
SET	0.00675209	-0.190038	0.19	0.259	1	-0.274167
PRPF4B	0.00290729	-0.189668	0.28	0.363	1	-0.273633
SUMO1	0.00548371	-0.189446	0.097	0.152	1	-0.273312
CRELD1	0.00148657	-0.189399	0.122	0.19	1	-0.273245
ARFGAP1	0.0126328	-0.189263	0.116	0.17	1	-0.273048
PMAIP1	0.00710055	-0.188481	0.05	0.088	1	-0.27192
TRPC4	0.0135515	-0.188209	0.135	0.191	1	-0.271528
PITPNM2	0.0648895	-0.188097	0.194	0.244	1	-0.271366
SPINDOC	3.76e-05	-0.187176	0.067	0.136	1	-0.270038
MAGI1	0.0648782	-0.186921	0.491	0.535	1	-0.269671
MTIF3	0.000124067	-0.186624	0.076	0.144	1	-0.269242
TOMM34	0.00111635	-0.186541	0.029	0.07	1	-0.269121
ATP5ME	8.25e-05	-0.186462	0.161	0.252	1	-0.269008
C7	0.0969296	-0.186153	0.038	0.049	1	-0.268563
GLS	0.00109725	-0.18615	0.335	0.429	1	-0.268558
JADE2	0.00245282	-0.186122	0.088	0.146	1	-0.268517
PLCB4	0.00957477	-0.186108	0.371	0.45	1	-0.268498
TUBB4B	0.0717414	-0.185653	0.248	0.301	1	-0.267841
GBP4	0.000322436	-0.18559	0.08	0.146	1	-0.267749
RAN	0.000389576	-0.185208	0.126	0.203	1	-0.267198
STRAP	0.00128847	-0.185186	0.113	0.18	1	-0.267167
UBQLN1	0.000813969	-0.185125	0.156	0.232	1	-0.267078
PFDN2	0.000101674	-0.184821	0.094	0.169	1	-0.26664
PILRB	0.0238908	-0.184777	0.058	0.092	1	-0.266577
PPIC	0.00297681	-0.184668	0.042	0.083	1	-0.26642
NPIPB13	0.110194	-0.184283	0.095	0.128	1	-0.265864
AC096711.2	0.000104927	-0.183264	0.111	0.19	1	-0.264394
SEC61B	0.00358516	-0.183125	0.121	0.183	1	-0.264194
SUMO2	7.13e-05	-0.183081	0.069	0.137	1	-0.26413
SLC25A5	0.00208219	-0.183062	0.077	0.133	1	-0.264102
OSBPL1A	0.000305076	-0.182981	0.231	0.326	1	-0.263986
LRMDA	0.67725	-0.182963	0.357	0.362	1	-0.26396
COX7A1	4.34e-05	-0.182747	0.139	0.229	1	-0.263648
COPE	0.00107095	-0.182673	0.103	0.169	1	-0.263542
CXXC1	0.00156493	-0.182392	0.074	0.131	1	-0.263137
SIVA1	0.000169256	-0.181756	0.131	0.213	1	-0.262218
STAT2	0.00128728	-0.181553	0.125	0.195	1	-0.261925
HBP1	0.000901612	-0.181459	0.164	0.242	1	-0.26179
CNN2	0.00066299	-0.18138	0.055	0.11	1	-0.261676
PITPNB	0.0016356	-0.181184	0.265	0.352	1	-0.261393
WDR36	0.000269602	-0.181088	0.059	0.118	1	-0.261255
AL158152.2	0.131098	-0.180994	0.114	0.149	1	-0.26112
ADGRA2	0.00220933	-0.180976	0.126	0.193	1	-0.261093
PAXX	8.19e-05	-0.18013	0.17	0.262	1	-0.259873
RPL10	0.00579263	-0.180086	0.493	0.576	1	-0.259809
PHF10	0.00234531	-0.179909	0.182	0.257	1	-0.259554
UFL1	0.158713	-0.179551	0.1	0.133	1	-0.259037
RPS27L	0.000834474	-0.179336	0.115	0.185	1	-0.258727
MED10	0.00557424	-0.179194	0.049	0.09	1	-0.258522
PNKP	0.000761297	-0.17919	0.019	0.056	1	-0.258517
SNX2	0.00228796	-0.179066	0.08	0.136	1	-0.258337
AP2S1	0.000176186	-0.178983	0.088	0.159	1	-0.258218
PRMT2	0.039024	-0.178959	0.24	0.298	1	-0.258183
WDR45B	0.00206044	-0.178631	0.102	0.164	1	-0.25771
NELFA	0.00471188	-0.178553	0.079	0.131	1	-0.257597
JMJD6	4.41e-05	-0.178361	0.071	0.142	1	-0.25732
CD74	0.0524028	-0.178242	0.072	0.108	1	-0.257149
JAM2	0.104203	-0.178226	0.163	0.201	1	-0.257126
WDR45	0.00749007	-0.178089	0.064	0.11	1	-0.256928
SAV1	0.00408337	-0.178042	0.116	0.177	1	-0.25686
KIDINS220	0.0325906	-0.177974	0.236	0.295	1	-0.256763
PIEZO1	0.599236	-0.177767	0.15	0.164	1	-0.256464
SYNM	0.00179727	-0.177658	0.143	0.214	1	-0.256306
SLCO2B1	0.120587	-0.17761	0.327	0.373	1	-0.256237
NMI	0.00266346	-0.177593	0.03	0.069	1	-0.256213
ITGA6	0.397748	-0.177268	0.304	0.334	1	-0.255743
TMEM160	0.000367068	-0.177152	0.103	0.173	1	-0.255576
RNF7	0.000151846	-0.176925	0.107	0.183	1	-0.255248
RPS6	0.0139173	-0.17692	0.273	0.34	1	-0.255241
MT1M	0.286726	-0.176704	0.409	0.37	1	-0.254931
NINJ1	9.8e-05	-0.176596	0.028	0.077	1	-0.254774
TNIP2	0.0053221	-0.176491	0.076	0.126	1	-0.254623
VRK1	0.00555803	-0.176061	0.042	0.082	1	-0.254002
MRPL51	4.31e-05	-0.175614	0.082	0.157	1	-0.253357
TBCB	0.000441111	-0.175489	0.113	0.185	1	-0.253177
ARMCX2	0.000111576	-0.175454	0.032	0.082	1	-0.253126
GOLPH3	0.00645989	-0.175418	0.21	0.282	1	-0.253074
AC012409.2	0.169839	-0.174818	0.151	0.188	1	-0.25221
MUC20-OT1	0.000462741	-0.174745	0.234	0.324	1	-0.252103
MT1X	0.888481	-0.174562	0.38	0.378	1	-0.251839
CLCN7	0.000234239	-0.174521	0.111	0.185	1	-0.25178
STC1	0.505855	-0.174388	0.037	0.046	1	-0.251588
PID1	0.28062	-0.173985	0.235	0.27	1	-0.251008
GNG4	7e-05	-0.173726	0.041	0.097	1	-0.250634
SMG7	0.0118275	-0.17349	0.21	0.277	1	-0.250293
BCAM	0.00190803	-0.173314	0.244	0.327	1	-0.25004
FCGRT	0.0188701	-0.173232	0.1	0.149	1	-0.249921
CYP46A1	5.25e-05	-0.173201	0.056	0.121	1	-0.249876
AKR1C1	0.0272035	-0.173013	0.053	0.088	1	-0.249604
IRF7	0.0510284	-0.172977	0.079	0.116	1	-0.249552
PDIA6	0.000154489	-0.172945	0.098	0.172	1	-0.249507
PLEKHA7	0.0847073	-0.172846	0.207	0.255	1	-0.249364
ELOVL5	0.00163007	-0.172725	0.219	0.301	1	-0.24919
CHMP2A	0.00219654	-0.172697	0.099	0.16	1	-0.249149
SLC38A6	0.00027449	-0.172234	0.114	0.187	1	-0.248481
ANXA1	0.00115285	-0.172102	0.063	0.118	1	-0.248291
FOS	0.363221	-0.172055	0.198	0.216	1	-0.248223
TRA2B	0.0407727	-0.171957	0.209	0.265	1	-0.248082
EDF1	0.00413121	-0.171936	0.223	0.3	1	-0.248051
DDX5	0.000223834	-0.171747	0.463	0.568	1	-0.247779
TRIM28	0.00136425	-0.171742	0.177	0.255	1	-0.247771
UFM1	0.0069102	-0.171676	0.142	0.205	1	-0.247676
ARHGDIG	0.000230781	-0.171452	0.025	0.069	1	-0.247352
CDC34	0.00814268	-0.17138	0.155	0.218	1	-0.247249
SEC22B	0.00880131	-0.171359	0.124	0.182	1	-0.247218
TCAP	0.00497745	-0.171116	0.012	0.038	1	-0.246869
RPS14	0.0859751	-0.171093	0.334	0.386	1	-0.246835
HNRNPA2B1	0.0027621	-0.170922	0.436	0.525	1	-0.246588
NOL7	3.55e-05	-0.170568	0.045	0.106	1	-0.246077
PDIA4	0.0120054	-0.170558	0.078	0.124	1	-0.246063
DHRS4L2	0.00127706	-0.170173	0.054	0.105	1	-0.245508
KCMF1	0.00173241	-0.16979	0.16	0.234	1	-0.244956
ZBTB20-AS5	5.31e-05	-0.169646	0.052	0.115	1	-0.244748
GAB1	3.09e-05	-0.169633	0.358	0.475	1	-0.244729
ZNF680	0.145517	-0.169594	0.081	0.11	1	-0.244672
LRP1	0.0380102	-0.168787	0.201	0.255	1	-0.243508
RPL37	0.0137207	-0.168639	0.207	0.272	1	-0.243294
AL138828.1	7.34e-05	-0.16845	0.094	0.169	1	-0.243022
LAMTOR2	0.000298208	-0.16843	0.042	0.093	1	-0.242993
SMIM37	0.00056551	-0.168289	0.085	0.149	1	-0.24279
HSBP1	0.000131243	-0.168205	0.141	0.226	1	-0.242668
UFSP2	0.000136409	-0.167569	0.07	0.136	1	-0.241751
FP236383.1	0.0277325	-0.167324	0.337	0.404	1	-0.241398
ARHGAP10	0.670039	-0.167179	0.314	0.322	1	-0.241188
CMPK1	0.0797175	-0.166852	0.137	0.178	1	-0.240716
BCOR	3.31e-05	-0.166759	0.102	0.183	1	-0.240582
COX17	9.5e-05	-0.166643	0.064	0.129	1	-0.240416
APOE	0.161653	-0.166409	0.182	0.221	1	-0.240077
GOLIM4	0.000820756	-0.166165	0.24	0.329	1	-0.239725
MAP3K11	0.0429254	-0.16611	0.183	0.236	1	-0.239646
GNAS	0.000424165	-0.165915	0.466	0.57	1	-0.239365
HUS1	0.00592674	-0.165896	0.089	0.142	1	-0.239338
FXYD5	0.0502975	-0.165884	0.148	0.195	1	-0.239321
NENF	0.000643919	-0.16568	0.129	0.203	1	-0.239026
WNT5B	0.00117835	-0.165439	0.037	0.082	1	-0.238677
STN1	0.0796565	-0.16521	0.027	0.046	1	-0.238348
CFAP161	0.00120404	-0.165165	0.038	0.083	1	-0.238283
CD93	0.506355	-0.165094	0.074	0.08	1	-0.23818
BASP1	0.000876664	-0.164957	0.138	0.211	1	-0.237983
HSPBP1	0.00122774	-0.164819	0.041	0.085	1	-0.237783
AP5M1	0.00986284	-0.164755	0.103	0.155	1	-0.237691
MLKL	0.00635582	-0.164629	0.062	0.108	1	-0.23751
CNIH4	0.000200465	-0.1646	0.055	0.115	1	-0.237468
CDK2AP2	0.00904664	-0.16459	0.161	0.224	1	-0.237453
BAX	0.00408055	-0.164407	0.055	0.101	1	-0.23719
C2orf83	0.63533	-0.164316	0.08	0.079	1	-0.237058
SHANK3	0.0704143	-0.164279	0.255	0.309	1	-0.237005
PLA2G16	0.00182823	-0.164184	0.129	0.196	1	-0.236868
ABCA7	0.00239164	-0.164144	0.047	0.093	1	-0.23681
SLC25A11	0.0110458	-0.164048	0.07	0.115	1	-0.236672
ATP6V1F	0.000256175	-0.163927	0.102	0.173	1	-0.236497
MPDU1	0.156457	-0.163691	0.056	0.082	1	-0.236156
PDS5B	0.00156513	-0.163628	0.397	0.491	1	-0.236065
LSM4	0.000203736	-0.163599	0.072	0.136	1	-0.236024
RPSA	0.0120001	-0.163523	0.246	0.316	1	-0.235914
ZBTB18	0.153941	-0.16312	0.14	0.177	1	-0.235332
MTREX	0.0138068	-0.162878	0.158	0.218	1	-0.234984
CHST15	0.00376693	-0.162851	0.106	0.165	1	-0.234944
LY6E	0.00489068	-0.162784	0.325	0.406	1	-0.234848
LSM2	0.0541538	-0.162783	0.063	0.097	1	-0.234846
MPLKIP	0.00458931	-0.162628	0.049	0.092	1	-0.234622
HNRNPU	0.00530779	-0.162617	0.432	0.517	1	-0.234607
HLF	0.0324879	-0.162267	0.176	0.231	1	-0.234102
LRRC37A3	0.00413182	-0.162069	0.142	0.208	1	-0.233816
SNHG8	0.0102845	-0.161986	0.063	0.106	1	-0.233696
HRAS	0.0127354	-0.161917	0.073	0.118	1	-0.233597
SF3B5	0.000494402	-0.161897	0.085	0.149	1	-0.233568
SLC39A8	0.0422482	-0.161892	0.19	0.244	1	-0.23356
AP1S2	0.087144	-0.161747	0.131	0.172	1	-0.233351
PTRH1	0.0923178	-0.161542	0.034	0.054	1	-0.233055
LAMB2	0.011821	-0.161516	0.252	0.321	1	-0.233018
SMNDC1	0.00915591	-0.16144	0.076	0.123	1	-0.232908
SLC16A12	0.360839	-0.161017	0.028	0.039	1	-0.232298
MRPL35	3.99e-05	-0.160893	0.023	0.07	1	-0.232119
TLNRD1	0.00932564	-0.160733	0.069	0.115	1	-0.231889
MT1A	0.562197	-0.160624	0.082	0.072	1	-0.231732
SMIM19	0.00996318	-0.160554	0.033	0.065	1	-0.231631
PLK2	0.00255716	-0.160481	0.042	0.085	1	-0.231525
MVP	0.100361	-0.160427	0.122	0.159	1	-0.231447
TMEM126B	0.00905459	-0.160415	0.033	0.067	1	-0.23143
GNA14	0.405555	-0.160346	0.069	0.079	1	-0.231331
MTMR2	0.0123541	-0.160263	0.156	0.216	1	-0.23121
SKA2	0.0014255	-0.160133	0.053	0.103	1	-0.231023
SLCO1C1	0.000139661	-0.160093	0.041	0.095	1	-0.230965
LAMB1	0.447974	-0.159665	0.041	0.052	1	-0.230348
SLC25A3	0.0733492	-0.159232	0.198	0.247	1	-0.229724
PSMD13	0.00363699	-0.159217	0.086	0.141	1	-0.229702
AL359644.1	0.000682749	-0.159107	0.005	0.028	1	-0.229542
CTSC	0.000337017	-0.158957	0.023	0.064	1	-0.229326
GTF2A2	0.000269332	-0.158844	0.086	0.152	1	-0.229164
TCEAL2	0.0090776	-0.158717	0.021	0.051	1	-0.22898
UBALD2	0.00268811	-0.158254	0.137	0.203	1	-0.228312
LPL	0.110903	-0.158052	0.1	0.136	1	-0.228021
PSMC3IP	0.00225174	-0.157769	0.024	0.059	1	-0.227613
CPE	0.0275091	-0.15761	0.401	0.47	1	-0.227383
ZNF384	0.00494904	-0.157472	0.047	0.09	1	-0.227184
C1orf54	0.017338	-0.157211	0.056	0.095	1	-0.226808
HBM	0.206671	-0.156999	0.001	0.007	1	-0.226502
CYCS	0.000303082	-0.156688	0.055	0.113	1	-0.226052
UNC50	0.108798	-0.156683	0.059	0.085	1	-0.226046
ZSWIM7	0.000697468	-0.156157	0.04	0.087	1	-0.225287
EIF2A	0.145219	-0.156122	0.068	0.093	1	-0.225236
PDPR	0.0269067	-0.156113	0.085	0.128	1	-0.225224
TUBG1	0.0383707	-0.156033	0.029	0.052	1	-0.225107
LIN7C	0.0165609	-0.155891	0.077	0.121	1	-0.224903
HP1BP3	0.00350059	-0.155852	0.371	0.458	1	-0.224847
IL1R1	0.0926271	-0.155631	0.111	0.149	1	-0.224528
ZIC1	0.142919	-0.155525	0.352	0.358	1	-0.224376
MRPL41	0.000141926	-0.155465	0.198	0.291	1	-0.224289
PDE3A	0.724299	-0.154996	0.244	0.262	1	-0.223612
ST8SIA1	0.000269878	-0.154949	0.059	0.118	1	-0.223545
FAM200B	0.0010269	-0.154923	0.041	0.087	1	-0.223507
CLIC1	0.0845692	-0.154745	0.236	0.286	1	-0.22325
EIF4A2	0.000510529	-0.154413	0.312	0.409	1	-0.222771
DYNC1I2	0.00131844	-0.154294	0.245	0.329	1	-0.2226
ESAM	0.122432	-0.154263	0.312	0.362	1	-0.222555
DUSP22	0.120997	-0.154222	0.119	0.155	1	-0.222495
GABPA	0.15312	-0.154221	0.112	0.146	1	-0.222494
PTPA	0.000340142	-0.154205	0.178	0.264	1	-0.22247
SLC6A1-AS1	0.708235	-0.154195	0.227	0.234	1	-0.222456
STX1B	0.00117615	-0.154176	0.038	0.082	1	-0.222429
UBE2A	0.00277008	-0.15399	0.078	0.133	1	-0.222161
GRAP	0.00373698	-0.153954	0.043	0.085	1	-0.222109
TUBB	0.0145869	-0.153868	0.242	0.309	1	-0.221985
NANS	0.0409926	-0.153686	0.034	0.061	1	-0.221722
EPN1	0.0156675	-0.153645	0.129	0.183	1	-0.221663
ING1	0.00535159	-0.153636	0.043	0.083	1	-0.22165
TRAPPC3	0.00439008	-0.153615	0.059	0.105	1	-0.221619
RAC3	0.00278244	-0.153375	0.011	0.038	1	-0.221274
ATOX1	0.0178295	-0.153283	0.151	0.208	1	-0.22114
TBC1D7	0.00168792	-0.152919	0.018	0.051	1	-0.220615
GPCPD1	0.346577	-0.152815	0.203	0.234	1	-0.220465
SRP19	0.0105995	-0.152733	0.065	0.11	1	-0.220348
SEMA6A	0.153514	-0.152691	0.184	0.224	1	-0.220287
PARK7	0.000941457	-0.15264	0.103	0.169	1	-0.220213
HLA-B	0.280145	-0.152492	0.358	0.39	1	-0.219999
SMCO4	0.0214055	-0.152431	0.097	0.144	1	-0.219912
PRPF19	0.000625096	-0.152067	0.064	0.121	1	-0.219386
RUNX1T1	0.112023	-0.151806	0.35	0.403	1	-0.219009
FMO2	0.295635	-0.151194	0.041	0.047	1	-0.218127
SSH1	0.00215783	-0.151125	0.139	0.208	1	-0.218027
ATP5PF	0.000112123	-0.150827	0.097	0.172	1	-0.217597
MICA	0.00120519	-0.15077	0.038	0.083	1	-0.217515
TOLLIP	0.00417918	-0.150618	0.105	0.164	1	-0.217296
AC087672.2	0.00771119	-0.150388	0.017	0.044	1	-0.216965
ZNF718	0.00281432	-0.15036	0.147	0.214	1	-0.216924
FLRT2	0.825732	-0.150043	0.202	0.193	1	-0.216466
TRAPPC1	0.0042561	-0.149783	0.082	0.136	1	-0.216091
POLR1D	0.000413788	-0.149771	0.102	0.169	1	-0.216074
GRB14	0.0194494	-0.149733	0.052	0.088	1	-0.216019
ARFIP2	0.00418429	-0.14973	0.033	0.07	1	-0.216015
CFL1	0.000572156	-0.14972	0.331	0.429	1	-0.216
MRPL28	4.29e-05	-0.14971	0.068	0.137	1	-0.215986
PTAR1	0.00621044	-0.149673	0.194	0.262	1	-0.215932
RAPGEF5	0.0603318	-0.149403	0.336	0.396	1	-0.215543
CHMP5	0.0295425	-0.149334	0.102	0.147	1	-0.215443
POLE3	0.000459143	-0.149272	0.025	0.065	1	-0.215354
SPRY4-AS1	0.00597179	-0.149226	0.023	0.054	1	-0.215288
CD63	0.0508634	-0.149142	0.344	0.404	1	-0.215166
ATP5PD	0.00194993	-0.149085	0.056	0.106	1	-0.215084
RPL10A	0.025115	-0.14894	0.188	0.247	1	-0.214874
KANK2	0.000838024	-0.148778	0.168	0.247	1	-0.214641
FAM32A	0.00129034	-0.148481	0.059	0.111	1	-0.214213
AL354836.1	0.0235686	-0.148158	0.051	0.087	1	-0.213747
SUB1	0.0103394	-0.148016	0.155	0.214	1	-0.213542
UGP2	0.0125673	-0.147961	0.21	0.275	1	-0.213462
TBX18	0.0308092	-0.147951	0.106	0.152	1	-0.213448
DERL2	0.000369425	-0.147776	0.042	0.092	1	-0.213196
PRELID1	3.4e-05	-0.147771	0.14	0.229	1	-0.213189
ELOC	0.00707135	-0.147765	0.085	0.136	1	-0.213179
ECM2	0.000717504	-0.147748	0.034	0.079	1	-0.213156
LRRC32	0.219245	-0.147712	0.221	0.26	1	-0.213103
NDUFA2	5.9e-05	-0.147674	0.085	0.157	1	-0.213048
ZNF618	0.004523	-0.147573	0.081	0.134	1	-0.212903
MRPL14	0.0189119	-0.147561	0.073	0.116	1	-0.212885
TMEM219	0.00682974	-0.147492	0.174	0.241	1	-0.212786
LIX1L	0.010568	-0.147392	0.089	0.139	1	-0.212641
SOBP	0.00324931	-0.147363	0.199	0.272	1	-0.2126
LRRFIP2	0.0266263	-0.147258	0.239	0.3	1	-0.212449
UBE2M	4.25e-05	-0.147021	0.134	0.221	1	-0.212107
PCOLCE	0.0655896	-0.147015	0.028	0.051	1	-0.212097
C7orf50	0.000121426	-0.146954	0.135	0.216	1	-0.21201
POMP	0.345283	-0.146952	0.23	0.259	1	-0.212007
DENR	0.0492037	-0.146802	0.088	0.128	1	-0.21179
SDR39U1	0.00832049	-0.146721	0.09	0.141	1	-0.211674
TTC21B	0.0101005	-0.146635	0.172	0.234	1	-0.21155
RCE1	0.00573917	-0.146611	0.016	0.043	1	-0.211515
RPS11	0.0527518	-0.146555	0.335	0.394	1	-0.211434
NUFIP2	0.0130189	-0.146518	0.288	0.36	1	-0.211381
GRPEL1	0.100529	-0.146491	0.03	0.051	1	-0.211342
LAMTOR5	0.0932649	-0.146477	0.124	0.162	1	-0.211322
TMOD3	0.00587808	-0.146449	0.27	0.344	1	-0.211282
FBLN2	0.152911	-0.146434	0.029	0.047	1	-0.211259
ELMOD2	0.00705155	-0.146405	0.047	0.088	1	-0.211218
ELOVL7	0.804593	-0.146384	0.554	0.571	1	-0.211187
LENG1	0.0152147	-0.146282	0.021	0.046	1	-0.21104
NDUFA12	0.0327419	-0.146142	0.109	0.155	1	-0.210839
SCAMP1	0.00152683	-0.146094	0.222	0.304	1	-0.21077
PSMB2	0.000210841	-0.146012	0.105	0.178	1	-0.210651
AC092958.1	0.00120269	-0.145955	0.037	0.082	1	-0.210568
ZC3HAV1	0.121419	-0.145945	0.201	0.245	1	-0.210555
ISLR	0.232897	-0.145819	0.032	0.047	1	-0.210373
RPS16	0.00480554	-0.145584	0.244	0.321	1	-0.210033
MRPS18C	0.00170908	-0.145396	0.044	0.09	1	-0.209762
SSR1	0.0297729	-0.145343	0.113	0.16	1	-0.209686
GABARAPL2	0.0408611	-0.145084	0.132	0.18	1	-0.209312
CTXN1	0.000546422	-0.144995	0.045	0.095	1	-0.209183
PHLDB2	0.000121133	-0.144922	0.186	0.278	1	-0.209078
NFATC3	0.083877	-0.144831	0.271	0.322	1	-0.208947
ZBTB17	0.0156812	-0.144729	0.063	0.105	1	-0.208799
RANBP1	0.00325215	-0.144554	0.062	0.111	1	-0.208548
RFK	0.0168476	-0.144498	0.058	0.097	1	-0.208466
ZNF667-AS1	0.00652884	-0.144375	0.049	0.09	1	-0.208288
NMRK1	0.0331043	-0.144368	0.049	0.082	1	-0.20828
CCDC102B	0.111139	-0.144356	0.121	0.159	1	-0.208261
KIFC3	0.00218383	-0.144332	0.063	0.115	1	-0.208227
RREB1	0.254177	-0.144264	0.165	0.198	1	-0.208129
HMOX2	0.0252375	-0.14407	0.058	0.095	1	-0.20785
NPC1	0.0196951	-0.143726	0.129	0.182	1	-0.207353
MERTK	0.0346742	-0.143627	0.169	0.223	1	-0.207209
ZNRF1	0.000859061	-0.143563	0.128	0.196	1	-0.207118
ARL3	0.00279915	-0.143455	0.074	0.128	1	-0.206962
RERG	0.10871	-0.143433	0.116	0.154	1	-0.20693
PPDPF	0.00667298	-0.143394	0.233	0.306	1	-0.206873
SLC5A6	0.22004	-0.143318	0.156	0.183	1	-0.206764
SOS1	0.0360366	-0.143182	0.444	0.509	1	-0.206567
RSL24D1	0.00644217	-0.143038	0.071	0.119	1	-0.20636
USP39	0.00859343	-0.143001	0.161	0.224	1	-0.206306
UQCRB	3.61e-05	-0.142957	0.128	0.211	1	-0.206244
CISD2	0.00261575	-0.142835	0.037	0.079	1	-0.206068
NMT1	0.0003243	-0.142668	0.167	0.25	1	-0.205826
DDIT3	0.000698474	-0.142663	0.047	0.098	1	-0.205819
CMTM8	0.574064	-0.142658	0.246	0.26	1	-0.205813
TMEM230	0.0189778	-0.142522	0.112	0.162	1	-0.205615
PARP12	0.0455794	-0.142227	0.078	0.116	1	-0.20519
DAD1	0.000110694	-0.142133	0.108	0.187	1	-0.205055
JAM3	0.000387463	-0.142114	0.163	0.242	1	-0.205027
SLC38A5	0.554556	-0.142106	0.192	0.2	1	-0.205015
USB1	0.10746	-0.141961	0.046	0.07	1	-0.204807
CGAS	0.000378172	-0.141925	0.052	0.106	1	-0.204755
CDC5L	0.0471127	-0.141647	0.082	0.121	1	-0.204354
IL32	0.0673873	-0.141485	0.141	0.185	1	-0.204119
ERP29	0.0131362	-0.141268	0.097	0.147	1	-0.203807
PDSS1	0.0277445	-0.141217	0.017	0.039	1	-0.203733
TRIM47	0.178335	-0.141115	0.076	0.103	1	-0.203585
RRNAD1	0.0334824	-0.14106	0.035	0.064	1	-0.203506
ST3GAL5	0.099939	-0.141008	0.081	0.115	1	-0.203432
IFIT5	0.0176744	-0.140921	0.035	0.067	1	-0.203306
IMP3	0.00271904	-0.140912	0.036	0.077	1	-0.203293
PSMD11	0.000418399	-0.140858	0.122	0.195	1	-0.203216
GPR137	0.00136769	-0.140505	0.056	0.108	1	-0.202706
FABP5	0.00152086	-0.140292	0.024	0.061	1	-0.202399
EMCN	0.719486	-0.140196	0.314	0.318	1	-0.20226
CUTA	4.25e-05	-0.139949	0.091	0.169	1	-0.201904
PRDX6	0.00113857	-0.139946	0.159	0.234	1	-0.201899
PHPT1	0.000333751	-0.139777	0.113	0.187	1	-0.201656
CSGALNACT2	0.00827592	-0.139717	0.088	0.137	1	-0.201569
RNF26	0.000496103	-0.139707	0.02	0.059	1	-0.201554
RND3	0.0308548	-0.139541	0.123	0.172	1	-0.201315
ZBTB38	0.00227167	-0.139389	0.367	0.453	1	-0.201096
MAT2B	0.00232196	-0.13919	0.062	0.113	1	-0.200809
OSMR-AS1	0.131532	-0.139102	0.097	0.129	1	-0.200682
FGD6	0.0645547	-0.139066	0.112	0.152	1	-0.20063
NEUROD2	0.000104848	-0.138949	0.009	0.043	1	-0.200461
C5orf63	0.00482101	-0.138894	0.017	0.046	1	-0.200382
MRPS26	0.0107822	-0.138711	0.065	0.11	1	-0.200118
PPP1R14B	0.000784884	-0.138394	0.081	0.142	1	-0.19966
SLC6A6	0.0384486	-0.13835	0.032	0.059	1	-0.199598
TRIR	0.0208538	-0.138236	0.194	0.254	1	-0.199433
HILPDA	0.347827	-0.13812	0.044	0.038	1	-0.199265
MYDGF	0.00347823	-0.13794	0.08	0.134	1	-0.199005
MRPL44	0.295325	-0.137822	0.028	0.041	1	-0.198835
WDR46	0.0459509	-0.137809	0.038	0.067	1	-0.198817
MYOM1	0.0510943	-0.137265	0.044	0.074	1	-0.198032
RORA-AS1	0.000972129	-0.137242	0.046	0.095	1	-0.197999
AKAP12	0.473589	-0.137211	0.258	0.285	1	-0.197954
NTAN1	0.00739386	-0.137175	0.056	0.1	1	-0.197902
TMEM204	0.192661	-0.137123	0.2	0.239	1	-0.197827
GBP3	0.00041908	-0.137103	0.027	0.07	1	-0.197799
RPS6KA3	0.415659	-0.137038	0.332	0.365	1	-0.197703
SNRPD1	0.00247354	-0.13693	0.045	0.09	1	-0.197548
SMARCA5	0.223507	-0.136755	0.174	0.209	1	-0.197296
RBMS3-AS2	0.00524202	-0.136718	0.068	0.116	1	-0.197243
RBMS1	0.0117006	-0.13668	0.428	0.504	1	-0.197188
HDAC7	0.0765705	-0.136586	0.174	0.221	1	-0.197051
DIRAS1	0.00837444	-0.136438	0.023	0.052	1	-0.196838
NDUFV3	0.0372703	-0.136325	0.07	0.108	1	-0.196676
ABLIM1	0.205214	-0.136324	0.374	0.419	1	-0.196673
CD81	0.236488	-0.136249	0.448	0.493	1	-0.196566
RARB	0.0677948	-0.136033	0.091	0.128	1	-0.196254
ANAPC13	0.00207745	-0.135741	0.012	0.041	1	-0.195832
TAF7	0.00090963	-0.135703	0.114	0.183	1	-0.195778
SBNO2	0.194881	-0.135665	0.129	0.162	1	-0.195723
SKI	0.0455487	-0.135633	0.223	0.28	1	-0.195677
DTX3	5.07e-05	-0.135491	0.121	0.205	1	-0.195472
NYNRIN	0.0236438	-0.135336	0.04	0.072	1	-0.195248
DSEL	0.00677851	-0.13533	0.049	0.09	1	-0.19524
RPS19BP1	0.00061468	-0.135271	0.159	0.239	1	-0.195155
SUMF1	0.189372	-0.135218	0.201	0.241	1	-0.195078
GOLPH3L	0.280865	-0.135142	0.077	0.1	1	-0.194969
ADAP2	0.0582028	-0.13505	0.058	0.09	1	-0.194835
GYPC	0.00347939	-0.135012	0.046	0.09	1	-0.194781
PNRC1	0.00102963	-0.134991	0.147	0.221	1	-0.19475
DDIT4	0.130613	-0.134989	0.264	0.304	1	-0.194749
MINK1	0.00572939	-0.134944	0.094	0.147	1	-0.194684
DMAC2	0.0802625	-0.134846	0.044	0.07	1	-0.194542
ENO2	0.000330948	-0.134822	0.198	0.285	1	-0.194507
MSN	0.114797	-0.134756	0.335	0.386	1	-0.194411
MNDA	0.000155391	-0.134623	0.027	0.074	1	-0.194219
REST	0.0156511	-0.134602	0.093	0.141	1	-0.19419
TLE3	0.0118465	-0.134495	0.086	0.134	1	-0.194035
C17orf67	0.00178393	-0.134465	0.069	0.123	1	-0.193992
RPS9	0.043529	-0.134431	0.366	0.429	1	-0.193942
ARMT1	0.0609575	-0.13433	0.04	0.065	1	-0.193797
WDR26	0.000646114	-0.134298	0.167	0.245	1	-0.193751
RAB3A	0.000395907	-0.134273	0.019	0.057	1	-0.193716
SERPING1	5.43e-05	-0.134218	0.095	0.172	1	-0.193635
MORC4	0.0247108	-0.134213	0.043	0.075	1	-0.193629
SH3GLB1	0.0460807	-0.134152	0.21	0.265	1	-0.19354
SLFN12L	0.327438	-0.134104	0.05	0.054	1	-0.193472
LHFPL2	0.0933601	-0.134073	0.199	0.245	1	-0.193426
BCAP31	0.0247132	-0.134006	0.249	0.313	1	-0.19333
CP	0.330016	-0.133542	0.177	0.208	1	-0.19266
VEGFB	0.0192586	-0.133538	0.105	0.154	1	-0.192655
MARS	0.013826	-0.133437	0.047	0.085	1	-0.192509
ANKRD10	0.00247916	-0.1334	0.358	0.447	1	-0.192455
CDH11	0.181534	-0.133392	0.286	0.329	1	-0.192444
PSMD5	0.141646	-0.133355	0.046	0.07	1	-0.192391
SMG1	0.177617	-0.133272	0.381	0.424	1	-0.192271
DYNLRB1	0.0745367	-0.133228	0.202	0.252	1	-0.192207
USP53	0.719746	-0.133226	0.251	0.244	1	-0.192204
YTHDF1	0.106853	-0.133219	0.059	0.087	1	-0.192194
NUCB1	0.00206759	-0.133054	0.157	0.229	1	-0.191957
SPATS2L	0.0121097	-0.133046	0.284	0.357	1	-0.191945
KLHDC3	0.000223801	-0.132993	0.102	0.172	1	-0.191869
AP006565.1	6.67e-05	-0.132851	0.006	0.036	1	-0.191664
ABCA4	0.0251216	-0.132478	0.006	0.021	1	-0.191125
FKBP10	0.120409	-0.13224	0.041	0.064	1	-0.190781
HNRNPH2	0.000152522	-0.132067	0.062	0.124	1	-0.190532
GMFG	0.0421206	-0.13206	0.059	0.093	1	-0.190522
SNU13	0.00862022	-0.132058	0.172	0.232	1	-0.190519
SHISA4	0.00030282	-0.132043	0.033	0.08	1	-0.190498
AC104389.4	0.0016901	-0.132023	0.065	0.116	1	-0.190468
DDT	0.0250169	-0.131979	0.086	0.129	1	-0.190405
NAP1L3	0.0140383	-0.13196	0.028	0.059	1	-0.190378
PDCD7	3.57e-05	-0.131955	0.05	0.111	1	-0.19037
THAP11	0.026833	-0.131792	0.034	0.064	1	-0.190135
BX284668.5	0.000264892	-0.131767	0.029	0.075	1	-0.190099
MED21	0.0049464	-0.131751	0.047	0.09	1	-0.190076
PCGF2	0.287226	-0.131727	0.14	0.159	1	-0.190042
TUBB2A	0.0707914	-0.131667	0.052	0.082	1	-0.189955
SDF2L1	0.00182305	-0.131641	0.07	0.124	1	-0.189918
JAGN1	0.0582685	-0.131612	0.041	0.069	1	-0.189875
APP	0.00462865	-0.131454	0.515	0.597	1	-0.189648
ATP5F1D	0.00119727	-0.131351	0.222	0.306	1	-0.1895
PPP4C	0.149867	-0.131297	0.117	0.152	1	-0.189421
ISG15	0.00691447	-0.131126	0.129	0.188	1	-0.189175
CKB	0.00207272	-0.131062	0.249	0.327	1	-0.189082
SLC6A17	0.0133852	-0.131034	0.077	0.121	1	-0.189042
INTS14	0.0295039	-0.130763	0.027	0.054	1	-0.188651
PDE7B	0.984063	-0.130729	0.437	0.44	1	-0.188602
ZDHHC18	0.00757658	-0.130724	0.102	0.155	1	-0.188595
SSBP4	0.000190749	-0.130513	0.198	0.285	1	-0.188291
PPP6R1	0.00708144	-0.130444	0.069	0.116	1	-0.188191
SF3A1	0.189279	-0.130437	0.061	0.085	1	-0.188181
AFAP1L1	0.188746	-0.130427	0.078	0.105	1	-0.188167
PIK3CD	0.00182641	-0.130426	0.094	0.154	1	-0.188165
MRPL13	0.000969844	-0.130401	0.051	0.101	1	-0.188129
YBX1	0.237561	-0.130387	0.213	0.25	1	-0.188108
C4orf33	0.229284	-0.130361	0.019	0.031	1	-0.188072
RALGAPA1	0.00633069	-0.130282	0.481	0.558	1	-0.187957
KLRD1	0.0697935	-0.130279	0.044	0.072	1	-0.187952
TK2	0.000371889	-0.1302	0.012	0.046	1	-0.18784
UFD1	0.00309664	-0.130054	0.054	0.1	1	-0.187628
ZNF330	0.10506	-0.12999	0.045	0.07	1	-0.187537
GTPBP10	0.00152105	-0.12996	0.024	0.061	1	-0.187493
ALDH1A2	0.0131209	-0.129726	0.019	0.046	1	-0.187155
SLC1A1	0.116212	-0.129719	0.266	0.314	1	-0.187145
DBI	0.00441921	-0.129513	0.106	0.162	1	-0.186848
CNOT3	0.000428035	-0.129406	0.043	0.093	1	-0.186694
BAG6	0.00851963	-0.129402	0.099	0.152	1	-0.186688
C1D	6.22e-05	-0.12939	0.064	0.131	1	-0.18667
OTULIN	0.0128813	-0.129386	0.077	0.123	1	-0.186664
MAPKAPK5-AS1	5.84e-05	-0.129211	0.029	0.08	1	-0.186412
REEP2	0.000431948	-0.129117	0.062	0.116	1	-0.186277
PDE10A	0.49148	-0.129048	0.366	0.383	1	-0.186176
COA5	0.205213	-0.129042	0.03	0.046	1	-0.186168
MANF	0.00114705	-0.129038	0.06	0.113	1	-0.186163
LCAT	0.115068	-0.128987	0.073	0.103	1	-0.186089
LTBP1	0.494255	-0.128964	0.161	0.185	1	-0.186056
NADK	0.30208	-0.128943	0.096	0.119	1	-0.186026
UNC45A	0.006308	-0.128906	0.078	0.128	1	-0.185972
TMEM30A	0.0476095	-0.128695	0.173	0.224	1	-0.185668
RBAK-RBAKDN	0.00290245	-0.128654	0.111	0.172	1	-0.185608
IFNAR1	0.0269283	-0.128639	0.195	0.254	1	-0.185587
RGCC	0.514133	-0.128597	0.296	0.314	1	-0.185526
CBWD6	0.000638863	-0.128548	0.009	0.038	1	-0.185456
ATP5MC1	0.000313082	-0.128455	0.062	0.121	1	-0.185321
DUS2	0.170157	-0.128388	0.037	0.057	1	-0.185224
LAGE3	0.000421348	-0.128318	0.037	0.085	1	-0.185123
FKBP8	0.0218203	-0.128292	0.213	0.275	1	-0.185087
WTAP	0.000233933	-0.12821	0.226	0.318	1	-0.184968
SSR2	0.1606	-0.128051	0.13	0.165	1	-0.184739
ZNF362	0.197817	-0.127981	0.062	0.087	1	-0.184638
GSTK1	0.000153121	-0.127845	0.054	0.113	1	-0.184441
CCL2	0.00109471	-0.127824	0.006	0.029	1	-0.184412
TAB3	0.31126	-0.127758	0.09	0.11	1	-0.184315
SAMD9L	0.326802	-0.127742	0.061	0.077	1	-0.184293
IFNGR2	0.175209	-0.127699	0.149	0.185	1	-0.184231
FBXL15	0.00193013	-0.127659	0.071	0.124	1	-0.184173
INPP5D	0.180301	-0.12763	0.202	0.242	1	-0.184131
MAP2K3	0.157975	-0.127591	0.1	0.131	1	-0.184075
NFKBIZ	0.089391	-0.127367	0.082	0.116	1	-0.183751
AES	0.000469383	-0.127329	0.365	0.463	1	-0.183697
SNCB	0.0540918	-0.127278	0.097	0.136	1	-0.183624
NUDCD2	0.011645	-0.127201	0.019	0.046	1	-0.183512
PLCG1	0.0541491	-0.127096	0.073	0.11	1	-0.18336
RBKS	0.110159	-0.127039	0.053	0.08	1	-0.183279
VARS2	3.74e-05	-0.126845	0.034	0.088	1	-0.182998
THBS2	0.0960322	-0.126824	0.011	0.026	1	-0.182968
NARS	0.00303542	-0.126812	0.064	0.115	1	-0.182951
NAA60	0.000886412	-0.126741	0.078	0.137	1	-0.182848
NFIL3	0.00318596	-0.126721	0.05	0.095	1	-0.18282
SCRG1	3.82e-05	-0.126692	0.01	0.047	1	-0.182778
BAG2	0.000157998	-0.126621	0.02	0.062	1	-0.182676
GLRX	0.000465181	-0.126579	0.047	0.1	1	-0.182615
CCDC124	0.0123566	-0.126545	0.089	0.137	1	-0.182566
DNM3OS	0.000398081	-0.126414	0.007	0.034	1	-0.182377
BCAR1	0.332414	-0.12638	0.147	0.175	1	-0.182328
ADCY6	0.020198	-0.126242	0.064	0.105	1	-0.182129
RDH14	0.000627172	-0.126135	0.025	0.065	1	-0.181975
TMC4	0.00208043	-0.12613	0.019	0.052	1	-0.181967
PEBP1	0.000781646	-0.126098	0.188	0.27	1	-0.181921
TMCO1	0.000141429	-0.126038	0.098	0.17	1	-0.181835
AK6	0.12292	-0.125763	0.044	0.067	1	-0.181437
GPX3	0.00608833	-0.125641	0.179	0.247	1	-0.181261
PTN	0.261516	-0.125633	0.349	0.386	1	-0.18125
IFI27L2	0.0016	-0.125473	0.119	0.185	1	-0.181019
PGGT1B	0.0194926	-0.12546	0.063	0.103	1	-0.181001
CDA	0.0363648	-0.125455	0.084	0.124	1	-0.180994
PSMB8	0.334283	-0.125393	0.065	0.085	1	-0.180904
MAGED2	0.00494267	-0.124945	0.121	0.18	1	-0.180258
FKBP9	0.430386	-0.124909	0.147	0.17	1	-0.180206
TMEM132A	0.000135353	-0.124904	0.07	0.134	1	-0.180198
L3MBTL3	0.00146121	-0.124859	0.045	0.092	1	-0.180133
ANAPC1	0.00823793	-0.12484	0.099	0.152	1	-0.180107
EID1	0.000536537	-0.124746	0.121	0.193	1	-0.17997
YWHAH	0.00372583	-0.124644	0.182	0.252	1	-0.179823
KHDC4	0.0420873	-0.124459	0.08	0.119	1	-0.179556
RPL7	0.142709	-0.124454	0.178	0.219	1	-0.179548
NSUN4	0.0197029	-0.124422	0.024	0.051	1	-0.179504
NDUFB3	0.000264031	-0.124332	0.049	0.103	1	-0.179373
BAIAP2L1	0.342601	-0.124297	0.29	0.319	1	-0.179322
EEF1B2	0.0754686	-0.124289	0.105	0.144	1	-0.179311
MYL6B	0.0146176	-0.12421	0.055	0.095	1	-0.179196
CEBPD	0.0853393	-0.12417	0.441	0.499	1	-0.179139
DACH1	0.107571	-0.124157	0.343	0.396	1	-0.179121
RALY	0.00322012	-0.124029	0.207	0.282	1	-0.178936
METTL7A	0.0516091	-0.12402	0.144	0.191	1	-0.178922
UBR2	0.000411789	-0.123717	0.24	0.332	1	-0.178485
FOXP2	0.0729129	-0.123665	0.22	0.272	1	-0.17841
PHF21A	0.0550599	-0.12366	0.333	0.391	1	-0.178403
CPLX1	0.00138183	-0.123534	0.082	0.141	1	-0.178222
G6PC3	0.0324245	-0.123473	0.05	0.083	1	-0.178134
HDAC2	0.00454641	-0.123472	0.095	0.151	1	-0.178132
DPM1	0.0616085	-0.123369	0.082	0.119	1	-0.177984
RPL6	0.16974	-0.123201	0.283	0.316	1	-0.177742
AC004889.1	0.00154941	-0.123102	0.063	0.116	1	-0.177598
TCF4	0.315033	-0.123061	0.778	0.809	1	-0.177539
PALMD	0.563192	-0.123048	0.222	0.245	1	-0.177521
PCBP2	0.0421122	-0.123018	0.343	0.406	1	-0.177477
ALKBH2	0.00105111	-0.122982	0.002	0.021	1	-0.177425
EMC6	0.000314161	-0.122934	0.043	0.095	1	-0.177356
AL596442.2	0.35083	-0.122892	0.043	0.056	1	-0.177295
DACT3	0.0206027	-0.122777	0.027	0.056	1	-0.177129
ERH	0.0143604	-0.122748	0.094	0.142	1	-0.177088
PER2	0.0210468	-0.122591	0.043	0.077	1	-0.176862
HAPLN4	0.000123283	-0.122544	0.008	0.039	1	-0.176794
SF3B6	0.00185738	-0.1225	0.058	0.108	1	-0.17673
TRPM4	0.285677	-0.122422	0.068	0.09	1	-0.176618
SFT2D1	0.000680135	-0.122286	0.076	0.136	1	-0.176421
COX7A2L	0.0037728	-0.122145	0.111	0.17	1	-0.176217
SLC17A7	0.00704881	-0.122126	0.091	0.142	1	-0.176191
STOML2	0.000140046	-0.122088	0.051	0.108	1	-0.176136
UQCR11	0.013376	-0.122004	0.079	0.124	1	-0.176015
DLL4	0.784732	-0.121924	0.15	0.157	1	-0.175898
TBCA	0.00276623	-0.121811	0.24	0.321	1	-0.175735
RAPGEF4	0.0885322	-0.121777	0.441	0.498	1	-0.175688
MT-ATP8	0.0138022	-0.121733	0.14	0.196	1	-0.175624
MCU	0.0137132	-0.12173	0.157	0.214	1	-0.175619
RAD17	0.0562089	-0.121724	0.041	0.069	1	-0.17561
COX5A	0.000152476	-0.12168	0.071	0.134	1	-0.175547
CCNY	0.691152	-0.121652	0.535	0.543	1	-0.175506
CBLL1	0.0302528	-0.121642	0.059	0.095	1	-0.175492
AL118516.1	0.0144351	-0.121594	0.012	0.034	1	-0.175423
PAIP2	0.000907505	-0.121594	0.121	0.188	1	-0.175423
SNRK	0.0416327	-0.121304	0.29	0.35	1	-0.175004
ZFPM1	0.15052	-0.121231	0.047	0.07	1	-0.174899
DDAH2	0.0158838	-0.121057	0.132	0.187	1	-0.174648
COQ8A	0.000883692	-0.120971	0.061	0.115	1	-0.174524
GOLGA1	0.341624	-0.120928	0.054	0.07	1	-0.174463
TSEN34	0.00396266	-0.120727	0.052	0.097	1	-0.174173
SELENOS	0.0113598	-0.120712	0.081	0.128	1	-0.17415
TWIST1	0.00410067	-0.120685	0.033	0.07	1	-0.174112
NEDD4	0.175273	-0.120223	0.227	0.268	1	-0.173445
SCAF1	0.181214	-0.120213	0.081	0.11	1	-0.17343
GIMAP4	0.0807211	-0.120172	0.086	0.121	1	-0.173372
SEPT7	0.0150478	-0.120133	0.438	0.514	1	-0.173316
SLC16A4	0.00310209	-0.120115	0.063	0.113	1	-0.173289
MED23	0.0868295	-0.120102	0.115	0.154	1	-0.17327
ARHGAP17	0.766319	-0.120083	0.17	0.182	1	-0.173244
FAM50A	0.000874589	-0.120049	0.14	0.211	1	-0.173194
OAT	0.0037953	-0.119973	0.065	0.115	1	-0.173084
SNF8	0.00697858	-0.119907	0.058	0.101	1	-0.17299
BRWD3	0.115299	-0.119745	0.126	0.164	1	-0.172756
EFNB2	0.0123357	-0.119705	0.152	0.208	1	-0.172698
FLVCR2	0.0650527	-0.119534	0.036	0.062	1	-0.172452
GSDMD	0.467885	-0.11952	0.134	0.157	1	-0.172431
INTS7	0.197739	-0.1194	0.062	0.087	1	-0.172258
TUBA1A	0.000131003	-0.119359	0.184	0.273	1	-0.172198
THSD4-AS1	0.00319432	-0.119315	0.08	0.134	1	-0.172136
GDI1	0.00413892	-0.11929	0.243	0.318	1	-0.172099
PPM1F	0.0106938	-0.11928	0.146	0.205	1	-0.172085
TMEM140	0.172756	-0.119043	0.04	0.059	1	-0.171743
CCT7	0.00070467	-0.119038	0.124	0.195	1	-0.171735
AFAP1L2	0.00722123	-0.118851	0.193	0.262	1	-0.171466
RAB30	0.0504064	-0.118836	0.174	0.223	1	-0.171444
GRHPR	0.07509	-0.118802	0.058	0.088	1	-0.171395
CNTNAP3	0.2541	-0.1188	0.036	0.054	1	-0.171392
SLC39A6	0.000227683	-0.118685	0.049	0.103	1	-0.171226
JKAMP	0.0115059	-0.118625	0.035	0.069	1	-0.17114
ARMCX6	0.0494337	-0.11854	0.033	0.059	1	-0.171017
PDHB	0.327049	-0.11853	0.043	0.059	1	-0.171003
FBXL6	0.119283	-0.118345	0.035	0.057	1	-0.170735
SPECC1	0.0161549	-0.118303	0.165	0.223	1	-0.170675
NT5C3B	0.0815741	-0.118266	0.054	0.083	1	-0.170622
CLEC14A	0.662682	-0.118252	0.096	0.11	1	-0.170601
AKIRIN2	0.0231549	-0.118249	0.068	0.108	1	-0.170597
TRAF3IP2-AS1	0.00927555	-0.118238	0.213	0.273	1	-0.170581
AP4B1	0.0677391	-0.11808	0.019	0.039	1	-0.170353
TCEA2	0.00140399	-0.118022	0.078	0.136	1	-0.17027
SEM1	0.000251238	-0.117992	0.301	0.396	1	-0.170226
PGRMC1	0.00736307	-0.117883	0.126	0.185	1	-0.170069
STAG1	0.0571584	-0.11788	0.488	0.547	1	-0.170065
TMED9	0.000204817	-0.117799	0.085	0.151	1	-0.169947
TGFBR3	0.450995	-0.11768	0.214	0.242	1	-0.169777
SCAMP3	0.00589565	-0.117624	0.08	0.131	1	-0.169695
SSR3	0.0970082	-0.117443	0.12	0.159	1	-0.169435
RECQL4	0.0915172	-0.117289	0.009	0.023	1	-0.169212
CWC22	0.116287	-0.117204	0.102	0.136	1	-0.169089
TESC	0.000306453	-0.117174	0.116	0.188	1	-0.169047
STK3	0.198345	-0.116986	0.418	0.463	1	-0.168775
STEAP4	0.210421	-0.116974	0.012	0.023	1	-0.168758
STARD8	0.0829836	-0.116836	0.172	0.218	1	-0.168558
FAM84A	0.00191212	-0.116829	0.051	0.098	1	-0.168549
EBF1	0.619133	-0.116742	0.556	0.579	1	-0.168422
NUB1	0.0354886	-0.116711	0.088	0.129	1	-0.168379
JOSD2	0.000484211	-0.116478	0.056	0.111	1	-0.168042
ARSK	0.0886493	-0.116449	0.025	0.046	1	-0.168
PRDM15	0.0957388	-0.116414	0.015	0.031	1	-0.16795
PPP1R35	0.0372478	-0.116372	0.062	0.098	1	-0.167889
HNRNPM	0.000137786	-0.116339	0.228	0.319	1	-0.167842
SWT1	0.333705	-0.116337	0.073	0.093	1	-0.167838
NAALADL1	0.299712	-0.116301	0.033	0.047	1	-0.167787
ABCB7	0.0508711	-0.116274	0.081	0.119	1	-0.167748
ATP6V1B2	0.00885171	-0.116252	0.076	0.123	1	-0.167717
NUDT16L1	4.34e-05	-0.11625	0.047	0.106	1	-0.167713
GPC5	0.000534117	-0.116174	0.545	0.455	1	-0.167604
COL12A1	0.116175	-0.116092	0.026	0.046	1	-0.167485
RNASEH2C	0.000308982	-0.11602	0.122	0.196	1	-0.167381
LAMA5	0.00389078	-0.115992	0.233	0.306	1	-0.167341
MTMR14	0.0989543	-0.115968	0.063	0.093	1	-0.167307
IL6R	0.334096	-0.115938	0.072	0.093	1	-0.167263
TTC28	0.123427	-0.115917	0.449	0.501	1	-0.167233
MAPKAP1	0.0751162	-0.115671	0.192	0.241	1	-0.166878
STARD3NL	0.100223	-0.115611	0.096	0.131	1	-0.166792
SERPINB6	0.0140096	-0.115597	0.332	0.404	1	-0.166771
OLFML3	0.00176408	-0.115587	0.017	0.049	1	-0.166756
FDPS	0.411859	-0.115573	0.151	0.169	1	-0.166736
PRICKLE1	0.716188	-0.115463	0.109	0.123	1	-0.166577
CD46	0.00466583	-0.115408	0.31	0.388	1	-0.166499
ECSIT	0.000616093	-0.115347	0.062	0.118	1	-0.166411
FOXF2	0.0925734	-0.115089	0.111	0.149	1	-0.166039
RNF181	0.00117537	-0.11508	0.033	0.075	1	-0.166025
H2AFJ	0.00637099	-0.115012	0.124	0.183	1	-0.165927
CFDP1	0.00178603	-0.115004	0.172	0.245	1	-0.165915
SOCS2	0.534798	-0.114856	0.071	0.079	1	-0.165702
C4orf3	0.195898	-0.114533	0.195	0.234	1	-0.165237
MLLT3	0.166866	-0.11435	0.341	0.388	1	-0.164972
MBD3	0.21406	-0.114346	0.16	0.195	1	-0.164967
CACNB2	0.0527199	-0.114322	0.254	0.309	1	-0.164932
ZC4H2	0.0469552	-0.114319	0.08	0.118	1	-0.164928
MCRIP2	0.000109638	-0.114295	0.034	0.085	1	-0.164893
TMEM184B	0.0017625	-0.114208	0.187	0.26	1	-0.164768
F3	0.443435	-0.114128	0.054	0.061	1	-0.164652
PHF24	0.00100633	-0.114113	0.017	0.051	1	-0.16463
ATP6V1C1	0.139909	-0.11411	0.113	0.147	1	-0.164626
AJAP1	5.96e-05	-0.113998	0.025	0.07	1	-0.164464
FAM110B	0.000642481	-0.113997	0.115	0.183	1	-0.164462
WAPL	0.0113742	-0.11399	0.176	0.237	1	-0.164453
CRACR2B	0.119313	-0.113985	0.032	0.052	1	-0.164446
RCCD1	0.0302378	-0.113844	0.008	0.025	1	-0.164243
HSF1	0.0153627	-0.113703	0.113	0.164	1	-0.164039
HPCA	0.000367871	-0.113624	0.021	0.061	1	-0.163925
USE1	0.0686568	-0.11361	0.036	0.061	1	-0.163904
TOMM7	0.0781449	-0.113477	0.187	0.236	1	-0.163713
IER5	0.168026	-0.113381	0.072	0.1	1	-0.163574
ARF1	0.119594	-0.113379	0.24	0.288	1	-0.163572
PRPF6	0.0499979	-0.113228	0.088	0.128	1	-0.163353
ACSS3	0.564878	-0.113034	0.153	0.173	1	-0.163074
SCNM1	0.00381341	-0.113024	0.023	0.056	1	-0.163059
RUVBL2	6.6e-05	-0.113021	0.036	0.09	1	-0.163055
MRPL36	0.000246635	-0.112843	0.026	0.07	1	-0.162798
FSTL1	0.0077406	-0.112757	0.176	0.242	1	-0.162673
PRRT1	3.37e-05	-0.112715	0.037	0.093	1	-0.162613
CSK	0.570003	-0.112682	0.108	0.126	1	-0.162566
PPT1	0.000173214	-0.112583	0.069	0.133	1	-0.162423
ZC3H6	0.439789	-0.112427	0.103	0.121	1	-0.162198
SLC25A37	0.414506	-0.112385	0.104	0.126	1	-0.162137
RIC8A	0.0249038	-0.112253	0.058	0.095	1	-0.161947
CLDN1	0.0220834	-0.112194	0.01	0.029	1	-0.161861
SPHK2	7.09e-05	-0.112161	0.024	0.07	1	-0.161814
MIEN1	0.00212841	-0.112084	0.091	0.147	1	-0.161702
U2AF2	0.00620512	-0.112077	0.093	0.146	1	-0.161692
NLGN2	0.171402	-0.112066	0.06	0.085	1	-0.161677
RNF8	0.136898	-0.112043	0.054	0.08	1	-0.161645
CDKN1B	0.075776	-0.112026	0.134	0.177	1	-0.161619
YWHAB	0.00501039	-0.111996	0.251	0.326	1	-0.161576
PABPC4	0.0402669	-0.111948	0.098	0.141	1	-0.161507
TMEM87B	0.11128	-0.111865	0.195	0.241	1	-0.161387
TOR1AIP2	0.00434089	-0.111848	0.174	0.241	1	-0.161362
SLC47A1	0.00142333	-0.111811	0.107	0.172	1	-0.161309
PSMD4	0.00767519	-0.111752	0.102	0.155	1	-0.161224
PTEN	0.390121	-0.111712	0.509	0.545	1	-0.161167
BCL7B	0.195489	-0.11169	0.068	0.092	1	-0.161135
AL627171.2	0.00121203	-0.11165	0.05	0.098	1	-0.161077
NTRK3	0.978395	-0.111635	0.36	0.355	1	-0.161055
ILK	0.128741	-0.111565	0.146	0.185	1	-0.160954
TFIP11	0.0131949	-0.111401	0.034	0.067	1	-0.160718
EIF4H	0.0623991	-0.111356	0.128	0.17	1	-0.160653
VBP1	0.0139223	-0.111307	0.029	0.061	1	-0.160583
C1S	0.204248	-0.111296	0.065	0.09	1	-0.160567
KIAA2013	0.0109012	-0.111283	0.079	0.126	1	-0.160547
A1BG	6.08e-05	-0.111243	0.03	0.082	1	-0.16049
LIAS	0.0470495	-0.111156	0.019	0.039	1	-0.160364
RPP30	0.00115682	-0.111151	0.03	0.072	1	-0.160357
SLC9A3R2	0.807654	-0.111107	0.474	0.478	1	-0.160294
MOCS2	0.0514387	-0.111009	0.053	0.085	1	-0.160152
PRKAB1	0.0204991	-0.110992	0.054	0.092	1	-0.160128
CLK2	0.00399878	-0.110938	0.047	0.09	1	-0.16005
LINC01693	0.0443855	-0.110882	0.021	0.044	1	-0.159968
ENHO	0.356061	-0.110873	0.071	0.092	1	-0.159956
ZNF83	0.0270783	-0.11081	0.183	0.239	1	-0.159865
INTS8	0.403153	-0.110802	0.084	0.101	1	-0.159853
EBPL	0.054695	-0.110746	0.043	0.072	1	-0.159772
EEFSEC	0.127726	-0.110735	0.086	0.118	1	-0.159758
MKNK2	0.0517795	-0.110604	0.179	0.231	1	-0.159568
TMEM59	0.00329331	-0.110502	0.196	0.27	1	-0.159421
POLR2A	0.0055197	-0.110493	0.14	0.201	1	-0.159407
COX19	0.00515367	-0.110484	0.045	0.087	1	-0.159395
RAB35	0.58449	-0.110481	0.074	0.087	1	-0.15939
TBX2	0.139935	-0.110417	0.141	0.178	1	-0.159297
HIST1H2AC	0.0002172	-0.110386	0.055	0.113	1	-0.159254
GJA1	0.0267373	-0.110263	0.203	0.262	1	-0.159076
TENT4A	0.3718	-0.110205	0.099	0.121	1	-0.158993
PIP5K1C	0.000514461	-0.1102	0.185	0.264	1	-0.158984
SLC19A3	0.117833	-0.110196	0.124	0.162	1	-0.158979
LINC02058	0.217455	-0.110073	0.012	0.025	1	-0.158801
PRCP	0.0565768	-0.10998	0.065	0.1	1	-0.158668
ATP5MPL	8.28e-05	-0.109906	0.112	0.19	1	-0.158561
NBEAL2	0.511523	-0.109902	0.102	0.111	1	-0.158555
MRPS10	0.00898385	-0.109872	0.034	0.069	1	-0.158512
LAMC1	0.378401	-0.109828	0.192	0.221	1	-0.158448
ANKRA2	0.381832	-0.109806	0.065	0.082	1	-0.158417
CASKIN1	0.00784023	-0.109546	0.05	0.09	1	-0.158041
VAPB	0.187839	-0.109534	0.115	0.147	1	-0.158024
CRLS1	0.142496	-0.109516	0.088	0.119	1	-0.157998
ABHD17A	0.0321679	-0.109378	0.26	0.321	1	-0.1578
ASXL1	0.00906261	-0.109367	0.267	0.337	1	-0.157783
SNX27	0.0228879	-0.109338	0.112	0.16	1	-0.157741
RRAGA	0.000302764	-0.109324	0.074	0.137	1	-0.157721
POLE4	0.000140808	-0.109179	0.082	0.151	1	-0.157512
GPR89A	0.00063604	-0.109123	0.047	0.098	1	-0.157431
STK24	0.0237989	-0.109122	0.204	0.26	1	-0.15743
DLC1	4.22e-05	-0.109091	0.737	0.642	1	-0.157385
AC027808.1	0.0436173	-0.109083	0.016	0.036	1	-0.157374
POLR2K	0.0304123	-0.109036	0.051	0.085	1	-0.157306
USP13	0.00575863	-0.109007	0.069	0.116	1	-0.157264
PKDCC	0.00592422	-0.108979	0.026	0.059	1	-0.157223
FDX1	0.0519512	-0.108806	0.053	0.085	1	-0.156974
GPC3	0.00724204	-0.108775	0.009	0.031	1	-0.156929
IGFBP5	0.255028	-0.108747	0.071	0.095	1	-0.156889
TAF10	0.380775	-0.108671	0.129	0.154	1	-0.156779
FAM133B	0.0163159	-0.10853	0.12	0.172	1	-0.156575
BROX	0.0702369	-0.108497	0.079	0.115	1	-0.156527
MBD1	0.028267	-0.10849	0.061	0.098	1	-0.156518
PRICKLE2	0.011138	-0.108454	0.307	0.376	1	-0.156466
UBE2Q1	0.0359237	-0.108347	0.102	0.146	1	-0.156311
MID2	0.249843	-0.108241	0.053	0.07	1	-0.156159
PRMT1	0.0145136	-0.108064	0.129	0.182	1	-0.155904
PSMD8	0.000412654	-0.108024	0.111	0.18	1	-0.155846
TRMT1	0.0176028	-0.107993	0.076	0.119	1	-0.155801
ZNF623	0.00369374	-0.107856	0.024	0.057	1	-0.155604
CYP20A1	0.0561921	-0.10785	0.106	0.147	1	-0.155595
JCAD	0.44789	-0.107665	0.274	0.304	1	-0.155328
CTU1	0.185468	-0.107623	0.019	0.033	1	-0.155268
FUNDC2	0.0124485	-0.107617	0.081	0.128	1	-0.155259
SURF6	0.00350138	-0.107592	0.046	0.09	1	-0.155222
SH3BP4	0.711577	-0.10751	0.148	0.16	1	-0.155104
MAD2L2	0.0270654	-0.107471	0.054	0.09	1	-0.155048
SPINK8	0.0367611	-0.107463	0.027	0.052	1	-0.155036
MRPL58	0.17485	-0.107429	0.016	0.029	1	-0.154988
AL157938.2	0.111498	-0.1074	0.009	0.021	1	-0.154946
AP000787.1	0.118586	-0.107345	0.081	0.113	1	-0.154867
MAP2K2	0.0107568	-0.107314	0.153	0.213	1	-0.154822
ACOT7	0.00947474	-0.10729	0.063	0.106	1	-0.154786
GDF11	0.00465178	-0.107146	0.046	0.088	1	-0.154579
UXT	0.0293264	-0.107074	0.081	0.123	1	-0.154475
GIPC3	0.579966	-0.106988	0.047	0.046	1	-0.154351
LINC01004	0.00187101	-0.106967	0.16	0.231	1	-0.15432
FAT4	0.664787	-0.106837	0.195	0.193	1	-0.154134
IPO13	0.00602676	-0.106744	0.047	0.088	1	-0.153999
AC113386.1	0.00235345	-0.106743	0.014	0.043	1	-0.153998
WDSUB1	0.162363	-0.106693	0.079	0.108	1	-0.153926
HIPK1	0.0341217	-0.106682	0.19	0.244	1	-0.153909
GPKOW	0.0100297	-0.106566	0.015	0.039	1	-0.153742
CALM3	0.000339675	-0.106563	0.201	0.286	1	-0.153737
SLC39A14	0.0467045	-0.106375	0.019	0.041	1	-0.153467
CTBS	0.102959	-0.106318	0.08	0.113	1	-0.153384
MLEC	0.75016	-0.106208	0.199	0.214	1	-0.153226
MMRN1	0.439556	-0.10619	0.011	0.018	1	-0.1532
VMA21	0.00290188	-0.106122	0.076	0.128	1	-0.153102
NSA2	0.0786074	-0.106093	0.063	0.095	1	-0.153059
HBD	0.262844	-0.105995	0.002	0.008	1	-0.152919
AC017074.1	0.00407179	-0.105959	0.006	0.026	1	-0.152867
ZNF92	0.011648	-0.105938	0.009	0.029	1	-0.152836
ARL6IP5	0.000368739	-0.105854	0.094	0.16	1	-0.152715
LTBP2	0.0845958	-0.105852	0.007	0.02	1	-0.152712
AAGAB	0.206029	-0.105843	0.067	0.092	1	-0.152699
MICU3	0.00423896	-0.105831	0.21	0.282	1	-0.152682
GUK1	0.0523101	-0.105806	0.348	0.409	1	-0.152646
CAVIN2	0.637199	-0.105759	0.225	0.245	1	-0.152578
NDUFV2	0.000285577	-0.105639	0.126	0.201	1	-0.152405
COL6A3	0.133752	-0.105567	0.01	0.023	1	-0.1523
UBAC1	0.00303839	-0.105564	0.042	0.083	1	-0.152297
TFDP1	0.127874	-0.105537	0.034	0.056	1	-0.152258
AP000915.1	4.21e-05	-0.105412	0.005	0.034	1	-0.152077
DDX52	0.0217817	-0.105399	0.078	0.119	1	-0.152058
KATNAL2	0.0653028	-0.105372	0.036	0.062	1	-0.15202
DDX23	0.0518282	-0.105246	0.074	0.111	1	-0.151838
PLOD2	0.0121615	-0.105242	0.208	0.272	1	-0.151831
MRPS11	0.0181298	-0.105236	0.049	0.085	1	-0.151824
VEGFA	0.00280983	-0.105171	0.049	0.093	1	-0.15173
FLAD1	0.322031	-0.105141	0.042	0.059	1	-0.151687
UACA	0.0233211	-0.105137	0.369	0.437	1	-0.151681
ATP2C1	0.0013058	-0.105132	0.273	0.358	1	-0.151673
TMEM127	0.0352568	-0.105031	0.093	0.134	1	-0.151527
COPS6	0.000150825	-0.10493	0.093	0.162	1	-0.151382
PYURF	0.00922504	-0.104923	0.061	0.105	1	-0.151372
MRPL50	0.00604338	-0.104872	0.025	0.057	1	-0.151298
OTUD6B	0.0986669	-0.104872	0.053	0.08	1	-0.151298
MCM7	0.0661842	-0.104774	0.053	0.083	1	-0.151157
GULP1	0.264718	-0.104736	0.207	0.242	1	-0.151102
MARVELD1	0.0767458	-0.104701	0.03	0.054	1	-0.151052
ELOF1	0.00459703	-0.104675	0.05	0.093	1	-0.151015
BORCS6	0.020566	-0.104584	0.028	0.057	1	-0.150882
SCAMP5	0.00193708	-0.104573	0.091	0.147	1	-0.150867
XBP1	0.000605562	-0.104532	0.069	0.124	1	-0.150808
KANK1	0.72563	-0.104463	0.201	0.216	1	-0.150708
IFT27	0.0283082	-0.104449	0.023	0.047	1	-0.150688
DHCR24	0.00420079	-0.10433	0.015	0.043	1	-0.150517
HARS	0.00850765	-0.104232	0.105	0.157	1	-0.150375
GNPTG	0.000335425	-0.104215	0.038	0.087	1	-0.15035
USP31	0.0690763	-0.104197	0.126	0.167	1	-0.150324
NALCN-AS1	0.196445	-0.104197	0.006	0.015	1	-0.150324
CAPRIN1	0.00299298	-0.10416	0.159	0.224	1	-0.15027
MRPL1	0.104842	-0.104144	0.173	0.216	1	-0.150248
KIF5B	0.144707	-0.104093	0.274	0.321	1	-0.150174
DGUOK	0.000812615	-0.104024	0.061	0.115	1	-0.150074
AP5Z1	0.00480251	-0.104023	0.038	0.077	1	-0.150073
MYL12A	0.132197	-0.103876	0.21	0.254	1	-0.149862
AC008581.2	0.0327377	-0.10387	0.012	0.031	1	-0.149852
MIR22HG	0.345749	-0.103861	0.027	0.038	1	-0.14984
TMEM245	0.155614	-0.103716	0.233	0.275	1	-0.149631
GLI3	0.101904	-0.103542	0.08	0.113	1	-0.149379
CCDC167	3.12e-05	-0.103531	0.027	0.079	1	-0.149364
AC093110.1	0.000139408	-0.103528	0.028	0.074	1	-0.149359
KCNT2	0.0760507	-0.103286	0.322	0.375	1	-0.14901
SVIP	0.000748675	-0.103231	0.085	0.146	1	-0.14893
PYGO2	0.00133206	-0.103176	0.059	0.11	1	-0.148852
ACVR2A	0.0539144	-0.103098	0.161	0.208	1	-0.148739
BLVRB	0.0978606	-0.103076	0.063	0.093	1	-0.148708
BRAP	0.00512439	-0.10295	0.044	0.085	1	-0.148525
IGFBP6	0.000607127	-0.102933	0.069	0.128	1	-0.148502
B3GAT3	0.0524577	-0.102932	0.09	0.129	1	-0.148499
SLC7A1	0.562655	-0.102927	0.4	0.427	1	-0.148493
HMGN1	0.165337	-0.102898	0.124	0.159	1	-0.14845
MAP1LC3B	0.0106653	-0.102881	0.128	0.183	1	-0.148425
GTF2F1	0.0666204	-0.102875	0.036	0.062	1	-0.148417
AP3D1	0.0509772	-0.102843	0.081	0.119	1	-0.148371
LAMC3	0.0079282	-0.102835	0.099	0.151	1	-0.14836
SNX11	0.0508368	-0.102772	0.033	0.059	1	-0.148268
FAM20C	0.135942	-0.102558	0.105	0.139	1	-0.147959
PSMC3	0.000104634	-0.10254	0.079	0.144	1	-0.147933
RPS29	0.0254954	-0.102501	0.173	0.229	1	-0.147877
ITGB1BP1	0.19316	-0.102499	0.122	0.154	1	-0.147875
RIN2	0.249925	-0.102468	0.289	0.326	1	-0.147831
RC3H1	0.00651272	-0.102386	0.249	0.321	1	-0.147712
NKD1	0.301641	-0.102382	0.126	0.151	1	-0.147706
HSD17B4	0.653362	-0.102377	0.231	0.252	1	-0.147698
RASD2	0.00931598	-0.102225	0.047	0.087	1	-0.14748
SH3PXD2A	0.0721891	-0.102136	0.124	0.165	1	-0.147351
ARRDC1	0.156233	-0.102073	0.089	0.119	1	-0.14726
F8A1	0.00351966	-0.101914	0.008	0.031	1	-0.147031
FARP1	0.0591465	-0.101911	0.275	0.329	1	-0.147027
TARS	0.205523	-0.101864	0.049	0.07	1	-0.146958
USP3-AS1	0.13876	-0.101816	0.016	0.031	1	-0.14689
CDC42	0.0572812	-0.101703	0.278	0.334	1	-0.146727
GPRC5A	0.131867	-0.101688	0.007	0.016	1	-0.146705
MRPL11	0.00586422	-0.101579	0.03	0.065	1	-0.146547
UBE3C	0.254023	-0.101448	0.203	0.239	1	-0.146358
OGFR	0.245234	-0.101438	0.107	0.136	1	-0.146344
PAM	0.0370772	-0.101437	0.454	0.519	1	-0.146343
SOD3	0.000114454	-0.101437	0.024	0.069	1	-0.146342
FRG1-DT	0.000217038	-0.101419	0.051	0.105	1	-0.146317
CNOT7	0.000708797	-0.101388	0.087	0.149	1	-0.146272
RARRES3	0.173704	-0.101387	0.035	0.054	1	-0.14627
GPATCH3	0.0464294	-0.101376	0.019	0.041	1	-0.146255
ARL2BP	0.0702017	-0.101375	0.135	0.177	1	-0.146253
IRF2BP1	0.0132077	-0.101367	0.02	0.047	1	-0.146242
ACP1	0.0300169	-0.10136	0.042	0.074	1	-0.146231
BHLHB9	0.000544017	-0.10129	0.05	0.1	1	-0.14613
LEPROTL1	0.0151089	-0.101265	0.105	0.155	1	-0.146094
VPS4A	0.0147103	-0.101256	0.1	0.147	1	-0.146081
MOB4	0.0612419	-0.101127	0.07	0.105	1	-0.145895
NDUFB5	0.000262577	-0.101033	0.038	0.088	1	-0.14576
FNBP1	0.0808437	-0.100945	0.22	0.27	1	-0.145632
MRPL39	0.483874	-0.100934	0.046	0.059	1	-0.145617
APOL6	0.0908343	-0.100927	0.055	0.083	1	-0.145607
CHP1	0.671923	-0.100896	0.078	0.09	1	-0.145562
UPP1	0.173045	-0.100842	0.152	0.188	1	-0.145485
TCEA1	0.0202004	-0.100823	0.108	0.157	1	-0.145457
AC113383.1	0.12445	-0.100807	0.035	0.056	1	-0.145434
THAP1	0.00203808	-0.100569	0.019	0.052	1	-0.145091
DVL3	0.000815919	-0.10055	0.089	0.151	1	-0.145063
NDUFA8	0.0269507	-0.100518	0.091	0.136	1	-0.145017
AGRN	0.218461	-0.100518	0.295	0.337	1	-0.145016
JPT1	0.03805	-0.100491	0.041	0.07	1	-0.144978
C9orf72	0.0077147	-0.100488	0.06	0.103	1	-0.144973
ATP1B1	0.0190602	-0.100378	0.084	0.126	1	-0.144815
ORMDL1	0.00916231	-0.100284	0.084	0.133	1	-0.144679
PHAX	0.186712	-0.100266	0.042	0.062	1	-0.144653
HEY2	0.000365453	-0.100223	0.09	0.155	1	-0.144592
FBXL14	0.000507731	-0.10017	0.074	0.136	1	-0.144515
CYC1	0.0434699	-0.100163	0.085	0.124	1	-0.144505
PPARD	0.120738	-0.10003	0.188	0.232	1	-0.144313
MXD1	0.00157707	-0.0999842	0.055	0.103	1	-0.144247
NACC1	0.000917797	-0.0998649	0.043	0.09	1	-0.144075
EPDR1	0.00572133	-0.0998074	0.033	0.069	1	-0.143992
POLR2E	0.0136559	-0.099714	0.089	0.134	1	-0.143857
C8orf59	0.00053674	-0.0995879	0.056	0.111	1	-0.143675
PPP2R5A	0.032303	-0.0995633	0.147	0.198	1	-0.143639
LPCAT4	0.0064017	-0.099515	0.047	0.088	1	-0.14357
GMDS	0.130758	-0.0994702	0.356	0.401	1	-0.143505
NUP37	0.36563	-0.0994641	0.025	0.034	1	-0.143496
PNMA1	0.00508408	-0.0994254	0.042	0.082	1	-0.143441
ESRRA	0.0564141	-0.0993891	0.111	0.152	1	-0.143388
FOXK2	0.0166134	-0.0993222	0.124	0.177	1	-0.143292
DMTN	0.0318142	-0.0993084	0.085	0.124	1	-0.143272
MDH1	0.217774	-0.0992677	0.084	0.108	1	-0.143213
PGLS	4.54e-05	-0.0992068	0.044	0.101	1	-0.143125
FAM122B	0.264161	-0.0991817	0.051	0.069	1	-0.143089
MAFF	0.227548	-0.0991673	0.119	0.149	1	-0.143068
NUP160	0.0834658	-0.0991649	0.095	0.131	1	-0.143065
UBA5	0.078262	-0.0991441	0.056	0.087	1	-0.143035
TCFL5	0.00816666	-0.0991402	0.028	0.061	1	-0.143029
KXD1	0.31428	-0.0991107	0.08	0.103	1	-0.142986
ITM2C	0.0134754	-0.0990949	0.205	0.268	1	-0.142964
MTFR1	0.0388129	-0.099086	0.104	0.144	1	-0.142951
H2AFX	0.000820645	-0.0990827	0.058	0.11	1	-0.142946
UBE2B	0.00116703	-0.0990425	0.226	0.309	1	-0.142888
SFMBT2	0.0548215	-0.098975	0.223	0.278	1	-0.142791
TAF6	0.000643941	-0.0989061	0.035	0.08	1	-0.142691
SLC30A9	0.0662809	-0.0988125	0.113	0.154	1	-0.142556
LSM10	0.0209863	-0.0987576	0.044	0.079	1	-0.142477
ALG6	0.0673339	-0.0986481	0.02	0.041	1	-0.142319
ZSCAN16-AS1	0.000192079	-0.098632	0.042	0.093	1	-0.142296
SENP7	0.0572575	-0.0986148	0.22	0.272	1	-0.142271
PAICS	0.00548784	-0.0985342	0.032	0.067	1	-0.142155
TEC	0.738254	-0.0985253	0.065	0.072	1	-0.142142
SMARCAD1	0.0710135	-0.0985074	0.143	0.187	1	-0.142116
FAM89B	0.00672043	-0.0984936	0.138	0.198	1	-0.142096
TNS3	0.0403315	-0.0984829	0.157	0.206	1	-0.142081
MANSC1	0.39483	-0.0984471	0.062	0.08	1	-0.142029
THRAP3	0.179016	-0.0984001	0.227	0.268	1	-0.141961
LSM12	0.0155952	-0.0981849	0.064	0.105	1	-0.141651
AC239800.3	0.00922275	-0.0981552	0.03	0.064	1	-0.141608
AC139887.2	0.030152	-0.0981349	0.099	0.144	1	-0.141579
CDC16	0.0253797	-0.0981131	0.09	0.134	1	-0.141547
EMX2	0.216511	-0.0980838	0.047	0.069	1	-0.141505
WDR74	0.0410018	-0.0980227	0.027	0.052	1	-0.141417
STRADB	0.00943618	-0.0978633	0.026	0.057	1	-0.141187
MIR4435-2HG	0.460927	-0.0977636	0.185	0.211	1	-0.141043
CHGA	0.00111573	-0.0977361	0.021	0.057	1	-0.141003
TMEM208	0.240104	-0.0977111	0.062	0.083	1	-0.140967
ATP11A	0.148998	-0.0977057	0.239	0.277	1	-0.14096
C1QBP	0.000743956	-0.0976783	0.037	0.082	1	-0.14092
TMEM263	0.0612439	-0.0976466	0.069	0.103	1	-0.140874
AC112722.1	0.0287087	-0.0975692	0.05	0.083	1	-0.140763
FADD	0.0035657	-0.0975448	0.023	0.056	1	-0.140727
AATF	0.809034	-0.0974552	0.105	0.113	1	-0.140598
GLUL	0.0991641	-0.0974274	0.312	0.362	1	-0.140558
FAM189A1	0.157265	-0.0973774	0.072	0.098	1	-0.140486
FZD6	0.328753	-0.0972711	0.107	0.133	1	-0.140332
FOXS1	0.000116247	-0.0970796	0.018	0.059	1	-0.140056
NEFH	8.15e-05	-0.0970427	0.003	0.029	1	-0.140003
UCKL1	0.00493506	-0.0969896	0.043	0.083	1	-0.139926
CNN3	0.133488	-0.0969893	0.289	0.337	1	-0.139926
NVL	0.131154	-0.0969588	0.061	0.088	1	-0.139882
MRM2	0.0188333	-0.0969415	0.016	0.039	1	-0.139857
BCR	0.451404	-0.0968548	0.14	0.164	1	-0.139732
POLE2	0.039844	-0.0968322	0.017	0.038	1	-0.139699
ANXA2R	0.00467843	-0.0967654	0.016	0.044	1	-0.139603
AC040934.1	0.102184	-0.0967637	0.025	0.044	1	-0.1396
TFAP2A	0.00752698	-0.0967185	0.01	0.033	1	-0.139535
GOLGA7	0.443641	-0.0966963	0.079	0.097	1	-0.139503
SCAF8	0.000314196	-0.0966758	0.226	0.311	1	-0.139474
PPP2CB	0.0787327	-0.0966492	0.227	0.278	1	-0.139435
FOXC1	0.00101471	-0.0965952	0.182	0.257	1	-0.139357
GPR161	0.251708	-0.0965952	0.032	0.047	1	-0.139357
AL355488.1	0.0225825	-0.0965874	0.01	0.029	1	-0.139346
TAGLN3	0.00578666	-0.0965822	0.041	0.079	1	-0.139339
MAPK11	0.21343	-0.0965056	0.163	0.196	1	-0.139228
WAC	0.169837	-0.0964662	0.396	0.444	1	-0.139171
TMEM51	0.0888627	-0.0964579	0.052	0.08	1	-0.139159
AP3S2	0.209845	-0.0963959	0.026	0.043	1	-0.13907
NUAK1	0.0147936	-0.0963758	0.138	0.191	1	-0.139041
PUS10	0.426336	-0.0963489	0.042	0.054	1	-0.139002
ZNF844	0.0193901	-0.0962662	0.016	0.039	1	-0.138883
BCL7C	0.0732299	-0.0962616	0.131	0.173	1	-0.138876
CLEC11A	0.000238716	-0.0962516	0.041	0.092	1	-0.138862
FANCC	0.13447	-0.0961564	0.141	0.177	1	-0.138724
ZNF181	0.0109803	-0.0961509	0.014	0.038	1	-0.138716
CASP1	0.0208721	-0.0961492	0.024	0.051	1	-0.138714
STRN4	0.0380329	-0.0961093	0.072	0.11	1	-0.138656
SPRED3	0.243891	-0.0961072	0.021	0.036	1	-0.138653
CDKL3	0.0712001	-0.0960211	0.034	0.059	1	-0.138529
MB21D2	0.000413488	-0.0959664	0.032	0.075	1	-0.13845
RAB9A	0.118502	-0.095933	0.058	0.085	1	-0.138402
TNFRSF10D	0.0160579	-0.0959321	0.132	0.185	1	-0.138401
FLT4	0.562847	-0.0959127	0.091	0.108	1	-0.138373
CPTP	0.360464	-0.0958702	0.055	0.074	1	-0.138311
SDF2	0.00964099	-0.0957593	0.049	0.088	1	-0.138151
MAGI3	0.216268	-0.0957502	0.332	0.375	1	-0.138138
SUPT6H	0.23797	-0.0957244	0.108	0.137	1	-0.138101
COASY	0.00487074	-0.09571	0.045	0.087	1	-0.13808
VIRMA	0.0528973	-0.0956922	0.073	0.11	1	-0.138055
BX255925.3	0.00515476	-0.0956862	0.04	0.077	1	-0.138046
[truncated: 20,787 more rows]
