# Supplementary material for: Network medicine links SARS-CoV-2/COVID-19 infection to brain microvascular injury and neuroinflammation in dementia-like cognitive impairment
Source: Alzheimers Res Ther. 2021 Jun 9;13:110. doi: 10.1186/s13195-021-00850-3 (PMC8189279; doi:10.1186/s13195-021-00850-3)
Supplement: Supplementary file 9 — Additional file 9: Table S8. Differentially expressed genes in Alzheimer’s disease patients vs. normal controls for each cell type. [file 13195_2021_850_MOESM9_ESM.xlsx]

## Sheet: oligodendrocyte_AD_vs_NC
gene	p_val	avg_log2FC	pct.1	pct.2	p_val_adj
CRYAB	1.83275e-144	-1.10974	0.278	0.509	6.14666e-140
LURAP1L-AS1	1.91548e-132	-0.932844	0.038	0.192	6.42414e-128
XIST	1.73716e-131	-0.957036	0.121	0.318	5.82608e-127
FTH1	4.58713e-127	-0.985625	0.427	0.623	1.53843e-122
NEAT1	6.82831e-112	0.653451	0.656	0.624	2.29008e-107
PDE1A	3.40019e-96	0.84643	0.483	0.302	1.14036e-91
HBB	2.66432e-85	-0.486803	0.003	0.063	8.93559e-81
RNASE1	2.68065e-83	-0.56864	0.191	0.361	8.99036e-79
FKBP5	3.61923e-77	0.678327	0.381	0.289	1.21382e-72
UBB	3.81792e-75	-0.550533	0.111	0.251	1.28045e-70
APOD	8.13366e-73	-0.563611	0.212	0.379	2.72787e-68
TUBA1A	1.04495e-71	-0.429353	0.226	0.377	3.50457e-67
S100B	6.47029e-70	-0.507652	0.092	0.217	2.17001e-65
ERBIN	1.11464e-69	0.496675	0.817	0.793	3.73829e-65
PPDPF	1.6672e-69	-0.491746	0.073	0.191	5.59145e-65
NAALADL2	8.99476e-67	-0.434812	0.338	0.501	3.01666e-62
H3F3B	2.10081e-65	-0.353643	0.194	0.327	7.04569e-61
OPALIN	8.51434e-64	-0.550571	0.261	0.433	2.85554e-59
SLC38A2	1.51915e-62	0.54134	0.366	0.32	5.09491e-58
MT3	1.79022e-62	-0.339898	0.345	0.505	6.00404e-58
FTL	4.71242e-62	-0.461291	0.349	0.518	1.58045e-57
MARCKSL1	5.14439e-61	-0.428864	0.243	0.397	1.72532e-56
CIRBP	6.80664e-61	-0.254653	0.348	0.486	2.28281e-56
PPP1R14A	1.63956e-60	-0.455968	0.222	0.368	5.49876e-56
ARL17B	3.93183e-60	-0.411372	0.078	0.18	1.31866e-55
SLC5A11	1.09581e-59	0.691984	0.294	0.227	3.67513e-55
PLP1	3.07304e-59	-0.412646	0.78	0.804	1.03064e-54
STMN4	3.94113e-59	-0.169315	0.24	0.364	1.32178e-54
FAU	2.60073e-57	-0.372532	0.107	0.218	8.72234e-53
ACTB	3.10904e-57	-0.245999	0.507	0.655	1.04271e-52
FP671120.1	8.76343e-57	0.600854	0.465	0.395	2.93908e-52
GAPDH	1.15814e-55	-0.368134	0.296	0.445	3.88416e-51
CLIP4	1.19145e-55	0.426219	0.419	0.397	3.9959e-51
HBA2	1.55432e-55	-0.361343	0.01	0.062	5.21289e-51
CLMN	4.89676e-55	0.365691	0.604	0.587	1.64227e-50
CCP110	1.60236e-54	0.39167	0.454	0.43	5.37399e-50
AK5	1.83084e-54	-0.312126	0.483	0.634	6.14027e-50
ZNF652	3.9784e-54	0.416927	0.41	0.397	1.33428e-49
SLC39A11	6.3982e-54	0.578869	0.398	0.321	2.14583e-49
TMSB4X	2.98573e-53	-0.404574	0.196	0.339	1.00135e-48
MT-ND3	1.05797e-50	0.558591	0.718	0.76	3.54821e-46
ANK2	1.47492e-49	-0.297932	0.811	0.897	4.94659e-45
KCNMB4	4.52602e-48	0.417327	0.455	0.424	1.51794e-43
AL590434.1	4.62446e-48	0.352215	0.045	0.004	1.55095e-43
NCOA7	7.03391e-48	0.419858	0.479	0.459	2.35903e-43
SRP14	1.09388e-47	-0.402479	0.098	0.206	3.66865e-43
CKB	1.17759e-47	-0.220703	0.359	0.484	3.94939e-43
ACTG1	4.7927e-47	-0.228158	0.189	0.296	1.60738e-42
DPYSL5	1.71829e-46	-0.426916	0.117	0.226	5.76281e-42
RPS15	2.03828e-46	-0.321392	0.172	0.289	6.83599e-42
CPQ	2.04441e-46	0.461806	0.403	0.363	6.85654e-42
AC105402.3	3.11683e-46	-0.522148	0.037	0.118	1.04532e-41
TUBB4A	5.31198e-46	-0.0561227	0.246	0.334	1.78153e-41
SLIT2	1.00173e-45	-0.443778	0.276	0.411	3.35961e-41
TRA2A	1.51938e-45	-0.169543	0.352	0.472	5.09568e-41
ITM2B	4.37606e-45	-0.23188	0.246	0.37	1.46764e-40
CD9	5.03072e-45	-0.421064	0.131	0.24	1.6872e-40
CMTM5	7.90187e-45	-0.315316	0.074	0.159	2.65013e-40
RPL30	1.00033e-44	-0.341288	0.082	0.167	3.35491e-40
TMEM125	1.39342e-44	-0.307312	0.053	0.131	4.67324e-40
L3MBTL4	6.26013e-44	0.423838	0.383	0.332	2.09952e-39
YWHAE	1.14236e-43	-0.259316	0.221	0.336	3.83124e-39
RPL41	1.83274e-43	-0.283426	0.075	0.153	6.14665e-39
KANSL1	2.01151e-43	-0.272954	0.401	0.527	6.74619e-39
CD81	1.06663e-42	-0.266249	0.173	0.277	3.57727e-38
NFKBIZ	1.07847e-42	0.512438	0.18	0.121	3.61697e-38
LSS	1.56106e-42	0.448083	0.301	0.257	5.23549e-38
CERCAM	2.99658e-42	-0.424529	0.599	0.699	1.00499e-37
RPL28	3.39076e-42	-0.244095	0.172	0.278	1.13719e-37
CTNNA2	8.98489e-42	-0.865116	0.28	0.415	3.01335e-37
ASTN2	1.12168e-41	-0.233984	0.459	0.595	3.7619e-37
MOBP	1.25203e-41	-0.339285	0.536	0.662	4.19907e-37
PPP2R2B	5.48474e-41	-0.276889	0.907	0.95	1.83947e-36
ZFYVE16	8.2087e-41	-0.196466	0.456	0.583	2.75303e-36
DSTN	1.37169e-40	-0.253264	0.111	0.195	4.60038e-36
BBS9	1.40265e-40	0.400072	0.38	0.363	4.70419e-36
LRP4	4.82268e-40	-0.118291	0.265	0.365	1.61743e-35
SEPT4	6.4432e-40	-0.0156274	0.399	0.498	2.16092e-35
AC006059.1	7.42379e-40	-0.471136	0.211	0.337	2.48979e-35
NUTM2A-AS1	1.0678e-39	0.312313	0.442	0.444	3.58119e-35
FSCN1	1.42088e-39	-0.0649103	0.202	0.28	4.76533e-35
LINC00844	1.46176e-39	-0.366273	0.198	0.315	4.90244e-35
GRID1	3.08305e-39	0.188179	0.581	0.617	1.03399e-34
RPLP1	1.04704e-38	-0.291229	0.127	0.223	3.51158e-34
ANLN	1.08807e-38	0.199793	0.419	0.439	3.64915e-34
HSPA2	1.52707e-38	-0.163267	0.17	0.245	5.1215e-34
CBR1	1.70895e-38	-0.25552	0.132	0.221	5.73147e-34
RPL10	1.87439e-38	-0.321863	0.152	0.26	6.28631e-34
GOLGA4	2.66392e-38	0.384001	0.387	0.366	8.93424e-34
AC245297.3	2.67321e-38	0.405872	0.352	0.328	8.9654e-34
MKLN1	2.82108e-38	0.216333	0.518	0.543	9.46135e-34
PEBP1	3.19173e-38	-0.18603	0.285	0.4	1.07044e-33
SPARCL1	3.60157e-38	-0.412286	0.27	0.391	1.20789e-33
CALM1	1.32616e-37	-0.268582	0.4	0.528	4.44768e-33
ZNF518A	2.16504e-37	-0.22145	0.214	0.318	7.2611e-33
RTN3	2.35777e-37	-0.101616	0.43	0.537	7.90748e-33
FP236383.1	5.6637e-37	0.46402	0.346	0.296	1.89949e-32
LINC01099	6.08349e-37	0.701406	0.114	0.043	2.04028e-32
ERMN	6.29695e-37	-0.235732	0.218	0.314	2.11187e-32
TSC22D4	8.11109e-37	-0.320607	0.221	0.336	2.7203e-32
TXNIP	8.53494e-37	-0.268036	0.22	0.323	2.86245e-32
MYO5A	1.05468e-36	-0.126611	0.386	0.493	3.5372e-32
SCARB2	1.82306e-36	-0.0492886	0.338	0.425	6.11417e-32
RHOB	2.0068e-36	-0.196238	0.128	0.214	6.7304e-32
ATP5IF1	2.10567e-36	-0.303915	0.066	0.141	7.062e-32
PRKN	2.65778e-36	0.252922	0.511	0.506	8.91367e-32
YWHAQ	2.94831e-36	-0.182961	0.202	0.301	9.88805e-32
PPIA	4.13698e-36	-0.16959	0.231	0.325	1.38746e-31
AMER2	6.03407e-36	0.311417	0.541	0.536	2.0237e-31
CNDP1	7.0755e-36	-0.2337	0.309	0.423	2.37298e-31
RPL11	9.20819e-36	-0.276609	0.09	0.171	3.08824e-31
FEZ1	1.03113e-35	-0.170856	0.25	0.35	3.4582e-31
HMGN2	1.11581e-35	-0.252067	0.068	0.138	3.7422e-31
RPL19	1.12402e-35	-0.302791	0.091	0.175	3.76972e-31
NDRG2	1.1959e-35	-0.250676	0.316	0.441	4.01082e-31
AC016831.7	1.3705e-35	0.216269	0.611	0.64	4.59637e-31
SEMA3B	1.54874e-35	-0.185835	0.257	0.353	5.19416e-31
SEPT2	1.92934e-35	-0.164173	0.193	0.285	6.47063e-31
MXI1	1.95344e-35	-0.17765	0.312	0.423	6.55145e-31
CFL1	2.22014e-35	-0.0655427	0.19	0.262	7.4459e-31
RPS27A	2.22896e-35	-0.278618	0.067	0.136	7.47548e-31
PWRN1	2.43243e-35	-0.432479	0.081	0.161	8.15788e-31
NENF	2.56805e-35	-0.262775	0.114	0.201	8.61271e-31
RALGAPA1	3.71263e-35	-0.0713007	0.421	0.512	1.24514e-30
NECAB1	4.56876e-35	-0.296966	0.318	0.444	1.53227e-30
DNER	5.37231e-35	-0.174409	0.314	0.422	1.80176e-30
ENO4	7.51426e-35	-0.328335	0.085	0.173	2.52013e-30
RPS19	7.9473e-35	-0.289655	0.112	0.205	2.66537e-30
EEF1A1	8.01646e-35	-0.254105	0.118	0.204	2.68856e-30
CHN1	1.24107e-34	-0.244157	0.265	0.367	4.16231e-30
KIF1B	1.43252e-34	0.143565	0.602	0.646	4.80439e-30
DPYSL2	1.54801e-34	-0.174185	0.543	0.66	5.19172e-30
DYNLL1	1.61028e-34	-0.372738	0.131	0.241	5.40054e-30
SECISBP2L	1.62678e-34	-0.0543738	0.384	0.472	5.4559e-30
PRKCA	1.81711e-34	-0.25288	0.258	0.369	6.09423e-30
GRM3	2.00955e-34	-0.292911	0.525	0.638	6.73964e-30
GTF2I	2.08388e-34	0.135958	0.496	0.54	6.98893e-30
CSRP1	2.59212e-34	0.230588	0.431	0.452	8.69346e-30
RPS3	2.76757e-34	-0.228924	0.101	0.177	9.28189e-30
COPA	3.01311e-34	0.354326	0.272	0.252	1.01054e-29
RPS13	3.21801e-34	-0.236933	0.043	0.099	1.07926e-29
SERINC1	3.32601e-34	-0.218486	0.215	0.316	1.11548e-29
IQCJ-SCHIP1	3.85609e-34	-0.215505	0.319	0.425	1.29326e-29
UBC	4.05054e-34	-0.20374	0.213	0.314	1.35847e-29
MAL	4.51019e-34	-0.182774	0.265	0.36	1.51263e-29
DPP6	5.71591e-34	-0.2125	0.394	0.512	1.917e-29
JUND	7.09256e-34	0.15756	0.457	0.508	2.3787e-29
CALR	9.55157e-34	-0.259221	0.072	0.144	3.20341e-29
LINC01792	9.68519e-34	-0.168005	0.118	0.187	3.24822e-29
COX6C	1.13256e-33	-0.29424	0.094	0.175	3.79837e-29
CDKL1	1.15551e-33	0.481976	0.155	0.111	3.87534e-29
MYRF	1.39054e-33	0.195421	0.436	0.461	4.66359e-29
TNKS	1.63816e-33	0.148793	0.48	0.523	5.49405e-29
USP47	1.6681e-33	0.12057	0.414	0.462	5.59448e-29
WSB1	1.76936e-33	-0.138216	0.447	0.56	5.93408e-29
MTRNR2L8	1.79104e-33	-0.212485	0.083	0.153	6.0068e-29
RPS25	1.89212e-33	-0.291493	0.076	0.152	6.3458e-29
COX4I1	2.66359e-33	-0.230084	0.141	0.227	8.93314e-29
STMN1	3.87133e-33	-0.20011	0.204	0.289	1.29837e-28
PNISR	4.3167e-33	0.205679	0.436	0.457	1.44773e-28
PEX5L	4.93468e-33	0.249403	0.81	0.82	1.65499e-28
MAP4K5	5.36527e-33	0.23747	0.563	0.585	1.7994e-28
WBP2	5.64772e-33	-0.239081	0.153	0.245	1.89413e-28
ZSWIM6	5.77039e-33	0.301664	0.65	0.654	1.93527e-28
ROR1	6.16024e-33	-0.333703	0.178	0.275	2.06602e-28
USP32	6.22934e-33	0.305657	0.347	0.348	2.0892e-28
BEX3	6.52608e-33	-0.272341	0.097	0.178	2.18872e-28
SEPT8	7.01704e-33	0.337463	0.286	0.28	2.35338e-28
TMBIM6	7.20825e-33	-0.0156677	0.257	0.331	2.4175e-28
ZCCHC7	7.65952e-33	-0.0918617	0.339	0.427	2.56885e-28
PMP22	8.04708e-33	-0.200456	0.182	0.269	2.69883e-28
TPPP	8.13456e-33	0.0606627	0.324	0.386	2.72817e-28
ELOB	1.06629e-32	-0.208712	0.126	0.206	3.57612e-28
KIAA0930	1.14494e-32	0.317524	0.454	0.45	3.83991e-28
PPFIA2	1.17665e-32	-0.229032	0.545	0.665	3.94624e-28
GPBP1	1.75422e-32	-0.0210988	0.32	0.398	5.88332e-28
NDUFA4	1.90223e-32	-0.295358	0.084	0.161	6.3797e-28
GDI1	1.99713e-32	-0.13449	0.298	0.398	6.69799e-28
RPL32	2.02599e-32	-0.260442	0.096	0.176	6.79476e-28
SGIP1	2.27554e-32	0.275624	0.476	0.466	7.63171e-28
GRID2	2.34643e-32	0.535111	0.316	0.209	7.86946e-28
CDC42BPA	2.49401e-32	0.174904	0.708	0.736	8.36441e-28
EIF1	3.19347e-32	-0.24849	0.208	0.324	1.07103e-27
PCBP4	4.02683e-32	-0.0429419	0.235	0.31	1.35052e-27
SESTD1	4.95575e-32	-0.130508	0.319	0.419	1.66206e-27
LMCD1-AS1	5.02665e-32	-0.186162	0.336	0.439	1.68584e-27
RPS24	5.26077e-32	-0.224839	0.099	0.173	1.76436e-27
PSAP	5.36373e-32	-0.0098533	0.352	0.429	1.79889e-27
LRP2	5.48841e-32	-0.245712	0.253	0.351	1.8407e-27
SUN2	5.62541e-32	0.340702	0.456	0.456	1.88665e-27
AC063944.1	5.86704e-32	-0.27443	0.083	0.155	1.96769e-27
LAMP1	6.58833e-32	-0.00482507	0.216	0.278	2.2096e-27
PRDX1	6.59583e-32	-0.174071	0.119	0.188	2.21211e-27
LDLRAD4	6.73301e-32	-0.167615	0.251	0.343	2.25812e-27
TNRC6C	6.83042e-32	0.0407494	0.407	0.466	2.29079e-27
RPS8	7.19219e-32	-0.234511	0.088	0.162	2.41212e-27
GALNT13	7.81327e-32	-0.136446	0.365	0.466	2.62041e-27
PLLP	9.11044e-32	0.0378433	0.348	0.415	3.05546e-27
SELENOW	9.24631e-32	-0.112496	0.283	0.378	3.10103e-27
LMBRD1	9.33287e-32	-0.145456	0.21	0.295	3.13006e-27
EDF1	1.05013e-31	-0.175729	0.112	0.182	3.52194e-27
ASH1L	1.07458e-31	0.106747	0.425	0.477	3.60392e-27
ACYP2	1.14999e-31	-0.0128153	0.427	0.51	3.85684e-27
TECR	1.20515e-31	0.0269874	0.189	0.237	4.04182e-27
KDM6A	1.25599e-31	0.205188	0.403	0.427	4.21233e-27
PTMA	1.47214e-31	-0.149633	0.409	0.524	4.93728e-27
OSBPL9	1.47722e-31	-0.0746001	0.34	0.429	4.95431e-27
MDM4	1.72997e-31	0.174061	0.325	0.349	5.80196e-27
GABARAPL2	2.26139e-31	-0.227269	0.059	0.122	7.58424e-27
ANKRD12	2.36673e-31	0.287209	0.494	0.492	7.93752e-27
AC093879.1	2.5486e-31	-0.219344	0.035	0.086	8.54748e-27
ZNF644	2.59228e-31	0.0471112	0.398	0.461	8.694e-27
RPS9	2.79229e-31	-0.209923	0.121	0.197	9.36478e-27
CD47	3.20646e-31	-0.0703772	0.284	0.367	1.07538e-26
ADAM12	3.52488e-31	0.511327	0.156	0.102	1.18217e-26
PHF3	3.75089e-31	0.17806	0.366	0.391	1.25797e-26
FAIM2	3.8684e-31	-0.0448874	0.338	0.426	1.29738e-26
SIRT2	4.05489e-31	0.0498089	0.237	0.29	1.35993e-26
CALD1	4.29698e-31	0.421429	0.259	0.216	1.44112e-26
ZNF280D	4.3393e-31	-0.171496	0.255	0.353	1.45532e-26
CST3	5.22376e-31	-0.367211	0.062	0.137	1.75195e-26
APLP1	8.09691e-31	-0.174778	0.468	0.579	2.71554e-26
UNC79	8.25286e-31	-0.100835	0.249	0.327	2.76785e-26
MED13L	8.39715e-31	-0.0628112	0.439	0.533	2.81624e-26
NFASC	8.48216e-31	0.152929	0.582	0.619	2.84475e-26
GLTP	8.93712e-31	-0.157329	0.128	0.199	2.99733e-26
GREM1	1.05073e-30	-0.330891	0.076	0.152	3.52394e-26
SELENOP	1.1039e-30	-0.081566	0.267	0.348	3.70226e-26
FAM13C	1.21725e-30	-0.102727	0.389	0.481	4.08243e-26
RPL15	1.27282e-30	-0.210824	0.101	0.176	4.26878e-26
SOD1	1.30412e-30	-0.244297	0.091	0.167	4.37374e-26
NDRG1	1.31631e-30	-0.115497	0.331	0.417	4.41465e-26
RPS14	1.39605e-30	-0.255229	0.085	0.158	4.68209e-26
PIEZO2	1.44749e-30	0.283384	0.371	0.365	4.85459e-26
COX5B	1.5192e-30	-0.251851	0.119	0.199	5.09509e-26
DIP2C	1.52739e-30	0.181246	0.664	0.689	5.12256e-26
HIBADH	1.53968e-30	-0.244249	0.164	0.256	5.16376e-26
AATK	1.57873e-30	0.158902	0.506	0.543	5.29475e-26
CFL2	1.66002e-30	-0.177759	0.119	0.189	5.56739e-26
ENOSF1	2.06525e-30	-0.136904	0.144	0.207	6.92645e-26
N4BP2L2	2.16754e-30	0.0362324	0.603	0.672	7.2695e-26
SLC25A48	2.27797e-30	0.367249	0.069	0.029	7.63984e-26
TMEM258	2.33659e-30	-0.280397	0.079	0.153	7.83645e-26
RPL13	2.56562e-30	-0.165482	0.205	0.297	8.60459e-26
AUH	3.07249e-30	0.0175863	0.255	0.316	1.03045e-25
LHPP	3.34063e-30	-0.110144	0.145	0.216	1.12038e-25
RPL14	3.4839e-30	-0.195533	0.084	0.147	1.16843e-25
EIF4G3	3.59415e-30	0.13281	0.534	0.569	1.20541e-25
RDX	3.87626e-30	0.239422	0.426	0.454	1.30002e-25
USP34	3.97196e-30	0.191862	0.481	0.508	1.33211e-25
NUCKS1	5.48194e-30	0.0502715	0.399	0.466	1.83853e-25
LRRFIP2	5.54546e-30	0.0713204	0.374	0.43	1.85984e-25
POGZ	5.70844e-30	-0.0255237	0.385	0.466	1.9145e-25
HERC1	5.91185e-30	-0.00532497	0.354	0.422	1.98272e-25
PAN3	6.07754e-30	-0.0594689	0.313	0.394	2.03829e-25
RPL29	6.25546e-30	-0.248844	0.089	0.164	2.09796e-25
HDAC2-AS2	6.28447e-30	0.296664	0.518	0.521	2.10768e-25
PRNP	7.33666e-30	0.0126277	0.318	0.388	2.46057e-25
RICTOR	8.74349e-30	0.0422357	0.416	0.478	2.93239e-25
HNRNPDL	9.13661e-30	0.0820943	0.41	0.47	3.06423e-25
SDCCAG8	9.32922e-30	-0.0607967	0.36	0.443	3.12883e-25
CDH13	1.00563e-29	-0.396896	0.167	0.265	3.37268e-25
SNAP25	1.17953e-29	-0.364221	0.283	0.398	3.9559e-25
BIRC6	1.33133e-29	0.0705487	0.474	0.534	4.46501e-25
STK39	1.34379e-29	-0.0330712	0.366	0.443	4.5068e-25
RPL35A	1.39659e-29	-0.265409	0.054	0.118	4.6839e-25
AL354809.1	1.63489e-29	-0.279581	0.206	0.293	5.48309e-25
POC1B	1.70684e-29	-0.110273	0.129	0.189	5.72441e-25
LINGO1	1.86838e-29	0.327337	0.427	0.39	6.26617e-25
SFPQ	2.02665e-29	0.000442334	0.321	0.395	6.79698e-25
ZDHHC21	2.19214e-29	-0.183214	0.173	0.261	7.35199e-25
ADD3	3.12511e-29	-0.0739059	0.419	0.507	1.0481e-24
ZDHHC9	3.20399e-29	-0.0341962	0.211	0.272	1.07455e-24
OLIG1	3.39035e-29	-0.100878	0.277	0.362	1.13705e-24
GNAS	3.54766e-29	-0.319728	0.26	0.368	1.18982e-24
SLC25A13	3.58086e-29	-0.147644	0.258	0.347	1.20095e-24
WDR7	3.89883e-29	0.0132738	0.371	0.443	1.30759e-24
ARL6IP5	3.99364e-29	-0.159517	0.136	0.209	1.33939e-24
CAMK2N1	4.22103e-29	0.00202452	0.296	0.364	1.41565e-24
TNRC6B	4.69969e-29	0.13897	0.551	0.591	1.57618e-24
CLTC	4.74973e-29	-0.0937692	0.241	0.321	1.59296e-24
RPS6	4.7789e-29	-0.214234	0.051	0.107	1.60275e-24
HEPACAM	4.90067e-29	0.119993	0.289	0.327	1.64359e-24
GRAMD2B	5.40016e-29	-0.10949	0.138	0.196	1.81111e-24
VPS13C	5.63287e-29	0.0800438	0.452	0.504	1.88915e-24
LINC00632	5.78245e-29	-0.242979	0.194	0.287	1.93932e-24
SLC48A1	5.90632e-29	-0.125771	0.196	0.272	1.98086e-24
RGL1	6.03824e-29	-0.0807549	0.302	0.387	2.02511e-24
PRKACB	6.57393e-29	-0.165017	0.559	0.663	2.20476e-24
R3HDM1	6.72915e-29	-0.00109646	0.286	0.347	2.25682e-24
ARID4B	6.76205e-29	0.108007	0.412	0.456	2.26786e-24
NRXN3	7.73329e-29	-0.158867	0.839	0.909	2.59359e-24
HECW2	7.96686e-29	-0.157886	0.527	0.639	2.67192e-24
HSP90B1	9.27739e-29	-0.223973	0.124	0.209	3.11145e-24
EFHD1	9.47223e-29	0.106408	0.291	0.329	3.1768e-24
CEP170	9.70616e-29	0.102656	0.367	0.41	3.25525e-24
LRRTM3	1.1366e-28	-0.172193	0.334	0.43	3.81194e-24
SPPL3	1.19652e-28	-0.00307452	0.351	0.427	4.01289e-24
NKX6-2	1.19993e-28	-0.0385571	0.325	0.399	4.02434e-24
NTM	1.21609e-28	0.211595	0.635	0.647	4.07852e-24
FAF1	1.24252e-28	-0.00190012	0.486	0.567	4.16716e-24
TTYH1	1.26261e-28	-0.121261	0.148	0.217	4.23455e-24
ATP5F1E	1.27868e-28	-0.298941	0.089	0.165	4.28845e-24
SLC1A2	1.41382e-28	-0.303074	0.083	0.153	4.74168e-24
BEX4	1.44631e-28	-0.180932	0.097	0.165	4.85063e-24
YWHAB	1.52896e-28	-0.127539	0.162	0.232	5.12782e-24
SERINC5	1.65295e-28	-0.0899759	0.33	0.417	5.54367e-24
ITFG1	1.6933e-28	0.0239407	0.395	0.467	5.679e-24
ARL8A	1.80642e-28	-0.0438565	0.184	0.251	6.05837e-24
SSH2	2.13093e-28	0.0374657	0.537	0.603	7.14672e-24
TMEM59	2.29583e-28	-0.190783	0.149	0.229	7.69975e-24
HINT1	2.51613e-28	-0.219749	0.081	0.147	8.43859e-24
LENG8	2.56151e-28	0.10007	0.329	0.375	8.5908e-24
CALM3	2.86811e-28	-0.329679	0.151	0.242	9.61906e-24
CCNY	2.92341e-28	-0.0480472	0.34	0.422	9.80452e-24
HNRNPA2B1	3.05731e-28	-0.0133347	0.368	0.444	1.02536e-23
C4orf48	3.34419e-28	-0.0308185	0.186	0.251	1.12157e-23
MOSPD2	3.4288e-28	-0.129307	0.151	0.22	1.14995e-23
ZFAND3	3.74319e-28	0.052638	0.418	0.48	1.25539e-23
BRWD1	3.76657e-28	0.123839	0.365	0.398	1.26323e-23
ANKRD17	4.12802e-28	-0.0447184	0.393	0.471	1.38446e-23
LIFR	4.53268e-28	0.220526	0.404	0.421	1.52017e-23
ACSL4	4.76317e-28	-0.220738	0.17	0.26	1.59747e-23
DDX17	4.80631e-28	0.0863926	0.694	0.746	1.61194e-23
PCNX1	5.06504e-28	0.158472	0.302	0.327	1.69871e-23
UVRAG	5.06821e-28	0.00807549	0.341	0.406	1.69978e-23
SPAG9	5.59652e-28	0.0202194	0.412	0.484	1.87696e-23
HNRNPC	5.7811e-28	-0.0334145	0.248	0.315	1.93886e-23
VPS13B	5.81215e-28	0.065991	0.389	0.444	1.94928e-23
MED13	6.07872e-28	0.176862	0.295	0.318	2.03868e-23
BIN1	6.59777e-28	0.0985994	0.571	0.621	2.21276e-23
TRMT112	7.23167e-28	-0.168459	0.06	0.111	2.42536e-23
TMSB10	7.4572e-28	-0.271221	0.135	0.211	2.50099e-23
HBA1	7.66122e-28	-0.22724	0.005	0.033	2.56942e-23
CPEB4	7.7297e-28	0.0283825	0.362	0.421	2.59239e-23
SRSF5	8.57305e-28	-0.0677566	0.294	0.372	2.87523e-23
PDE7A	9.28637e-28	-0.129908	0.216	0.299	3.11446e-23
EXOC4	9.32977e-28	-0.0799248	0.431	0.523	3.12902e-23
SUGT1	1.10736e-27	-0.0595403	0.145	0.2	3.71388e-23
DYM	1.23008e-27	0.0543373	0.389	0.449	4.12545e-23
SLC22A15	1.25648e-27	0.325707	0.328	0.31	4.21397e-23
POLR2F	1.44387e-27	-0.10127	0.37	0.462	4.84246e-23
RPS18	1.5193e-27	-0.245664	0.057	0.119	5.09544e-23
PCBP2	1.57656e-27	-0.00413414	0.256	0.32	5.28748e-23
DNAJB2	1.61606e-27	0.0787694	0.422	0.483	5.41993e-23
DMTF1	1.66673e-27	-0.010882	0.277	0.341	5.58988e-23
PLXDC2	1.7141e-27	-0.298317	0.535	0.633	5.74876e-23
PHACTR3	1.77789e-27	0.186983	0.458	0.485	5.96269e-23
RPS23	1.89195e-27	-0.278022	0.071	0.146	6.34521e-23
WDFY3	2.08711e-27	0.110207	0.468	0.514	6.99975e-23
PTPN13	2.13048e-27	-0.138981	0.251	0.343	7.14521e-23
DSCAML1	2.17044e-27	-0.0610674	0.438	0.525	7.27921e-23
MIR99AHG	2.21323e-27	-0.00755207	0.535	0.61	7.42272e-23
ATXN1	2.22962e-27	0.148766	0.644	0.675	7.47772e-23
FIS1	2.25039e-27	-0.186454	0.094	0.159	7.54735e-23
PLEKHG3	2.42315e-27	-0.149324	0.169	0.242	8.12676e-23
LINC00882	2.45883e-27	-0.163752	0.312	0.406	8.24643e-23
HIVEP2	2.63227e-27	-0.0794011	0.256	0.326	8.82809e-23
RAB7A	2.68928e-27	-0.0698048	0.177	0.239	9.01932e-23
FTO	2.7798e-27	-0.00806773	0.437	0.516	9.32288e-23
PJA2	2.79724e-27	-0.11517	0.231	0.312	9.38139e-23
ANAPC5	2.8217e-27	-0.0846968	0.248	0.328	9.46343e-23
PSEN1	2.89941e-27	-0.0545856	0.388	0.47	9.72405e-23
ATP6V1E1	3.01318e-27	-0.159608	0.108	0.174	1.01056e-22
TMA7	3.27433e-27	-0.179929	0.075	0.132	1.09815e-22
ATP5PF	3.27727e-27	-0.193988	0.055	0.107	1.09913e-22
HMGB1	3.29222e-27	0.0142696	0.313	0.383	1.10415e-22
CTNNA1	3.50865e-27	0.180208	0.287	0.308	1.17673e-22
EEF2	3.54983e-27	-0.0504983	0.14	0.195	1.19054e-22
PLD5	3.59778e-27	0.298557	0.353	0.347	1.20662e-22
DAZAP2	3.65191e-27	-0.0545161	0.115	0.166	1.22478e-22
FAM13B	3.67449e-27	0.235811	0.403	0.423	1.23235e-22
PTPRJ	3.75904e-27	-0.110688	0.378	0.473	1.26071e-22
FAM95C	3.79288e-27	0.402861	0.136	0.097	1.27206e-22
MRFAP1	4.12273e-27	-0.125447	0.056	0.101	1.38268e-22
KCTD1	4.24348e-27	-0.220257	0.088	0.15	1.42318e-22
NKTR	4.63772e-27	0.117271	0.391	0.434	1.5554e-22
FAR1	4.6684e-27	0.0275914	0.325	0.391	1.56569e-22
TUT4	4.92628e-27	0.03893	0.293	0.35	1.65217e-22
IGSF11	5.26884e-27	0.108479	0.45	0.494	1.76706e-22
CYP27A1	5.59305e-27	-0.133837	0.13	0.194	1.8758e-22
CCDC88A	5.92702e-27	0.0680522	0.695	0.762	1.9878e-22
LRRC8B	5.93736e-27	-0.0114167	0.235	0.298	1.99127e-22
NAIP	6.08044e-27	0.374119	0.289	0.257	2.03926e-22
PKD2	6.76761e-27	-0.0244268	0.321	0.391	2.26972e-22
GNAI1	6.8672e-27	-0.0665796	0.41	0.494	2.30312e-22
FIGN	7.18198e-27	-0.363901	0.313	0.426	2.40869e-22
NF1	8.47929e-27	-0.0781501	0.451	0.543	2.84379e-22
MT2A	8.85783e-27	-0.28774	0.106	0.186	2.97074e-22
KIAA0232	1.01373e-26	0.222925	0.294	0.305	3.39983e-22
RBPJ	1.06253e-26	0.00778832	0.454	0.523	3.56352e-22
FNIP2	1.08213e-26	-0.0749945	0.347	0.433	3.62923e-22
HNRNPK	1.08671e-26	0.0413114	0.251	0.304	3.64461e-22
CDC14B	1.08935e-26	-0.0420599	0.358	0.443	3.65346e-22
ATL1	1.11198e-26	-0.0954066	0.214	0.29	3.72935e-22
MPDZ	1.15495e-26	-0.0931561	0.334	0.424	3.87347e-22
RETREG1	1.1782e-26	-0.1057	0.301	0.387	3.95144e-22
ATP6V0B	1.19059e-26	-0.0243999	0.179	0.242	3.993e-22
OLIG2	1.24079e-26	-0.0206516	0.125	0.17	4.16135e-22
OSBP2	1.336e-26	0.0546532	0.277	0.322	4.48068e-22
PREX1	1.5189e-26	0.120685	0.32	0.344	5.09408e-22
IGSF8	1.55997e-26	-0.0253664	0.206	0.264	5.23184e-22
ASPA	1.65626e-26	-0.0414709	0.237	0.294	5.55477e-22
SUMF1	1.66187e-26	-0.0850267	0.304	0.38	5.57359e-22
MTSS1	1.77115e-26	-0.109674	0.276	0.361	5.94008e-22
CCSER2	1.81998e-26	-0.0315073	0.315	0.386	6.10385e-22
AC025159.1	1.901e-26	0.345289	0.254	0.242	6.37557e-22
KNOP1	2.06943e-26	0.419291	0.167	0.111	6.94047e-22
ACER3	2.11092e-26	0.167253	0.373	0.403	7.0796e-22
OOEP	2.229e-26	-0.187886	0.048	0.1	7.47562e-22
HMGN1	2.24008e-26	-0.13968	0.073	0.126	7.51279e-22
SERF2	2.28952e-26	-0.20686	0.143	0.227	7.67858e-22
CTTNBP2	2.39616e-26	0.0233378	0.362	0.43	8.03623e-22
PHLDB1	2.85634e-26	-0.0213855	0.453	0.522	9.57961e-22
ARHGAP1	2.8842e-26	0.0171368	0.209	0.263	9.67302e-22
FYN	3.01108e-26	-0.052555	0.299	0.372	1.00986e-21
FAM172A	3.03346e-26	0.0937627	0.454	0.502	1.01736e-21
AMBRA1	3.46631e-26	-0.0340904	0.292	0.364	1.16253e-21
SPOCK3	3.50601e-26	0.198424	0.846	0.864	1.17585e-21
ROBO1	3.6481e-26	-0.144496	0.508	0.604	1.2235e-21
ARMC9	3.81959e-26	-0.240097	0.093	0.167	1.28102e-21
SRPK2	3.82287e-26	0.0391611	0.538	0.601	1.28212e-21
KIDINS220	3.93136e-26	-0.129361	0.339	0.438	1.3185e-21
PCM1	4.06323e-26	-0.00284054	0.384	0.452	1.36272e-21
P2RX7	4.22586e-26	0.323022	0.289	0.266	1.41727e-21
STXBP5	4.23586e-26	0.0217474	0.295	0.344	1.42062e-21
ZNF365	4.44054e-26	0.345924	0.301	0.29	1.48927e-21
MAP4	4.51993e-26	-0.0298724	0.269	0.337	1.51589e-21
APBB1	4.60262e-26	0.197343	0.298	0.313	1.54363e-21
PPP1R12A	4.62702e-26	-0.0359868	0.222	0.285	1.55181e-21
ANKRD44	4.82073e-26	-0.0800602	0.33	0.407	1.61677e-21
COL9A3	4.9151e-26	-0.298446	0.048	0.111	1.64843e-21
FTX	4.98429e-26	0.0639594	0.655	0.708	1.67163e-21
AC100801.1	5.07072e-26	0.369116	0.065	0.026	1.70062e-21
MGST3	5.07183e-26	-0.207158	0.118	0.189	1.70099e-21
SLC44A1	5.09357e-26	0.278438	0.874	0.868	1.70828e-21
SGK3	5.10772e-26	0.190308	0.354	0.373	1.71303e-21
ATP5F1D	5.11867e-26	-0.139896	0.136	0.202	1.7167e-21
INPP1	5.14021e-26	-0.192926	0.14	0.21	1.72392e-21
PLCG2	5.39742e-26	0.0776139	0.182	0.231	1.81019e-21
GAB2	5.90501e-26	-0.0522313	0.453	0.533	1.98042e-21
FGFR1OP2	6.23943e-26	-0.108477	0.137	0.199	2.09258e-21
CHD9	6.3676e-26	-0.0549049	0.379	0.46	2.13557e-21
SRRM2	6.49057e-26	0.246287	0.4	0.406	2.17681e-21
RYBP	6.72935e-26	0.161707	0.478	0.505	2.25689e-21
TTC3	6.85185e-26	0.089634	0.433	0.48	2.29797e-21
MON2	7.08393e-26	-0.0296752	0.395	0.475	2.37581e-21
GSN	7.56975e-26	-0.21363	0.267	0.363	2.53874e-21
UBE2D3	7.93085e-26	-0.0211168	0.294	0.361	2.65985e-21
NSMCE2	8.49459e-26	0.0471362	0.431	0.492	2.84892e-21
ENAH	8.73589e-26	0.0468467	0.291	0.343	2.92984e-21
AGO3	8.94895e-26	0.0643912	0.281	0.327	3.0013e-21
RERE	9.07057e-26	0.0341923	0.621	0.687	3.04209e-21
SLCO1A2	9.20585e-26	0.114469	0.494	0.528	3.08746e-21
CHD6	1.02658e-25	0.029329	0.314	0.371	3.44293e-21
DYNC1I1	1.06489e-25	0.0424758	0.321	0.373	3.57143e-21
SCAPER	1.1023e-25	0.111552	0.364	0.402	3.69689e-21
FKBP8	1.1566e-25	-0.0762476	0.214	0.292	3.879e-21
CSNK1A1	1.19318e-25	0.0460724	0.324	0.381	4.00169e-21
ZKSCAN1	1.27482e-25	0.163086	0.31	0.335	4.27548e-21
ATP1A1	1.38275e-25	-0.0683598	0.192	0.253	4.63746e-21
RPL18	1.38844e-25	-0.219836	0.15	0.236	4.65656e-21
RPL35	1.4697e-25	-0.135339	0.096	0.153	4.92908e-21
UBL3	1.5334e-25	0.000433708	0.285	0.355	5.14271e-21
ATG4C	1.53446e-25	0.0724002	0.434	0.486	5.14629e-21
LINC00486	1.5501e-25	-0.136032	0.386	0.48	5.19872e-21
SENP6	1.56369e-25	0.0306665	0.327	0.387	5.24432e-21
UBR3	1.56903e-25	0.0483971	0.435	0.495	5.26221e-21
BTBD8	1.58892e-25	-0.155612	0.203	0.285	5.32892e-21
TANC2	1.67913e-25	0.118977	0.366	0.401	5.63148e-21
TPT1	1.72797e-25	-0.157665	0.086	0.149	5.79527e-21
KIF2A	1.79957e-25	-0.0261042	0.257	0.318	6.0354e-21
SNRNP70	1.91919e-25	-0.0168707	0.407	0.484	6.43659e-21
SYNJ2	2.04104e-25	0.280801	0.371	0.357	6.84524e-21
HSPA5	2.07263e-25	-0.147122	0.046	0.092	6.95117e-21
FAM107B	2.12265e-25	0.227276	0.512	0.523	7.11893e-21
SPP1	2.15175e-25	0.0602525	0.376	0.425	7.21653e-21
PCCA	2.21524e-25	0.0710941	0.328	0.372	7.42947e-21
PRR5L	2.44127e-25	-0.164037	0.226	0.307	8.18754e-21
TOMM7	2.60268e-25	-0.171455	0.05	0.101	8.72886e-21
LAMP2	2.68175e-25	0.184263	0.587	0.614	8.99406e-21
MBD5	2.73445e-25	-0.0942515	0.452	0.542	9.1708e-21
RNF144A	2.77361e-25	0.168253	0.415	0.443	9.30215e-21
VWA1	2.7853e-25	-0.0551771	0.162	0.218	9.34134e-21
SIRPA	2.8576e-25	-0.107585	0.131	0.194	9.58382e-21
WNK1	2.88443e-25	0.113651	0.467	0.514	9.67381e-21
PNKD	2.98084e-25	-0.158079	0.098	0.155	9.99715e-21
PPP1R12B	3.02766e-25	0.0768889	0.429	0.484	1.01542e-20
GLG1	3.04383e-25	-0.0287539	0.277	0.343	1.02084e-20
PTPRA	3.29452e-25	-0.0235968	0.266	0.329	1.10492e-20
ABCA8	3.45956e-25	-0.336124	0.37	0.488	1.16027e-20
AP003086.2	3.55955e-25	-0.142501	0.081	0.133	1.1938e-20
HTRA1	3.59982e-25	0.120979	0.32	0.354	1.20731e-20
ZMYM2	3.83764e-25	0.166104	0.437	0.471	1.28707e-20
ACSL3	3.92278e-25	-0.0883479	0.24	0.322	1.31562e-20
UBE2H	3.98351e-25	0.0374739	0.26	0.312	1.33599e-20
ZDHHC20	4.05799e-25	-0.0873239	0.351	0.432	1.36097e-20
ST13	4.15058e-25	-0.110763	0.123	0.184	1.39202e-20
ARGLU1	4.21472e-25	-0.0691572	0.342	0.426	1.41353e-20
RPLP2	4.40524e-25	-0.137071	0.076	0.126	1.47743e-20
MYO6	4.62306e-25	-0.0412736	0.493	0.576	1.55048e-20
VPS35L	5.06891e-25	0.0909799	0.269	0.311	1.70001e-20
SRSF11	5.29161e-25	0.136608	0.377	0.414	1.7747e-20
FOXP1	5.29326e-25	0.0048268	0.437	0.503	1.77525e-20
CARNS1	5.50227e-25	-0.116499	0.358	0.444	1.84535e-20
JPX	5.53862e-25	-0.0218916	0.295	0.364	1.85754e-20
NCOA1	5.81756e-25	0.0694288	0.458	0.514	1.95109e-20
CLTA	6.48451e-25	-0.0910502	0.134	0.192	2.17478e-20
ST6GALNAC3	6.57403e-25	0.196187	0.496	0.511	2.2048e-20
ARIH1	6.61252e-25	0.0152149	0.266	0.323	2.21771e-20
PPM1B	6.69534e-25	0.126742	0.379	0.418	2.24548e-20
ATRX	6.71489e-25	0.109329	0.41	0.453	2.25204e-20
MEGF9	6.74729e-25	-0.00537927	0.271	0.331	2.2629e-20
ZNF609	6.81796e-25	-0.0925033	0.306	0.396	2.28661e-20
MAPRE2	7.06067e-25	0.0873099	0.397	0.444	2.36801e-20
CDK19	7.47079e-25	0.174033	0.617	0.636	2.50555e-20
FAM171B	7.56352e-25	-0.0442702	0.157	0.212	2.53665e-20
KIAA1109	7.94812e-25	0.0552129	0.392	0.45	2.66564e-20
LRRC4C	8.50405e-25	-0.249287	0.401	0.508	2.85209e-20
SAMD4B	8.58005e-25	-0.0335614	0.213	0.274	2.87758e-20
TNRC6A	8.78441e-25	-0.0564293	0.435	0.509	2.94612e-20
ANKRD36	8.8492e-25	0.0508019	0.392	0.446	2.96785e-20
RBM33	9.94684e-25	0.145561	0.284	0.313	3.33597e-20
GPR37	1.00631e-24	-0.00876742	0.309	0.372	3.37496e-20
PREPL	1.01466e-24	-0.170111	0.285	0.383	3.40296e-20
PKP4	1.02149e-24	0.285365	0.552	0.544	3.42586e-20
SKP1	1.02806e-24	-0.160132	0.129	0.196	3.4479e-20
TSPAN7	1.03869e-24	-0.258424	0.081	0.144	3.48357e-20
PHIP	1.04556e-24	0.0349561	0.42	0.49	3.50658e-20
KCNJ10	1.07316e-24	-0.0405951	0.145	0.192	3.59915e-20
RABGAP1L	1.11275e-24	-0.0589252	0.461	0.549	3.73193e-20
UQCR10	1.13941e-24	-0.237842	0.067	0.13	3.82134e-20
RGCC	1.14359e-24	-0.0276567	0.245	0.302	3.83537e-20
RSRP1	1.15236e-24	-0.128699	0.237	0.32	3.8648e-20
BBX	1.16799e-24	0.0791623	0.428	0.474	3.91719e-20
SELENOT	1.1743e-24	-0.119023	0.107	0.167	3.93836e-20
LANCL1	1.21564e-24	0.0604321	0.516	0.573	4.07701e-20
MT-ATP6	1.2623e-24	0.384915	0.591	0.576	4.2335e-20
RAPGEF5	1.28912e-24	0.0684656	0.617	0.667	4.32346e-20
TMCC1	1.40854e-24	-0.011979	0.324	0.389	4.72397e-20
PTPRS	1.41993e-24	-0.106232	0.244	0.323	4.76217e-20
SLC6A1-AS1	1.49499e-24	-0.0789012	0.086	0.131	5.01389e-20
HNRNPU	1.51385e-24	0.0218338	0.377	0.448	5.07715e-20
ARFGEF3	1.52039e-24	0.0246128	0.483	0.55	5.09909e-20
MT-ND5	1.58428e-24	0.0156283	0.255	0.304	5.31335e-20
RFTN2	1.59234e-24	0.0705789	0.403	0.446	5.34038e-20
ANKH	1.61321e-24	-0.0658389	0.293	0.37	5.41037e-20
MLLT10	1.79118e-24	-0.0128364	0.296	0.361	6.00727e-20
NFAT5	1.83022e-24	-0.00706458	0.26	0.319	6.13819e-20
CNOT2	1.8948e-24	0.0906131	0.373	0.422	6.35477e-20
NALCN	1.90706e-24	0.0780906	0.546	0.604	6.3959e-20
NIPBL	1.90823e-24	0.00243727	0.39	0.458	6.39983e-20
EPS15	1.93198e-24	-0.0395676	0.391	0.468	6.47946e-20
RBM6	1.9856e-24	0.166801	0.361	0.39	6.6593e-20
LTBP1	1.99877e-24	0.417342	0.136	0.099	6.70347e-20
ARHGAP32	2.05026e-24	-0.0154644	0.269	0.323	6.87615e-20
APOO	2.1271e-24	-0.232641	0.106	0.183	7.13386e-20
COP1	2.15396e-24	0.0203621	0.282	0.334	7.22397e-20
PKN2	2.1573e-24	-0.000606028	0.258	0.318	7.23516e-20
ITCH	2.22829e-24	0.0608764	0.35	0.401	7.47322e-20
MACF1	2.29609e-24	0.098458	0.538	0.591	7.70061e-20
WDPCP	2.30714e-24	-0.0815829	0.381	0.468	7.7377e-20
PWWP2A	2.40563e-24	-0.0247083	0.194	0.246	8.06802e-20
APBB2	2.44001e-24	0.183119	0.649	0.673	8.18332e-20
DPH6-DT	2.50753e-24	-0.135231	0.132	0.2	8.40976e-20
SPTBN1	2.53733e-24	0.0159016	0.449	0.521	8.50969e-20
CTIF	2.53784e-24	0.152644	0.207	0.223	8.51141e-20
PHF14	2.54178e-24	-0.00516148	0.301	0.358	8.52461e-20
ADARB2	2.5419e-24	0.262257	0.326	0.32	8.52504e-20
SLX4IP	2.55333e-24	-0.18977	0.11	0.175	8.56337e-20
BTF3	2.58618e-24	-0.160589	0.038	0.078	8.67354e-20
RBM26	2.6509e-24	0.0949307	0.423	0.47	8.89057e-20
DIP2A	2.68519e-24	-0.201888	0.185	0.269	9.00558e-20
PAPOLA	2.77882e-24	0.0205266	0.259	0.321	9.3196e-20
GSTP1	2.81764e-24	-0.120471	0.097	0.153	9.4498e-20
ZHX2	2.89383e-24	-0.0477128	0.293	0.361	9.70533e-20
DMD	3.03258e-24	0.168308	0.548	0.567	1.01707e-19
HP1BP3	3.05714e-24	0.153863	0.359	0.396	1.0253e-19
DOCK9	3.05794e-24	-0.0315363	0.537	0.615	1.02557e-19
KLHL24	3.14448e-24	0.0460302	0.325	0.377	1.0546e-19
AKT3	3.31697e-24	0.0185314	0.59	0.656	1.11244e-19
CANX	3.42639e-24	-0.136664	0.18	0.258	1.14914e-19
CCNH	3.42858e-24	0.00699566	0.514	0.587	1.14988e-19
RABAC1	3.4596e-24	-0.076904	0.135	0.192	1.16028e-19
BDNF-AS	3.54333e-24	-0.180574	0.114	0.174	1.18836e-19
XRCC5	3.82834e-24	-0.0394549	0.227	0.29	1.28395e-19
ROGDI	3.95239e-24	-0.037125	0.13	0.176	1.32555e-19
TSPAN5	4.29592e-24	-0.0545686	0.438	0.519	1.44077e-19
CNTNAP4	4.29691e-24	0.258552	0.494	0.482	1.4411e-19
PRTFDC1	4.34539e-24	-0.152732	0.161	0.228	1.45736e-19
CDKAL1	4.36833e-24	-0.0902882	0.319	0.405	1.46505e-19
TBCB	4.53051e-24	-0.0741059	0.174	0.238	1.51944e-19
HSP90AA1	4.63343e-24	0.00377524	0.464	0.545	1.55396e-19
KDM4C	4.77917e-24	0.0728975	0.462	0.512	1.60284e-19
SPEN	5.44901e-24	-0.00742205	0.201	0.255	1.82749e-19
GNAO1	5.56135e-24	0.0407117	0.554	0.617	1.86517e-19
TRIM9	5.61565e-24	-0.0704232	0.35	0.426	1.88338e-19
PXK	5.7074e-24	-0.123229	0.52	0.615	1.91415e-19
UTY	5.91274e-24	0.382561	0.37	0.305	1.98302e-19
WAC	6.00608e-24	0.0853855	0.299	0.344	2.01432e-19
PRDM2	6.04754e-24	0.086343	0.209	0.246	2.02822e-19
SOX8	6.11809e-24	0.0840382	0.205	0.236	2.05188e-19
ATP9A	6.18802e-24	0.0180338	0.257	0.31	2.07534e-19
KMT2C	6.20381e-24	0.0717529	0.483	0.533	2.08063e-19
SQSTM1	6.59112e-24	-0.100282	0.131	0.193	2.21053e-19
HNRNPM	6.59219e-24	-0.00975974	0.165	0.211	2.21089e-19
PACS2	6.60025e-24	0.190039	0.285	0.301	2.21359e-19
ATG13	6.71216e-24	0.125588	0.254	0.283	2.25112e-19
DYRK1A	6.74862e-24	-0.00834524	0.285	0.345	2.26335e-19
HIP1	6.89281e-24	0.100829	0.413	0.45	2.31171e-19
ZNF207	7.04529e-24	-0.0109962	0.244	0.305	2.36285e-19
NBAS	7.21945e-24	-0.0093603	0.278	0.338	2.42126e-19
PLA2G16	7.30771e-24	-0.128825	0.295	0.374	2.45086e-19
AFDN	7.31469e-24	0.108011	0.317	0.361	2.4532e-19
KIAA1324L	7.43913e-24	0.0245771	0.362	0.42	2.49494e-19
GTDC1	7.71118e-24	-0.139616	0.411	0.508	2.58618e-19
BSG	7.9183e-24	-0.093086	0.2	0.27	2.65564e-19
SOS1	8.04041e-24	0.0158143	0.234	0.283	2.69659e-19
PAFAH1B1	8.08135e-24	0.0129162	0.321	0.385	2.71032e-19
PRMT2	8.13014e-24	0.111349	0.186	0.213	2.72669e-19
KMT2E	8.24062e-24	-0.0206153	0.385	0.46	2.76374e-19
AC124312.1	8.78284e-24	0.120155	0.39	0.422	2.94559e-19
STXBP3	9.16595e-24	-0.100895	0.221	0.294	3.07407e-19
CPEB2	9.49701e-24	-0.0274898	0.408	0.482	3.18511e-19
RAB6A	9.60309e-24	-0.0666842	0.195	0.258	3.22068e-19
UBE4B	9.71005e-24	0.0943553	0.327	0.365	3.25656e-19
RPL4	9.74339e-24	-0.106287	0.066	0.11	3.26774e-19
PLEKHB1	9.75168e-24	-0.156484	0.138	0.206	3.27052e-19
DAAM2	1.01446e-23	-0.124993	0.406	0.49	3.40231e-19
ATP5MPL	1.02668e-23	-0.232462	0.055	0.11	3.44327e-19
AC009063.2	1.07487e-23	0.284218	0.259	0.247	3.60489e-19
LURAP1L	1.08886e-23	-0.227269	0.043	0.091	3.65181e-19
PPIB	1.09816e-23	-0.133516	0.063	0.112	3.68301e-19
FNBP1	1.14155e-23	-0.0740389	0.46	0.55	3.82852e-19
FAM168A	1.15171e-23	-0.0743227	0.24	0.317	3.8626e-19
GDAP1	1.24794e-23	0.0559232	0.283	0.33	4.18535e-19
SIPA1L1	1.26779e-23	-0.06679	0.401	0.475	4.25192e-19
ABCA5	1.28668e-23	-0.187762	0.162	0.235	4.31528e-19
SLC6A8	1.29553e-23	0.10442	0.208	0.239	4.34496e-19
PDS5B	1.30767e-23	0.185485	0.348	0.369	4.38566e-19
WDR70	1.32134e-23	0.00357755	0.33	0.391	4.43151e-19
ABHD17A	1.36113e-23	0.115429	0.183	0.217	4.56495e-19
COX6B1	1.39262e-23	-0.224863	0.078	0.139	4.67055e-19
CDK6	1.40767e-23	0.136815	0.333	0.365	4.72105e-19
GALNT6	1.42166e-23	0.378416	0.094	0.054	4.76798e-19
LYPLAL1	1.42276e-23	-0.063419	0.162	0.223	4.77165e-19
UBE2E3	1.44416e-23	0.0645357	0.238	0.279	4.84342e-19
GLDN	1.464e-23	-0.167428	0.279	0.368	4.90997e-19
RB1	1.47848e-23	-0.0158976	0.167	0.22	4.95852e-19
FAM49B	1.58785e-23	-0.128411	0.297	0.384	5.32533e-19
NOVA1	1.59796e-23	0.0313839	0.428	0.492	5.35924e-19
PPP3CA	1.61418e-23	-0.158073	0.407	0.505	5.41365e-19
FBXW11	1.64958e-23	-0.0563955	0.206	0.27	5.53235e-19
ARHGAP5	1.66451e-23	0.0494436	0.363	0.415	5.58245e-19
PRR18	1.69922e-23	0.076478	0.152	0.179	5.69885e-19
NAPEPLD	1.7022e-23	-0.0746317	0.198	0.266	5.70884e-19
TSC22D1	1.72731e-23	-0.11552	0.28	0.36	5.79305e-19
SPARC	1.73958e-23	-0.152109	0.03	0.067	5.83419e-19
COBL	1.78307e-23	0.120643	0.487	0.512	5.98005e-19
PON2	1.84645e-23	-0.167744	0.141	0.206	6.19262e-19
OCIAD1	1.9114e-23	-0.0317434	0.222	0.282	6.41044e-19
ELL2	1.955e-23	0.0383943	0.407	0.464	6.55669e-19
CBFA2T2	1.97953e-23	0.0683386	0.291	0.339	6.63896e-19
RPL8	2.03404e-23	-0.144129	0.108	0.168	6.82176e-19
TXNRD1	2.0517e-23	-0.159357	0.126	0.193	6.88099e-19
ATG10	2.14529e-23	-0.17449	0.118	0.189	7.19486e-19
SIK2	2.14582e-23	-0.110334	0.283	0.363	7.19664e-19
ATM	2.17425e-23	0.12528	0.313	0.348	7.29201e-19
RPL24	2.19316e-23	-0.20957	0.036	0.083	7.35541e-19
BBS2	2.21589e-23	0.178985	0.302	0.32	7.43164e-19
C3orf58	2.25148e-23	-0.00855626	0.202	0.252	7.55102e-19
PPP4R2	2.38326e-23	0.202641	0.245	0.258	7.99298e-19
MAPK8IP3	2.39938e-23	0.173468	0.267	0.286	8.04704e-19
ELF2	2.4422e-23	0.15201	0.387	0.414	8.19065e-19
RPS7	2.68629e-23	-0.226986	0.059	0.117	9.00929e-19
TAOK1	2.71733e-23	0.0559645	0.383	0.44	9.11337e-19
GLS	2.78685e-23	-0.0957626	0.248	0.319	9.34654e-19
PCGF5	2.87053e-23	-0.00410223	0.339	0.408	9.62719e-19
YWHAZ	2.87487e-23	-0.0812644	0.22	0.29	9.64175e-19
NFIX	2.99111e-23	0.0446561	0.312	0.362	1.00316e-18
CLIP2	3.03835e-23	0.167076	0.264	0.283	1.019e-18
DDHD1	3.08325e-23	-0.00678861	0.241	0.3	1.03406e-18
MT-CYB	3.08484e-23	0.470294	0.423	0.384	1.03459e-18
NFIB	3.15367e-23	0.215551	0.348	0.356	1.05768e-18
TULP4	3.18153e-23	0.00678011	0.519	0.592	1.06702e-18
FUS	3.21271e-23	-0.0503042	0.238	0.307	1.07748e-18
RAB11B	3.44801e-23	0.0200498	0.178	0.227	1.15639e-18
ARIH2	3.52286e-23	0.00748655	0.218	0.268	1.1815e-18
BAIAP2L1	3.66198e-23	-0.16328	0.032	0.069	1.22816e-18
FARS2	3.69721e-23	-0.0637786	0.198	0.261	1.23997e-18
MEGF10	3.73681e-23	0.108425	0.382	0.411	1.25325e-18
CDK13	3.96586e-23	0.0993487	0.342	0.385	1.33007e-18
PLD3	4.02541e-23	-0.111583	0.229	0.304	1.35004e-18
RNF13	4.04629e-23	0.110476	0.44	0.484	1.35704e-18
VWA8	4.07627e-23	-0.11342	0.256	0.332	1.3671e-18
ZBTB44	4.18784e-23	0.112713	0.272	0.312	1.40452e-18
MOB3B	4.22242e-23	-0.11022	0.41	0.497	1.41611e-18
CPOX	4.34635e-23	0.207983	0.274	0.286	1.45768e-18
UBE2B	4.37318e-23	-0.0719926	0.153	0.214	1.46668e-18
ATP5MC2	4.70234e-23	0.00360935	0.165	0.21	1.57707e-18
LPP	4.70383e-23	-0.0466763	0.31	0.379	1.57757e-18
SLC25A29	4.92754e-23	-0.081927	0.126	0.182	1.6526e-18
KAT6A	4.97252e-23	0.124464	0.278	0.307	1.66768e-18
HEPN1	5.33152e-23	-0.229977	0.046	0.099	1.78808e-18
NUFIP2	5.43625e-23	0.216105	0.23	0.242	1.82321e-18
ANKRD28	5.63736e-23	0.17405	0.419	0.443	1.89066e-18
PCDH9-AS2	5.77879e-23	-0.192427	0.142	0.209	1.93809e-18
CACNA1E	6.22653e-23	-0.208793	0.054	0.106	2.08825e-18
NCOR1	6.87852e-23	0.0917536	0.306	0.346	2.30692e-18
MFAP3L	7.47768e-23	-0.136815	0.163	0.231	2.50786e-18
TTC14	7.55851e-23	-0.041001	0.224	0.286	2.53497e-18
UBE3A	7.56522e-23	-0.0294998	0.252	0.318	2.53722e-18
BTBD3	7.81274e-23	-0.0494893	0.323	0.401	2.62024e-18
KAT2B	7.86022e-23	0.0554272	0.349	0.391	2.63616e-18
PPP2CB	7.86531e-23	-0.112952	0.122	0.18	2.63787e-18
DENND4A	7.94661e-23	0.0956383	0.32	0.361	2.66514e-18
NDUFS5	8.05513e-23	-0.176532	0.099	0.158	2.70153e-18
MOSMO	8.08576e-23	-0.027935	0.155	0.206	2.7118e-18
MBNL1	8.22182e-23	-0.0036699	0.459	0.536	2.75743e-18
TRIP12	8.31844e-23	0.0318132	0.308	0.368	2.78984e-18
NTRK2	8.52473e-23	-0.0871847	0.389	0.467	2.85902e-18
LINC00320	8.53794e-23	-0.202143	0.397	0.487	2.86346e-18
CPEB3	8.68115e-23	0.237826	0.325	0.322	2.91148e-18
RASSF4	8.68487e-23	0.314912	0.217	0.2	2.91273e-18
VTI1A	8.69534e-23	0.0491859	0.342	0.399	2.91624e-18
TBL1XR1	8.70445e-23	-0.0605293	0.413	0.495	2.9193e-18
RTKN	8.92308e-23	0.0279812	0.18	0.221	2.99262e-18
ELOVL1	9.02122e-23	-0.116822	0.115	0.17	3.02554e-18
PPP2R2A	9.13802e-23	-0.0150243	0.364	0.429	3.06471e-18
HIP1R	9.33925e-23	0.0405326	0.252	0.295	3.1322e-18
JAKMIP2	9.42505e-23	-0.0172504	0.324	0.391	3.16097e-18
HERC2	9.45829e-23	0.177004	0.324	0.343	3.17212e-18
NAV1	9.83221e-23	0.0443006	0.43	0.485	3.29753e-18
JMJD1C	9.9198e-23	-0.132714	0.52	0.619	3.3269e-18
GLUL	9.92533e-23	-0.187422	0.324	0.422	3.32876e-18
MINDY3	9.99136e-23	-0.11266	0.095	0.142	3.3509e-18
TTYH2	1.038e-22	0.0176675	0.29	0.342	3.48124e-18
MAMDC2	1.10946e-22	-0.182509	0.08	0.14	3.72091e-18
NEK3	1.11382e-22	-0.045415	0.128	0.174	3.73552e-18
MGAT5	1.11894e-22	0.00529087	0.314	0.371	3.7527e-18
FNDC3A	1.16907e-22	-0.0312444	0.239	0.302	3.92084e-18
ACAP3	1.17684e-22	0.153402	0.323	0.35	3.94688e-18
MAG	1.19474e-22	-0.140048	0.364	0.457	4.00691e-18
NDUFB7	1.19917e-22	-0.144101	0.099	0.156	4.02178e-18
CAPZB	1.30542e-22	-0.0300393	0.181	0.237	4.37812e-18
ZC3H13	1.38572e-22	0.0648327	0.282	0.333	4.64744e-18
C1orf61	1.38667e-22	-0.199675	0.07	0.123	4.65062e-18
CHCHD2	1.41163e-22	-0.186108	0.061	0.11	4.73434e-18
ATP6V1F	1.44312e-22	-0.161999	0.05	0.097	4.83994e-18
OGA	1.47295e-22	-0.0528058	0.253	0.321	4.93999e-18
NIPAL3	1.49367e-22	-0.0666145	0.134	0.185	5.00948e-18
PCMTD2	1.49424e-22	-0.199297	0.128	0.201	5.01137e-18
CSMD3	1.50824e-22	0.0335865	0.312	0.352	5.05835e-18
ARID1B	1.56582e-22	0.0466133	0.543	0.6	5.25144e-18
XPO1	1.56778e-22	-0.0558611	0.215	0.283	5.25802e-18
AKAP9	1.65363e-22	0.140485	0.294	0.322	5.54594e-18
ITPK1	1.70553e-22	0.0178742	0.207	0.256	5.72001e-18
SENP7	1.72905e-22	-0.0153483	0.233	0.291	5.7989e-18
ARL8B	1.77731e-22	-0.0608731	0.159	0.224	5.96075e-18
DYNC1I2	1.80536e-22	-0.0717423	0.278	0.354	6.05482e-18
NRGN	1.88475e-22	-0.0893326	0.232	0.298	6.32109e-18
BCAS3	1.93045e-22	-0.0348782	0.532	0.617	6.47435e-18
SCD5	1.96465e-22	-0.0404315	0.609	0.689	6.58905e-18
TMEM135	1.97692e-22	-0.0150811	0.254	0.313	6.63018e-18
FBXO11	1.98829e-22	0.011592	0.288	0.348	6.66831e-18
AC098850.3	2.01255e-22	-0.164562	0.185	0.268	6.7497e-18
CYP7B1	2.01637e-22	-0.196821	0.153	0.226	6.7625e-18
KIAA2026	2.02549e-22	0.161195	0.302	0.323	6.79309e-18
IGF1R	2.02585e-22	0.0420413	0.364	0.418	6.7943e-18
GPHN	2.02641e-22	-0.0681028	0.587	0.67	6.79619e-18
SLC9A9	2.03255e-22	-0.0910299	0.436	0.517	6.81677e-18
OSBPL1A	2.03924e-22	0.0375951	0.515	0.575	6.83922e-18
SCAF11	2.10501e-22	-0.0578222	0.2	0.265	7.05977e-18
PPA2	2.11561e-22	0.0815558	0.264	0.3	7.09534e-18
DMXL1	2.17417e-22	0.0303013	0.294	0.35	7.29172e-18
HNRNPH1	2.2146e-22	-0.144376	0.196	0.276	7.42734e-18
PCBP1	2.21907e-22	-0.0933262	0.12	0.178	7.44231e-18
NDFIP2	2.29776e-22	-0.0056123	0.194	0.247	7.70622e-18
RAPGEF2	2.37791e-22	-0.0520002	0.323	0.392	7.97504e-18
BOK	2.47028e-22	0.0697003	0.249	0.29	8.28484e-18
AC106791.1	2.53215e-22	0.0960714	0.224	0.251	8.49231e-18
RCAN2	2.65504e-22	-0.101386	0.329	0.413	8.90448e-18
LCOR	2.71856e-22	0.0218569	0.377	0.442	9.11752e-18
ECPAS	2.74048e-22	0.125505	0.315	0.35	9.19103e-18
SERPINI1	2.78871e-22	-0.18215	0.261	0.349	9.35279e-18
CHCHD3	2.78991e-22	-0.0975089	0.264	0.342	9.35682e-18
SGMS1	2.90254e-22	0.0191277	0.474	0.542	9.73453e-18
LAMTOR4	2.94033e-22	-0.14766	0.081	0.134	9.86128e-18
TBC1D5	2.97613e-22	0.0138135	0.561	0.634	9.98134e-18
DIS3L2	3.04094e-22	0.0814151	0.293	0.341	1.01987e-17
CCDC91	3.10826e-22	0.109027	0.297	0.329	1.04245e-17
ELAVL3	3.13052e-22	0.0226756	0.257	0.31	1.04991e-17
USP9X	3.26481e-22	0.0115745	0.236	0.29	1.09495e-17
AC007364.1	3.35164e-22	-0.315888	0.104	0.178	1.12407e-17
DNM1	3.3619e-22	0.137566	0.267	0.294	1.12752e-17
CEP97	3.39068e-22	0.0469106	0.196	0.234	1.13717e-17
ENDOD1	3.39101e-22	-0.116135	0.155	0.219	1.13728e-17
SEMA6A	3.55721e-22	-0.0201777	0.39	0.447	1.19302e-17
STOX2	3.64757e-22	-0.0926171	0.29	0.367	1.22332e-17
C21orf91	3.69293e-22	-0.079318	0.112	0.157	1.23853e-17
CLU	3.81063e-22	-0.130263	0.29	0.373	1.27801e-17
ADD1	3.82272e-22	0.098515	0.4	0.451	1.28206e-17
R3HDM2	3.82716e-22	-0.00366737	0.234	0.287	1.28355e-17
HMGN3	3.92302e-22	0.139038	0.211	0.229	1.3157e-17
DTNB	3.95382e-22	0.0392706	0.313	0.364	1.32603e-17
GNAI2	4.01342e-22	0.00807446	0.153	0.196	1.34602e-17
NPC1	4.04523e-22	0.161831	0.274	0.289	1.35669e-17
ZFR	4.06012e-22	0.0663347	0.285	0.331	1.36168e-17
MAP7D1	4.0745e-22	0.062222	0.176	0.21	1.3665e-17
LDB3	4.09997e-22	0.0271698	0.197	0.237	1.37505e-17
SRSF6	4.20548e-22	-0.100658	0.136	0.2	1.41044e-17
UBA52	4.37871e-22	-0.0773867	0.091	0.136	1.46853e-17
KMT2A	4.54861e-22	0.0541127	0.314	0.367	1.52551e-17
NLK	4.57141e-22	-0.069315	0.441	0.526	1.53316e-17
DLEU2	4.6336e-22	-0.121259	0.413	0.504	1.55402e-17
GALC	4.69066e-22	-0.0670298	0.086	0.125	1.57315e-17
ANKIB1	4.78072e-22	-0.0846614	0.495	0.583	1.60336e-17
MAPK8IP1	4.79796e-22	0.196328	0.27	0.29	1.60914e-17
TMPRSS5	4.81997e-22	0.432342	0.1	0.069	1.61652e-17
LNPEP	4.87715e-22	0.0667744	0.202	0.24	1.6357e-17
ANKRD36C	4.93557e-22	0.156675	0.348	0.37	1.65529e-17
MTMR10	5.02149e-22	-0.0547826	0.17	0.22	1.68411e-17
IMMP2L	5.44218e-22	-0.149797	0.383	0.474	1.8252e-17
RASA1	5.49261e-22	-0.114113	0.327	0.416	1.84211e-17
SLC4A8	5.51552e-22	0.311361	0.231	0.218	1.84979e-17
PCSK6	5.52341e-22	0.107834	0.322	0.36	1.85244e-17
ZNF638	5.76944e-22	0.0192644	0.659	0.719	1.93495e-17
RPS6KC1	5.7883e-22	-0.0506404	0.257	0.328	1.94128e-17
SF3B1	5.92796e-22	0.0355733	0.239	0.294	1.98812e-17
COX7C	6.0126e-22	-0.179923	0.05	0.097	2.01651e-17
MAPT	6.23097e-22	0.0292495	0.382	0.443	2.08974e-17
ZNF706	6.23466e-22	0.0478061	0.24	0.293	2.09098e-17
JAM3	6.24419e-22	-0.00492055	0.384	0.447	2.09418e-17
FAM200B	6.27952e-22	-0.087797	0.073	0.114	2.10603e-17
KIF1A	6.3063e-22	-0.0313006	0.231	0.29	2.11501e-17
ZFAND5	6.36704e-22	-0.051228	0.154	0.209	2.13538e-17
TTC17	6.36899e-22	0.0938611	0.315	0.355	2.13603e-17
RBM39	6.39682e-22	-1.53989e-05	0.309	0.375	2.14537e-17
USP40	6.60921e-22	0.0403701	0.208	0.25	2.2166e-17
YPEL2	6.70679e-22	0.0692341	0.285	0.331	2.24932e-17
TOM1L2	6.73194e-22	-0.0290261	0.294	0.362	2.25776e-17
RPS5	6.78463e-22	-0.0958451	0.057	0.091	2.27543e-17
CDK8	7.06015e-22	-0.0735953	0.163	0.221	2.36783e-17
LUC7L3	7.09122e-22	0.0678581	0.436	0.489	2.37825e-17
C12orf76	7.21446e-22	0.0748283	0.262	0.3	2.41959e-17
SLC38A1	7.24498e-22	-0.1749	0.177	0.254	2.42982e-17
BRAF	7.28922e-22	-0.0355563	0.313	0.381	2.44466e-17
DLC1	7.75336e-22	0.111678	0.498	0.54	2.60032e-17
SH3TC2	7.98234e-22	0.102486	0.292	0.315	2.67712e-17
C1orf122	7.99779e-22	-0.185869	0.107	0.173	2.6823e-17
SREBF1	8.11397e-22	0.0402151	0.198	0.238	2.72126e-17
MPP5	8.23028e-22	-0.0506628	0.169	0.22	2.76027e-17
EVA1C	8.24792e-22	0.267757	0.285	0.282	2.76619e-17
FOLH1	8.29548e-22	-0.0930763	0.319	0.396	2.78214e-17
BCAT1	8.74316e-22	-0.235637	0.099	0.17	2.93228e-17
TMEM235	8.75219e-22	-0.117556	0.171	0.235	2.93531e-17
SEL1L	9.44153e-22	0.0510918	0.151	0.187	3.1665e-17
KIF13A	9.47105e-22	-0.0490604	0.42	0.494	3.1764e-17
C9orf3	9.65103e-22	-0.0709492	0.569	0.659	3.23676e-17
TAX1BP1	9.97542e-22	0.0194813	0.226	0.273	3.34555e-17
GNAQ	1.03148e-21	-0.0170255	0.54	0.618	3.45937e-17
AKAP11	1.0349e-21	-0.0671079	0.203	0.268	3.47086e-17
RHBDD1	1.04586e-21	-0.0117131	0.14	0.181	3.5076e-17
SMG1	1.04661e-21	-0.0541874	0.218	0.289	3.51012e-17
RPRD1A	1.08165e-21	0.15588	0.237	0.259	3.62763e-17
PTGES3	1.12606e-21	0.0639923	0.155	0.195	3.77657e-17
TIMP2	1.14395e-21	-0.0304797	0.179	0.237	3.83659e-17
PIK3C3	1.23759e-21	0.00488851	0.215	0.268	4.15064e-17
GPRC5B	1.25854e-21	-0.0248018	0.449	0.527	4.22088e-17
CD22	1.27044e-21	0.125988	0.301	0.321	4.26081e-17
AC118549.1	1.32479e-21	0.0641267	0.367	0.421	4.44309e-17
ARHGEF7	1.35617e-21	0.00460955	0.376	0.442	4.54833e-17
TENT2	1.37002e-21	-0.0272743	0.299	0.37	4.59476e-17
RBM48	1.38225e-21	0.237029	0.093	0.073	4.6358e-17
MICU1	1.38409e-21	-0.118538	0.195	0.265	4.64195e-17
FCHSD2	1.44571e-21	0.0345951	0.548	0.608	4.84862e-17
CHKA	1.5612e-21	0.157278	0.33	0.359	5.23594e-17
SELENOM	1.67603e-21	-0.121441	0.055	0.096	5.62107e-17
CRYL1	1.68576e-21	0.276769	0.173	0.157	5.6537e-17
AC053527.1	1.73627e-21	-0.121541	0.127	0.183	5.82311e-17
STXBP6	1.73736e-21	-0.0699862	0.321	0.393	5.82677e-17
HIBCH	1.73869e-21	-0.00469758	0.331	0.404	5.8312e-17
NEK7	1.74593e-21	0.119474	0.258	0.291	5.85552e-17
BAZ2B	1.76065e-21	0.0517848	0.505	0.565	5.90487e-17
KIAA1468	1.77515e-21	-0.00416102	0.245	0.302	5.95351e-17
CRTC3	1.7799e-21	-0.05075	0.243	0.311	5.96943e-17
YPEL3	1.8094e-21	0.0315086	0.233	0.281	6.06837e-17
TMEM87A	1.81233e-21	0.0721045	0.222	0.26	6.07818e-17
CD99L2	1.83011e-21	-0.056827	0.13	0.178	6.13782e-17
ARL6IP4	1.84063e-21	-0.000209025	0.137	0.183	6.1731e-17
KATNBL1	1.86549e-21	-0.0550601	0.148	0.199	6.25646e-17
C1GALT1	1.88609e-21	-0.0476029	0.198	0.261	6.32556e-17
SHTN1	1.90633e-21	-0.185544	0.818	0.874	6.39344e-17
QDPR	1.93072e-21	0.110307	0.579	0.618	6.47525e-17
CDK18	1.9749e-21	0.179439	0.385	0.397	6.62341e-17
STARD13	1.98171e-21	0.0377165	0.443	0.505	6.64626e-17
CGGBP1	2.02358e-21	-0.00598172	0.149	0.187	6.7867e-17
PHLDA3	2.07216e-21	0.0551302	0.127	0.154	6.94961e-17
NCAM1	2.08623e-21	0.0838054	0.817	0.853	6.99679e-17
IPO13	2.17884e-21	0.0138238	0.162	0.202	7.30741e-17
PICALM	2.2859e-21	-0.123412	0.596	0.685	7.66645e-17
GPM6A	2.33087e-21	-0.224577	0.214	0.3	7.81726e-17
GRIA2	2.34989e-21	-0.0814942	0.4	0.483	7.88107e-17
SORT1	2.3703e-21	0.0316561	0.507	0.57	7.94952e-17
PUM2	2.40331e-21	0.0270406	0.358	0.421	8.06023e-17
RNF130	2.41879e-21	0.0321935	0.492	0.556	8.11215e-17
JAKMIP3	2.45593e-21	0.37765	0.132	0.09	8.23669e-17
PRRC2C	2.5398e-21	0.143821	0.31	0.334	8.51798e-17
EIF4H	2.59968e-21	-0.0684734	0.074	0.114	8.71881e-17
RAP1GDS1	2.6091e-21	-0.0840425	0.375	0.462	8.7504e-17
ATP2B1	2.62172e-21	-0.108478	0.233	0.303	8.79273e-17
SMCHD1	2.65019e-21	0.0141303	0.241	0.289	8.88821e-17
UBE2Z	2.77009e-21	0.0860569	0.133	0.158	9.29032e-17
NT5C2	2.80166e-21	-0.0471221	0.188	0.245	9.39622e-17
RPS28	2.82828e-21	-0.114925	0.067	0.113	9.48548e-17
TTLL11	2.88189e-21	0.123482	0.247	0.278	9.66528e-17
SPART	2.91881e-21	-0.0645434	0.248	0.319	9.78911e-17
AMD1	2.94784e-21	-0.0135508	0.324	0.388	9.88647e-17
ZNF708	3.03083e-21	0.0691253	0.232	0.269	1.01648e-16
VAPA	3.09711e-21	0.0482822	0.285	0.336	1.03871e-16
FA2H	3.13775e-21	-0.0191841	0.314	0.37	1.05234e-16
NT5DC1	3.14078e-21	-0.0343651	0.368	0.438	1.05336e-16
KIAA1755	3.15451e-21	0.0831828	0.208	0.238	1.05796e-16
PCMTD1	3.24141e-21	-0.0679237	0.217	0.286	1.0871e-16
ZNF704	3.36901e-21	0.0217906	0.444	0.506	1.1299e-16
MTDH	3.42476e-21	-0.0868929	0.2	0.269	1.14859e-16
SNX13	3.48515e-21	-0.00746065	0.192	0.25	1.16885e-16
TPP2	3.62476e-21	-0.0580996	0.18	0.24	1.21567e-16
PSME4	3.63492e-21	0.0979751	0.337	0.376	1.21908e-16
MIR181A1HG	3.68423e-21	0.00774485	0.543	0.618	1.23562e-16
BABAM2	3.69691e-21	-0.198666	0.178	0.26	1.23987e-16
VMP1	3.69933e-21	0.0261042	0.24	0.287	1.24068e-16
CHD2	3.71409e-21	0.231618	0.219	0.216	1.24563e-16
HNRNPA3	3.74696e-21	0.142642	0.299	0.329	1.25666e-16
RORA	3.75813e-21	-0.238703	0.242	0.328	1.2604e-16
FBXL5	3.76157e-21	-0.0109311	0.23	0.287	1.26155e-16
KIF21A	3.94871e-21	-0.0436221	0.206	0.258	1.32432e-16
MTURN	4.01302e-21	0.0936741	0.213	0.244	1.34589e-16
HFM1	4.1131e-21	-0.181447	0.021	0.059	1.37945e-16
PLEKHA1	4.16773e-21	0.0972391	0.322	0.363	1.39777e-16
WIPF1	4.16858e-21	0.0246338	0.2	0.241	1.39806e-16
KTN1	4.17207e-21	0.021833	0.287	0.34	1.39923e-16
PHF20L1	4.20179e-21	-0.0181057	0.249	0.309	1.4092e-16
NRBP2	4.28428e-21	-0.11321	0.081	0.128	1.43686e-16
PTBP2	4.34547e-21	-0.0827689	0.57	0.651	1.45738e-16
AGPAT1	4.41425e-21	-0.0910968	0.058	0.096	1.48045e-16
TRIM44	4.67284e-21	0.00484579	0.245	0.302	1.56718e-16
BACH2	4.68002e-21	0.0199646	0.387	0.448	1.56958e-16
TMEM151A	4.95685e-21	-0.0487495	0.144	0.197	1.66243e-16
GSK3B	5.23597e-21	0.0236688	0.306	0.359	1.75604e-16
DEPTOR	5.2414e-21	-0.123795	0.213	0.288	1.75786e-16
ROCK1	5.60439e-21	0.0153712	0.205	0.253	1.8796e-16
ALG13	5.7449e-21	-0.0172772	0.143	0.19	1.92672e-16
ABL1	5.7624e-21	0.116745	0.211	0.234	1.93259e-16
RIF1	5.7945e-21	0.0742658	0.28	0.322	1.94336e-16
MNAT1	5.83063e-21	-0.0880644	0.251	0.319	1.95548e-16
MAST3	5.91453e-21	0.0462077	0.171	0.203	1.98362e-16
USP54	5.99145e-21	0.0987768	0.536	0.576	2.00941e-16
RPL34	6.09992e-21	-0.145187	0.064	0.108	2.04579e-16
UBE2R2	6.20752e-21	0.171125	0.292	0.311	2.08188e-16
TMEM106B	6.3945e-21	-0.0539658	0.181	0.243	2.14459e-16
LARP6	6.63733e-21	0.126405	0.19	0.208	2.22603e-16
RAB2A	6.68968e-21	-0.020122	0.231	0.296	2.24359e-16
FBXL17	6.84143e-21	0.125216	0.352	0.373	2.29448e-16
PIK3CA	7.1275e-21	-0.0289165	0.179	0.227	2.39042e-16
SRCIN1	7.17827e-21	0.142995	0.417	0.452	2.40745e-16
GAREM1	7.24752e-21	-0.0236456	0.288	0.352	2.43067e-16
CLASP1	7.49475e-21	-0.0179526	0.425	0.503	2.51359e-16
TALDO1	7.55036e-21	-0.145841	0.102	0.16	2.53224e-16
EIF1B	7.68129e-21	-0.145279	0.055	0.102	2.57615e-16
RB1CC1	7.97374e-21	0.0313973	0.24	0.285	2.67423e-16
OAT	7.97612e-21	-0.0654137	0.096	0.14	2.67503e-16
SCD	8.12687e-21	-0.260206	0.408	0.508	2.72559e-16
RFX3-AS1	8.64167e-21	0.315308	0.228	0.21	2.89824e-16
CLIP3	8.66236e-21	-0.10807	0.13	0.188	2.90518e-16
RAB10	8.91202e-21	0.00915494	0.24	0.297	2.98891e-16
PTPN4	8.92744e-21	-0.0202918	0.212	0.264	2.99409e-16
RPL7A	9.00828e-21	-0.152874	0.073	0.126	3.0212e-16
SASH1	9.21825e-21	0.0349858	0.357	0.416	3.09162e-16
MORF4L1	9.70989e-21	-0.043741	0.202	0.261	3.2565e-16
SLC11A2	9.77424e-21	0.0328351	0.203	0.247	3.27808e-16
RPSA	9.85428e-21	-0.0905331	0.088	0.133	3.30493e-16
MAPK10	9.89774e-21	-0.0996832	0.348	0.416	3.31951e-16
DBI	9.94436e-21	-0.123173	0.054	0.091	3.33514e-16
DNAJC6	9.99349e-21	0.10635	0.71	0.75	3.35162e-16
HNRNPR	1.00339e-20	0.0165752	0.159	0.202	3.36519e-16
ADK	1.00517e-20	-0.043011	0.246	0.302	3.37113e-16
HID1	1.01206e-20	0.115249	0.193	0.219	3.39425e-16
TP53TG5	1.01749e-20	-0.0338422	0.191	0.24	3.41245e-16
PTPRM	1.0198e-20	-0.276812	0.239	0.325	3.42021e-16
HECTD1	1.03669e-20	0.00679219	0.214	0.263	3.47685e-16
DICER1	1.03678e-20	0.0836632	0.451	0.502	3.47716e-16
RPS11	1.12403e-20	-0.0643761	0.088	0.132	3.76976e-16
GRIN1	1.13516e-20	0.126213	0.321	0.355	3.80709e-16
RFX3	1.15325e-20	0.0581422	0.344	0.392	3.86778e-16
FAM171A1	1.16444e-20	0.0928521	0.225	0.252	3.90528e-16
TMEM30A	1.16832e-20	-0.117267	0.15	0.221	3.9183e-16
NDUFS7	1.21446e-20	0.0641358	0.175	0.209	4.07307e-16
AGTPBP1	1.2253e-20	0.0757089	0.479	0.539	4.1094e-16
MKRN3	1.26076e-20	0.0743518	0.173	0.203	4.22834e-16
VRK2	1.26734e-20	-0.173365	0.326	0.41	4.25042e-16
CBFB	1.26825e-20	-0.0483302	0.174	0.225	4.25346e-16
OMG	1.27245e-20	-0.0804711	0.162	0.224	4.26754e-16
ADAM22	1.28683e-20	-0.0972328	0.231	0.301	4.31579e-16
SUB1	1.29042e-20	-0.138779	0.093	0.151	4.32782e-16
RAP1A	1.34086e-20	0.150915	0.295	0.322	4.49698e-16
ELMO1	1.34147e-20	0.188483	0.826	0.836	4.49904e-16
SPIDR	1.36208e-20	-0.136108	0.22	0.289	4.56813e-16
NDUFS2	1.37856e-20	0.269799	0.17	0.157	4.62342e-16
ELP4	1.38264e-20	-0.0887159	0.181	0.243	4.6371e-16
OTUD7A	1.44233e-20	0.0277127	0.578	0.645	4.83729e-16
PIKFYVE	1.49278e-20	-0.046759	0.156	0.205	5.00648e-16
NKAIN1	1.49733e-20	-0.221763	0.041	0.086	5.02174e-16
MT-ND1	1.50024e-20	0.333144	0.455	0.427	5.03152e-16
GRM7	1.5429e-20	-0.222942	0.118	0.179	5.17458e-16
EPC2	1.54773e-20	-0.0630764	0.187	0.247	5.19078e-16
CPM	1.59146e-20	0.332425	0.208	0.179	5.33744e-16
CCDC66	1.66624e-20	-0.107459	0.164	0.231	5.58825e-16
AGO2	1.70648e-20	0.0462175	0.221	0.267	5.7232e-16
BICRAL	1.72854e-20	0.0165334	0.234	0.287	5.79717e-16
LONP2	1.73383e-20	-0.0339714	0.225	0.288	5.81491e-16
TSPYL1	1.78044e-20	-0.167689	0.114	0.171	5.97122e-16
MICAL3	1.78848e-20	0.0401434	0.358	0.418	5.9982e-16
MT-ND2	1.79533e-20	0.33702	0.497	0.498	6.02118e-16
SEMA6D	1.79838e-20	-0.220814	0.213	0.302	6.03141e-16
ERC1	1.80592e-20	-0.128814	0.273	0.342	6.05669e-16
FOXO3	1.81889e-20	-0.0580359	0.288	0.36	6.10018e-16
NAP1L1	1.83142e-20	0.0116938	0.247	0.302	6.14221e-16
C10orf90	1.84127e-20	0.177328	0.61	0.615	6.17525e-16
OPA1	1.84516e-20	-0.0269858	0.221	0.279	6.18828e-16
MIGA1	1.88334e-20	-0.0404919	0.217	0.277	6.31636e-16
MAPK1	1.99582e-20	-0.00795133	0.209	0.262	6.69357e-16
CCDC82	2.0122e-20	-0.0190181	0.162	0.21	6.74851e-16
LRRC37A2	2.02299e-20	-0.182436	0.07	0.124	6.78471e-16
VPS8	2.02686e-20	-0.0247706	0.221	0.278	6.79769e-16
FOXN3	2.03726e-20	-0.0210446	0.205	0.262	6.83257e-16
ZNF146	2.06981e-20	0.19534	0.215	0.22	6.94174e-16
CASD1	2.07528e-20	-0.074278	0.192	0.257	6.96009e-16
CLCN3	2.11532e-20	-0.0641741	0.199	0.264	7.09437e-16
CELF1	2.13073e-20	0.0917135	0.238	0.276	7.14604e-16
BAALC	2.15671e-20	-0.258878	0.078	0.142	7.23318e-16
FBN1	2.21157e-20	0.0277419	0.272	0.321	7.41718e-16
PPP1R9A	2.24987e-20	0.0524882	0.432	0.488	7.54563e-16
AL138881.1	2.26234e-20	0.368088	0.074	0.032	7.58745e-16
WWP1	2.34519e-20	0.000853661	0.242	0.297	7.8653e-16
SH3RF1	2.35001e-20	-0.124934	0.191	0.261	7.88146e-16
RBP1	2.44789e-20	-0.131073	0.019	0.05	8.20973e-16
CLIC4	2.45353e-20	0.0318453	0.303	0.348	8.22864e-16
KLHDC10	2.61266e-20	-0.00422183	0.133	0.172	8.76233e-16
NDUFB2	2.65448e-20	-0.146748	0.049	0.09	8.9026e-16
CUX1	2.72724e-20	0.0142953	0.26	0.312	9.14662e-16
NDUFB1	2.75975e-20	-0.133687	0.047	0.086	9.25565e-16
TBCK	2.78259e-20	-0.0351875	0.263	0.327	9.33224e-16
FAXDC2	2.79721e-20	-0.0940028	0.174	0.226	9.3813e-16
OSBPL8	2.8416e-20	-0.0831178	0.22	0.283	9.53015e-16
NPEPPS	2.85092e-20	0.0861275	0.249	0.283	9.56142e-16
CADM2	2.85218e-20	0.155468	0.976	0.978	9.56564e-16
TACC1	2.98555e-20	0.0327495	0.323	0.38	1.00129e-15
EIF1AX	2.9856e-20	-0.0128505	0.156	0.208	1.00131e-15
DENND5A	3.00398e-20	0.0130631	0.354	0.415	1.00748e-15
LSM14A	3.09371e-20	0.0624902	0.203	0.244	1.03757e-15
COMMD1	3.10371e-20	-0.0657267	0.184	0.238	1.04092e-15
SUGP2	3.13151e-20	0.154537	0.177	0.19	1.05025e-15
EVI5	3.13184e-20	0.0139083	0.291	0.352	1.05036e-15
PPP1R21	3.17058e-20	0.0815419	0.311	0.349	1.06335e-15
AC110285.1	3.17793e-20	0.015565	0.168	0.201	1.06581e-15
NHLRC3	3.19607e-20	-0.0994221	0.121	0.171	1.0719e-15
HSD17B12	3.20926e-20	-0.132426	0.173	0.243	1.07632e-15
SH3PXD2A	3.21858e-20	-0.0214714	0.166	0.213	1.07945e-15
MAT2A	3.24359e-20	0.0703468	0.313	0.356	1.08784e-15
SYT11	3.27269e-20	-0.0846722	0.258	0.335	1.09759e-15
GDNF-AS1	3.36506e-20	-0.231196	0.025	0.064	1.12857e-15
HCN2	3.37848e-20	-0.167529	0.122	0.186	1.13307e-15
RTN4	3.40894e-20	-0.0553129	0.714	0.786	1.14329e-15
B3GAT1	3.49729e-20	0.00642421	0.171	0.216	1.17292e-15
RNF10	3.53321e-20	-0.0369987	0.118	0.162	1.18497e-15
ZNF608	3.57723e-20	0.151922	0.3	0.323	1.19973e-15
PPA1	3.58565e-20	0.208155	0.169	0.172	1.20256e-15
SRP54	3.81685e-20	-0.0743979	0.091	0.133	1.28009e-15
COLGALT2	3.82248e-20	-0.0414183	0.408	0.479	1.28198e-15
NEK1	3.99035e-20	-0.0499403	0.238	0.303	1.33828e-15
DDX5	4.0324e-20	0.0935818	0.297	0.342	1.35239e-15
PSIP1	4.03692e-20	-0.0225604	0.19	0.239	1.3539e-15
PAXBP1	4.17198e-20	0.0692929	0.229	0.264	1.3992e-15
CTNNB1	4.19023e-20	-0.116498	0.157	0.227	1.40532e-15
FXR1	4.2201e-20	0.0333827	0.282	0.342	1.41534e-15
NDUFA2	4.24402e-20	-0.098616	0.029	0.056	1.42336e-15
CEP350	4.35644e-20	0.0514275	0.309	0.358	1.46106e-15
UBR5	4.35943e-20	0.0410584	0.318	0.375	1.46207e-15
MCRIP1	4.40489e-20	0.0828407	0.115	0.137	1.47731e-15
ATP2C1	4.65136e-20	-0.0237644	0.215	0.274	1.55997e-15
CLK1	4.69604e-20	0.131687	0.29	0.321	1.57496e-15
SLC25A36	4.72178e-20	0.0665279	0.192	0.229	1.58359e-15
SHPRH	4.85882e-20	0.032926	0.264	0.313	1.62955e-15
SAMD12	5.13186e-20	0.00101072	0.574	0.641	1.72112e-15
FGFR2	5.25206e-20	0.0985852	0.422	0.46	1.76144e-15
DENND5B	5.28209e-20	-0.0046263	0.236	0.287	1.77151e-15
RPS26	5.40134e-20	-0.123094	0.019	0.048	1.8115e-15
ARF5	5.55389e-20	-0.118519	0.039	0.075	1.86266e-15
LIPA	5.5802e-20	-0.0585798	0.343	0.416	1.87149e-15
COPS9	5.68234e-20	-0.158288	0.045	0.084	1.90574e-15
HMBOX1	5.69965e-20	0.0150301	0.213	0.262	1.91155e-15
COX7B	5.74081e-20	-0.154871	0.046	0.091	1.92535e-15
NUTM2B-AS1	5.77731e-20	-0.0950135	0.194	0.262	1.93759e-15
SPOCK1	6.0122e-20	0.156631	0.779	0.798	2.01637e-15
VEZF1	6.10985e-20	0.0246264	0.153	0.19	2.04912e-15
SNCG	6.20176e-20	-0.205168	0.08	0.133	2.07995e-15
PIAS1	6.27011e-20	0.0146886	0.262	0.317	2.10287e-15
ARID5B	6.38056e-20	-0.0682841	0.257	0.326	2.13991e-15
TCF4	7.02502e-20	0.00939117	0.726	0.78	2.35605e-15
DUBR	7.32422e-20	0.00874989	0.332	0.392	2.4564e-15
TRPC1	7.33868e-20	0.0177231	0.245	0.291	2.46125e-15
ATP6V0E2	7.34303e-20	-0.106351	0.113	0.168	2.46271e-15
PHYHIPL	7.52624e-20	0.0837403	0.414	0.47	2.52415e-15
OTUD7B	7.65744e-20	0.0855518	0.258	0.293	2.56815e-15
NDUFA10	7.91441e-20	0.122771	0.233	0.255	2.65433e-15
TUBB2A	8.20039e-20	-0.170912	0.036	0.073	2.75025e-15
RTL8C	8.22332e-20	-0.100872	0.102	0.154	2.75794e-15
SOBP	8.46241e-20	-0.0263167	0.291	0.351	2.83812e-15
C5orf17	8.5656e-20	-0.265019	0.017	0.052	2.87273e-15
LINC01135	8.64281e-20	-0.128733	0.123	0.177	2.89862e-15
ADAM10	8.76351e-20	-0.00809627	0.362	0.428	2.93911e-15
CRADD	8.85489e-20	-0.0430752	0.305	0.379	2.96975e-15
FOXN2	8.93226e-20	0.161331	0.335	0.351	2.9957e-15
PPP2R5E	8.94692e-20	-0.0342541	0.217	0.275	3.00062e-15
SPCS3	8.96211e-20	-0.0319221	0.109	0.151	3.00571e-15
AP3B1	9.52589e-20	0.0590676	0.301	0.342	3.19479e-15
CADM1	9.5799e-20	0.00459573	0.66	0.72	3.21291e-15
FAM96B	9.77587e-20	-0.127209	0.056	0.099	3.27863e-15
TTBK2	9.96859e-20	0.061938	0.263	0.3	3.34326e-15
LRP6	1.01274e-19	-0.00794902	0.269	0.325	3.39654e-15
PRKAR1A	1.0172e-19	0.00451953	0.178	0.225	3.41148e-15
TTC28	1.02261e-19	-0.0520663	0.281	0.344	3.42964e-15
BRSK1	1.0258e-19	0.114306	0.167	0.188	3.44033e-15
HSP90AB1	1.03968e-19	-0.00678255	0.303	0.365	3.48686e-15
ABCA2	1.04037e-19	0.08661	0.631	0.677	3.48921e-15
ZDHHC17	1.04265e-19	-0.0304955	0.201	0.258	3.49682e-15
APC	1.06039e-19	-0.0442477	0.216	0.273	3.55634e-15
RCOR3	1.07197e-19	0.0178506	0.249	0.3	3.59518e-15
ATP6V0A1	1.08482e-19	0.0892618	0.27	0.309	3.63827e-15
RUFY3	1.08515e-19	0.0824191	0.404	0.452	3.63937e-15
SETD5	1.0936e-19	0.0218382	0.306	0.365	3.66771e-15
TNS2	1.10327e-19	-0.0874928	0.061	0.096	3.70013e-15
PPP2R5A	1.11869e-19	0.00571973	0.149	0.19	3.75187e-15
PDCD6IP	1.14799e-19	-0.0658804	0.21	0.28	3.85012e-15
COL4A3BP	1.16113e-19	-0.00310176	0.208	0.264	3.8942e-15
ZMYM4	1.16767e-19	-0.103227	0.208	0.279	3.91613e-15
CAMTA1	1.18794e-19	-0.0725092	0.384	0.462	3.9841e-15
USP15	1.2e-19	0.0083699	0.206	0.254	4.02456e-15
ATXN10	1.241e-19	-0.0103048	0.25	0.307	4.16207e-15
TBCA	1.28597e-19	-0.0746124	0.235	0.306	4.3129e-15
INF2	1.34944e-19	0.171685	0.258	0.273	4.52575e-15
APPBP2	1.36054e-19	0.025561	0.23	0.273	4.563e-15
ERCC6L2	1.3668e-19	0.0855321	0.25	0.283	4.58398e-15
HERC4	1.37239e-19	0.0389369	0.283	0.334	4.60271e-15
REEP3	1.39984e-19	0.0138163	0.211	0.255	4.6948e-15
PHTF2	1.41015e-19	-0.0784625	0.191	0.246	4.72938e-15
NBEAL1	1.4126e-19	-0.0432205	0.187	0.246	4.73757e-15
ADAM15	1.5123e-19	-0.14475	0.082	0.129	5.07194e-15
AGAP1	1.53963e-19	0.132803	0.79	0.818	5.1636e-15
SLC31A2	1.56755e-19	-0.127751	0.104	0.154	5.25726e-15
BEX1	1.58141e-19	-0.208597	0.062	0.116	5.30373e-15
NSD1	1.62038e-19	0.0944564	0.274	0.309	5.43445e-15
DHX15	1.65192e-19	0.00524086	0.169	0.215	5.5402e-15
MAP3K2	1.65555e-19	0.204942	0.253	0.263	5.55238e-15
PLEKHA7	1.66188e-19	-0.145815	0.07	0.114	5.57363e-15
ACACA	1.69852e-19	0.165996	0.343	0.366	5.6965e-15
UBR2	1.70603e-19	-0.0232655	0.222	0.28	5.72169e-15
UGGT2	1.7201e-19	-0.0341503	0.266	0.328	5.76888e-15
MFF	1.83756e-19	-0.143643	0.169	0.24	6.16282e-15
USP31	1.88505e-19	0.270044	0.26	0.259	6.32208e-15
H2AFV	1.91937e-19	0.0109728	0.113	0.148	6.43718e-15
WASF2	1.98954e-19	-0.0774079	0.124	0.173	6.67253e-15
MOG	2.03837e-19	-0.0358289	0.44	0.505	6.83628e-15
SLC6A1	2.04018e-19	-0.124954	0.206	0.279	6.84236e-15
KLHL32	2.11395e-19	0.150059	0.655	0.685	7.08978e-15
SEMA4D	2.12165e-19	0.165476	0.294	0.31	7.11559e-15
RNGTT	2.1498e-19	-0.0860389	0.181	0.243	7.20999e-15
INSR	2.15067e-19	0.145212	0.32	0.351	7.21291e-15
STRN3	2.16442e-19	0.078744	0.261	0.298	7.25904e-15
HSD17B4	2.17378e-19	0.123527	0.28	0.316	7.29041e-15
XPO7	2.30095e-19	0.0238901	0.172	0.213	7.71691e-15
RAB14	2.3237e-19	0.0052906	0.145	0.187	7.79322e-15
ZNF292	2.33829e-19	0.0811811	0.386	0.43	7.84217e-15
SYNDIG1	2.34138e-19	-0.166824	0.231	0.318	7.85253e-15
SARAF	2.36403e-19	-0.0648222	0.153	0.206	7.92848e-15
MARK3	2.38354e-19	-0.0202231	0.275	0.337	7.99392e-15
C11orf49	2.45857e-19	0.0352174	0.175	0.211	8.24555e-15
NSD3	2.46266e-19	0.0558056	0.338	0.387	8.25926e-15
ZFHX4	2.47351e-19	-0.0456628	0.288	0.345	8.29566e-15
IRF2BP2	2.49911e-19	-0.0914203	0.139	0.196	8.3815e-15
GIPR	2.56549e-19	0.268662	0.043	0.014	8.60415e-15
NRDC	2.57167e-19	-0.0210206	0.19	0.242	8.62486e-15
EIF4G2	2.5735e-19	-0.113286	0.106	0.164	8.631e-15
GATAD2B	2.59017e-19	0.0285143	0.254	0.3	8.68692e-15
ADAMTS19	2.62526e-19	-0.249575	0.06	0.112	8.80461e-15
NDUFS4	2.62654e-19	-0.0694685	0.139	0.191	8.8089e-15
MBNL2	2.65729e-19	-0.0211531	0.616	0.685	8.91202e-15
PLS3	2.67666e-19	-0.070545	0.135	0.185	8.977e-15
CRBN	2.7174e-19	-0.0451542	0.143	0.196	9.11362e-15
CDH2	2.72355e-19	-0.0308156	0.213	0.268	9.13425e-15
ZNF148	2.7296e-19	0.00887564	0.273	0.336	9.15454e-15
EP300	2.75278e-19	0.0466685	0.189	0.224	9.23226e-15
ENPP4	2.78044e-19	-0.00689681	0.134	0.178	9.32505e-15
SOX10	2.80777e-19	-0.0248169	0.175	0.223	9.41671e-15
PARG	2.82475e-19	-0.00230541	0.193	0.242	9.47366e-15
CHCHD10	2.85826e-19	-0.174475	0.076	0.122	9.58602e-15
AKAP6	2.90056e-19	-0.0436771	0.732	0.796	9.72789e-15
VPS54	2.95894e-19	-0.0168036	0.192	0.236	9.9237e-15
EXT1	2.97799e-19	-0.199909	0.217	0.293	9.9876e-15
ARNT2	3.16744e-19	-0.117207	0.218	0.286	1.0623e-14
FAM69A	3.18675e-19	-0.0285635	0.276	0.335	1.06877e-14
MTCH1	3.21931e-19	0.105584	0.185	0.209	1.07969e-14
LRBA	3.37696e-19	0.0503082	0.342	0.391	1.13257e-14
TRPS1	3.38619e-19	0.049828	0.328	0.372	1.13566e-14
BCL2	3.4226e-19	0.118043	0.251	0.277	1.14787e-14
TMTC4	3.60964e-19	0.255807	0.238	0.231	1.2106e-14
GJB1	3.69654e-19	-0.161381	0.055	0.099	1.23974e-14
RAB30	3.77679e-19	0.166283	0.324	0.345	1.26666e-14
SNX29	3.93171e-19	0.0313871	0.244	0.289	1.31862e-14
ATP6V0D1	4.02045e-19	0.15709	0.108	0.118	1.34838e-14
MZT2B	4.07477e-19	-0.188104	0.074	0.129	1.3666e-14
PBRM1	4.09346e-19	0.0174518	0.227	0.274	1.37286e-14
WAPL	4.16988e-19	-0.0792196	0.153	0.209	1.3985e-14
ACIN1	4.22753e-19	0.0844774	0.199	0.233	1.41783e-14
ST3GAL5	4.28235e-19	-0.050004	0.203	0.259	1.43622e-14
PPP6R2	4.40674e-19	0.0947648	0.221	0.249	1.47793e-14
GNG7	4.4133e-19	0.120911	0.277	0.31	1.48013e-14
TMEM33	4.46041e-19	-0.0459261	0.093	0.131	1.49593e-14
CNP	4.47069e-19	-0.24652	0.526	0.617	1.49938e-14
FUT9	4.47075e-19	0.17667	0.302	0.322	1.4994e-14
AZIN2	4.48331e-19	-0.157099	0.087	0.137	1.50361e-14
DOCK1	4.48576e-19	0.116853	0.482	0.504	1.50443e-14
TARSL2	4.69908e-19	0.123523	0.333	0.368	1.57598e-14
PPP2R3A	4.93699e-19	0.00573415	0.239	0.283	1.65577e-14
CDC42	5.0372e-19	-0.0606763	0.177	0.241	1.68938e-14
USP22	5.05526e-19	0.00519912	0.219	0.27	1.69543e-14
MAN1A2	5.09174e-19	0.023956	0.253	0.3	1.70767e-14
GNB1	5.12411e-19	-0.0266802	0.221	0.28	1.71852e-14
ATP11B	5.1932e-19	0.030522	0.198	0.241	1.7417e-14
SEZ6L2	5.19665e-19	-0.0641202	0.134	0.189	1.74285e-14
SPG11	5.24211e-19	0.0497977	0.194	0.23	1.7581e-14
RSF1	5.3514e-19	0.0430458	0.242	0.29	1.79475e-14
HBS1L	5.36584e-19	0.0488678	0.306	0.353	1.79959e-14
CSMD2	5.39892e-19	0.0618215	0.209	0.249	1.81069e-14
REV3L	5.43154e-19	-0.112293	0.248	0.322	1.82163e-14
ZNF451	5.51462e-19	0.160896	0.329	0.35	1.84949e-14
YIPF4	5.61244e-19	0.00585076	0.153	0.19	1.8823e-14
POU2F1	5.79322e-19	0.0536548	0.315	0.361	1.94293e-14
TLE4	5.88431e-19	0.128856	0.406	0.449	1.97348e-14
EPC1	5.94727e-19	0.0227371	0.233	0.285	1.9946e-14
VPS13D	5.96932e-19	0.0720071	0.267	0.3	2.00199e-14
FAM214A	6.50261e-19	-0.0404281	0.213	0.269	2.18084e-14
SON	6.60485e-19	0.130219	0.293	0.324	2.21514e-14
ARMC8	6.65705e-19	0.145159	0.248	0.269	2.23264e-14
ATE1	6.75337e-19	0.0884549	0.299	0.341	2.26494e-14
CDH23	6.81917e-19	-0.146675	0.03	0.06	2.28701e-14
ARL2BP	6.91391e-19	-0.091263	0.066	0.102	2.31879e-14
SMURF1	7.03967e-19	0.0169785	0.242	0.293	2.36097e-14
NR3C1	7.09197e-19	-0.0444518	0.269	0.338	2.37851e-14
OLA1	7.14659e-19	-0.0225008	0.204	0.257	2.39682e-14
HDAC11	7.24112e-19	-0.102921	0.115	0.171	2.42853e-14
CD200	7.28034e-19	-0.0333357	0.084	0.12	2.44168e-14
CWC27	7.33189e-19	-0.0849204	0.173	0.232	2.45897e-14
SLC12A2	7.50742e-19	-0.0665364	0.388	0.462	2.51784e-14
SPCS2	7.59155e-19	-0.0946817	0.12	0.179	2.54605e-14
SRI	7.69827e-19	-0.105277	0.053	0.091	2.58185e-14
ATG7	7.8458e-19	0.0993785	0.263	0.297	2.63132e-14
SBF2	7.87486e-19	0.0269312	0.335	0.385	2.64107e-14
USP33	7.91799e-19	0.0499649	0.259	0.301	2.65554e-14
SYT14	8.11077e-19	-0.179354	0.18	0.256	2.72019e-14
ZMAT1	8.35897e-19	0.0171437	0.158	0.193	2.80343e-14
ZMYND11	8.38276e-19	-0.000460136	0.241	0.296	2.81141e-14
TMEM123	8.75943e-19	-0.013002	0.182	0.228	2.93774e-14
RCN2	8.89757e-19	-0.0890519	0.126	0.178	2.98407e-14
TDRD3	9.0847e-19	-0.0564096	0.225	0.288	3.04683e-14
WDR33	9.28024e-19	0.0617261	0.226	0.264	3.11241e-14
PHF21A	9.34561e-19	0.1012	0.345	0.385	3.13433e-14
NEO1	9.38168e-19	0.116649	0.471	0.509	3.14643e-14
HBP1	9.93611e-19	-0.0170409	0.151	0.194	3.33237e-14
ATP2A2	9.966e-19	-0.067362	0.21	0.268	3.3424e-14
TM7SF2	1.00834e-18	-0.164073	0.059	0.105	3.38176e-14
ABCD3	1.01185e-18	-0.028398	0.163	0.213	3.39353e-14
SRP9	1.0149e-18	-0.0872104	0.083	0.131	3.40376e-14
LRRC37A3	1.04497e-18	-0.214329	0.17	0.252	3.50461e-14
TIAM1	1.13332e-18	-0.064113	0.334	0.407	3.80092e-14
RPL6	1.14632e-18	-0.111678	0.046	0.082	3.84454e-14
SPATA6	1.15409e-18	-0.0268461	0.344	0.415	3.87059e-14
LIMCH1	1.16011e-18	-0.010691	0.738	0.802	3.89076e-14
DYNC2H1	1.17445e-18	-0.16661	0.147	0.217	3.93887e-14
ERI3	1.19414e-18	0.101517	0.165	0.189	4.0049e-14
PAQR6	1.1983e-18	-0.142335	0.052	0.089	4.01885e-14
MAP2K4	1.20579e-18	0.181674	0.294	0.313	4.04397e-14
CD82	1.22634e-18	-0.0502798	0.068	0.101	4.11289e-14
EIF5A	1.22648e-18	-0.0290744	0.1	0.137	4.11338e-14
SERINC3	1.24206e-18	-0.0744346	0.212	0.278	4.16562e-14
ITGAV	1.24993e-18	-0.0858959	0.099	0.148	4.19202e-14
TMEM232	1.25034e-18	-0.146863	0.119	0.18	4.1934e-14
CUTA	1.28179e-18	-0.150169	0.051	0.096	4.29886e-14
SLC7A14	1.345e-18	-0.130432	0.131	0.196	4.51085e-14
CAMSAP2	1.34676e-18	-0.00940025	0.272	0.327	4.51678e-14
FAM133B	1.35322e-18	0.0960394	0.127	0.143	4.53843e-14
ZNF483	1.36883e-18	-0.0156341	0.222	0.281	4.59077e-14
CDC42SE2	1.38461e-18	0.0126682	0.261	0.316	4.64371e-14
ARID2	1.39169e-18	0.0931355	0.267	0.299	4.66745e-14
ARF1	1.39202e-18	-0.0794981	0.134	0.189	4.66857e-14
NDUFA1	1.40955e-18	-0.169487	0.045	0.089	4.72735e-14
PSPC1	1.44529e-18	0.0629104	0.303	0.343	4.84722e-14
PLCL1	1.47997e-18	0.202734	0.83	0.856	4.96352e-14
STK3	1.50169e-18	0.149682	0.278	0.295	5.03636e-14
DYNC1H1	1.55285e-18	-0.0188808	0.254	0.316	5.20794e-14
GARNL3	1.56955e-18	-0.0265749	0.264	0.322	5.26395e-14
NSF	1.57057e-18	-0.166068	0.249	0.335	5.26737e-14
LRPPRC	1.57686e-18	0.0894062	0.222	0.253	5.28849e-14
MAP4K3	1.58894e-18	0.077697	0.285	0.325	5.32899e-14
PHACTR4	1.63212e-18	-0.0339367	0.233	0.291	5.4738e-14
CASTOR3	1.63911e-18	0.0233266	0.245	0.292	5.49725e-14
ANK3	1.68081e-18	-0.177149	0.887	0.923	5.63711e-14
MFSD6	1.68706e-18	0.0177196	0.222	0.269	5.65805e-14
TPI1	1.69237e-18	-0.0246362	0.111	0.152	5.67586e-14
METRN	1.69709e-18	0.00833246	0.109	0.144	5.69171e-14
SHISA4	1.70515e-18	-0.0345681	0.067	0.1	5.71874e-14
CLCN4	1.80836e-18	0.0968677	0.14	0.159	6.06487e-14
RPS2	1.82435e-18	-0.0898642	0.091	0.131	6.11852e-14
GSTA4	1.84375e-18	-0.125913	0.123	0.183	6.18356e-14
IDI2-AS1	1.84469e-18	-0.129486	0.05	0.085	6.18671e-14
LINC01098	1.852e-18	0.294649	0.049	0.015	6.21124e-14
TAOK3	1.8929e-18	0.0500803	0.341	0.395	6.34842e-14
NUDCD3	1.91386e-18	0.0665213	0.189	0.223	6.41872e-14
TAF15	1.99997e-18	0.0396535	0.231	0.277	6.7075e-14
GPR37L1	2.06992e-18	-0.113596	0.053	0.091	6.94211e-14
DDX1	2.15293e-18	-0.042802	0.093	0.13	7.22049e-14
USP11	2.27229e-18	-0.0341692	0.15	0.199	7.6208e-14
SREBF2	2.32642e-18	0.0692778	0.284	0.325	7.80236e-14
NDE1	2.33235e-18	0.290758	0.193	0.17	7.82223e-14
ZRANB2	2.44544e-18	0.0421188	0.246	0.293	8.20153e-14
HELZ	2.45649e-18	-0.0250329	0.188	0.242	8.23859e-14
RALGAPA2	2.46821e-18	0.00760799	0.222	0.268	8.27788e-14
BCL2L1	2.48299e-18	0.157214	0.17	0.181	8.32746e-14
USP48	2.5323e-18	0.0725811	0.225	0.261	8.49284e-14
MAP1A	2.56109e-18	0.0846244	0.191	0.225	8.58939e-14
NUMA1	2.58679e-18	0.0516005	0.214	0.252	8.67556e-14
EPN2	2.60516e-18	0.174339	0.376	0.394	8.73719e-14
NDFIP1	2.60818e-18	-0.120687	0.217	0.29	8.7473e-14
G3BP2	2.61393e-18	-0.103186	0.125	0.178	8.76659e-14
MTMR7	2.6558e-18	0.104347	0.248	0.272	8.90702e-14
PSRC1	2.70626e-18	-0.107804	0.087	0.128	9.07624e-14
SNX30	2.75944e-18	0.0970283	0.245	0.277	9.25461e-14
MTUS1	2.76646e-18	0.00485575	0.52	0.582	9.27816e-14
RAB11A	2.81041e-18	-0.12111	0.129	0.188	9.42554e-14
ATF2	2.82657e-18	-0.00407933	0.174	0.219	9.47974e-14
FOXJ3	2.83063e-18	0.0723259	0.259	0.3	9.49337e-14
RHOU	2.83301e-18	0.0910063	0.254	0.29	9.50136e-14
ATR	2.87913e-18	0.0554033	0.161	0.19	9.65602e-14
NUP58	2.92201e-18	-0.0670816	0.139	0.193	9.79983e-14
TOMM20	2.97352e-18	-0.0599517	0.131	0.183	9.97259e-14
ANO4	3.01678e-18	-0.16345	0.64	0.729	1.01177e-13
NLRP1	3.02933e-18	-0.131613	0.033	0.066	1.01598e-13
PPM1K	3.05959e-18	-0.0379697	0.186	0.239	1.02612e-13
MT-ND4L	3.06381e-18	0.210076	0.272	0.286	1.02754e-13
NPTN	3.07585e-18	-0.123308	0.173	0.237	1.03158e-13
ZMYND8	3.32093e-18	0.214005	0.288	0.303	1.11377e-13
TRIM23	3.40317e-18	-0.0931541	0.089	0.135	1.14136e-13
BTRC	3.42948e-18	-0.0213214	0.272	0.334	1.15018e-13
UBA6-AS1	3.47344e-18	-0.0615236	0.221	0.277	1.16492e-13
ACAP2	3.49039e-18	-0.0457183	0.209	0.267	1.17061e-13
GOLGA7	3.56593e-18	0.0443223	0.182	0.227	1.19594e-13
MARCH6	3.78325e-18	0.0696184	0.323	0.371	1.26883e-13
ESYT2	3.82245e-18	-0.0184083	0.151	0.195	1.28197e-13
CSDE1	3.88908e-18	-0.0355268	0.183	0.241	1.30432e-13
URI1	3.89565e-18	0.0427094	0.265	0.307	1.30652e-13
LINC01184	4.28455e-18	0.166508	0.268	0.289	1.43695e-13
TARBP1	4.28486e-18	-0.052493	0.144	0.191	1.43706e-13
LMBR1	4.35891e-18	0.0606747	0.177	0.209	1.46189e-13
SPATS2L	4.40412e-18	-0.120757	0.193	0.264	1.47705e-13
RABGAP1	4.49139e-18	-0.0274088	0.268	0.332	1.50632e-13
MID1IP1	4.52838e-18	0.270725	0.142	0.126	1.51873e-13
CBLB	4.58245e-18	-0.0330239	0.189	0.243	1.53686e-13
DPF2	4.59263e-18	-0.098779	0.061	0.097	1.54028e-13
ANKRD18A	4.71268e-18	0.380955	0.108	0.074	1.58054e-13
CDH11	4.79704e-18	-0.0346602	0.188	0.24	1.60883e-13
MINDY2	4.8049e-18	-0.0170309	0.154	0.201	1.61147e-13
PIBF1	4.8269e-18	-0.0563143	0.21	0.271	1.61884e-13
RTTN	4.90005e-18	0.0588136	0.202	0.236	1.64338e-13
PCDH9-AS1	5.04785e-18	-0.160113	0.047	0.089	1.69295e-13
COX7A2	5.10321e-18	-0.163921	0.049	0.092	1.71152e-13
COG5	5.21831e-18	0.0221954	0.27	0.317	1.75012e-13
KIF6	5.29774e-18	0.0504511	0.393	0.431	1.77675e-13
AHI1	5.34326e-18	0.128724	0.37	0.389	1.79202e-13
WDFY2	5.3665e-18	-0.0670158	0.286	0.357	1.79982e-13
NAP1L4	5.38243e-18	0.0412437	0.235	0.283	1.80516e-13
GCA	5.51771e-18	0.143355	0.154	0.169	1.85053e-13
PPM1A	5.52665e-18	0.0212597	0.164	0.206	1.85353e-13
TERF2IP	5.54878e-18	0.083401	0.252	0.295	1.86095e-13
STARD9	5.57278e-18	0.0615792	0.189	0.22	1.869e-13
EXOC6B	5.61614e-18	0.0214567	0.749	0.799	1.88354e-13
SF1	5.69108e-18	-0.077774	0.241	0.315	1.90868e-13
CPB2-AS1	5.78021e-18	0.0146774	0.258	0.301	1.93857e-13
NFE2L2	5.94088e-18	-0.0247267	0.305	0.371	1.99245e-13
SNX9	5.9668e-18	0.073202	0.258	0.291	2.00115e-13
CUL3	6.09208e-18	0.0192793	0.212	0.262	2.04316e-13
FAM173A	6.13085e-18	-0.0645133	0.063	0.099	2.05616e-13
TUBA1B	6.14246e-18	-0.186968	0.16	0.232	2.06006e-13
RPL3	6.3267e-18	-0.0958411	0.075	0.119	2.12185e-13
SEM1	6.39149e-18	0.00458687	0.189	0.242	2.14358e-13
TIMM23B	6.4404e-18	0.359345	0.17	0.15	2.15998e-13
PAIP2	6.64561e-18	-0.0854675	0.118	0.17	2.2288e-13
TSC22D3	6.83929e-18	0.0600201	0.143	0.172	2.29376e-13
MBOAT2	7.10645e-18	0.121703	0.296	0.328	2.38336e-13
PREX2	7.11797e-18	-0.064025	0.142	0.184	2.38722e-13
STRN	7.29897e-18	0.0756582	0.265	0.301	2.44793e-13
CD63	7.55698e-18	-0.0911786	0.069	0.11	2.53446e-13
CTTN	7.62441e-18	-0.0104738	0.173	0.218	2.55707e-13
TSEN15	7.66829e-18	0.208393	0.183	0.185	2.57179e-13
PPP1R16B	7.75993e-18	0.145871	0.308	0.331	2.60253e-13
ZBED5	7.82129e-18	0.224017	0.243	0.243	2.6231e-13
DTX4	7.85307e-18	-0.104429	0.053	0.089	2.63376e-13
TRPM7	7.93697e-18	-0.00204946	0.191	0.238	2.6619e-13
MYSM1	8.00334e-18	0.0544922	0.164	0.199	2.68416e-13
RAB40B	8.00509e-18	0.137826	0.23	0.248	2.68475e-13
TGOLN2	8.02741e-18	-0.0806778	0.095	0.139	2.69223e-13
RAB1A	8.15883e-18	0.0646604	0.154	0.185	2.73631e-13
MTMR2	8.57131e-18	0.104742	0.223	0.253	2.87465e-13
XRN1	8.63991e-18	0.108122	0.255	0.284	2.89765e-13
SPRED1	8.82232e-18	-0.0657292	0.187	0.246	2.95883e-13
CYLD	8.90252e-18	0.070867	0.199	0.226	2.98573e-13
ABHD6	9.05837e-18	-0.0346325	0.126	0.17	3.038e-13
ARRDC3	9.23652e-18	-0.144986	0.087	0.135	3.09774e-13
NXPE3	9.34028e-18	0.248405	0.27	0.278	3.13254e-13
TROVE2	9.57838e-18	-0.0463598	0.137	0.187	3.2124e-13
GIGYF2	9.60081e-18	0.0916152	0.291	0.328	3.21992e-13
DENND4C	9.63436e-18	0.0107542	0.152	0.19	3.23117e-13
PCNX2	9.78807e-18	-0.135778	0.142	0.199	3.28272e-13
RFX7	9.85827e-18	0.017476	0.222	0.27	3.30627e-13
LINC00461	9.95383e-18	-0.0901051	0.173	0.23	3.33832e-13
HIPK2	1.00102e-17	0.0890744	0.491	0.528	3.35723e-13
KIAA1958	1.01076e-17	0.028403	0.261	0.301	3.38988e-13
MEF2A	1.0228e-17	-0.00139572	0.343	0.407	3.43027e-13
ENTPD3-AS1	1.02431e-17	-0.0672488	0.113	0.16	3.43533e-13
PPP2R1A	1.02773e-17	0.0437525	0.211	0.258	3.44681e-13
KLF9	1.0314e-17	-0.0938327	0.108	0.153	3.45911e-13
BICD1	1.03791e-17	-0.0259031	0.254	0.312	3.48094e-13
REPS2	1.04427e-17	-0.00977017	0.267	0.322	3.50227e-13
APC2	1.04839e-17	-0.169232	0.075	0.13	3.51609e-13
GIT1	1.06603e-17	0.322902	0.196	0.181	3.57527e-13
ETNK1	1.09442e-17	0.0125814	0.275	0.328	3.67046e-13
DMXL2	1.09453e-17	-0.139059	0.129	0.188	3.67082e-13
FRS2	1.1031e-17	-0.0416779	0.171	0.228	3.69959e-13
ARFGEF1	1.11912e-17	-0.0259257	0.219	0.274	3.75332e-13
FAM177A1	1.12126e-17	-0.0707269	0.128	0.182	3.76047e-13
PIK3CB	1.13308e-17	-0.0357825	0.181	0.233	3.80014e-13
RAB11FIP4	1.13425e-17	-0.081066	0.157	0.211	3.80404e-13
S100A6	1.14017e-17	0.385426	0.089	0.055	3.82389e-13
ATOX1	1.14294e-17	-0.128599	0.063	0.105	3.83319e-13
TM9SF3	1.14993e-17	-0.0369151	0.158	0.209	3.85663e-13
AAK1	1.17205e-17	-0.0528962	0.289	0.35	3.93082e-13
MT-ND4	1.17352e-17	0.192412	0.631	0.65	3.93576e-13
JAZF1	1.19323e-17	-0.0627505	0.292	0.356	4.00187e-13
GSTO1	1.1995e-17	-0.14502	0.054	0.099	4.02287e-13
PDZD2	1.22372e-17	-0.0233875	0.198	0.248	4.10412e-13
KMT5B	1.23297e-17	-0.0478854	0.176	0.232	4.13513e-13
KANSL1L	1.2408e-17	0.141375	0.281	0.305	4.1614e-13
MRPL57	1.247e-17	-0.133051	0.027	0.053	4.18219e-13
SLC22A17	1.26444e-17	-0.0729177	0.225	0.29	4.24069e-13
AC026316.5	1.31235e-17	0.10441	0.563	0.602	4.40135e-13
TRPC4AP	1.34428e-17	0.103221	0.291	0.326	4.50844e-13
ITPKB	1.3719e-17	0.291448	0.244	0.227	4.60106e-13
C20orf194	1.3729e-17	-0.00304221	0.241	0.298	4.60442e-13
FAM102A	1.38905e-17	0.0189537	0.188	0.228	4.65861e-13
AL358216.1	1.39425e-17	-0.173168	0.047	0.089	4.67603e-13
SH3GLB1	1.41464e-17	0.0184228	0.151	0.19	4.74443e-13
TLN2	1.43488e-17	-0.127072	0.16	0.221	4.8123e-13
TFCP2	1.44056e-17	-0.0701321	0.166	0.223	4.83134e-13
AC006148.1	1.44104e-17	0.216324	0.346	0.352	4.83295e-13
RMND5A	1.4645e-17	-0.00614928	0.156	0.202	4.91164e-13
TJP1	1.48341e-17	-0.0665881	0.681	0.753	4.97506e-13
ATP9B	1.48678e-17	0.0165202	0.233	0.276	4.98635e-13
CEP85L	1.51081e-17	-0.00232118	0.221	0.269	5.06694e-13
NFIA	1.52677e-17	-0.031981	0.605	0.665	5.12049e-13
AEBP2	1.53064e-17	0.136394	0.246	0.268	5.13347e-13
DNAJB6	1.53868e-17	0.0949299	0.164	0.19	5.16044e-13
UBE3C	1.5556e-17	0.045339	0.208	0.25	5.21717e-13
BCLAF1	1.57268e-17	0.0855899	0.221	0.255	5.27444e-13
PRDX5	1.60558e-17	-0.143429	0.056	0.097	5.3848e-13
RALGPS1	1.6145e-17	0.14911	0.261	0.277	5.41471e-13
ASCC3	1.61701e-17	0.0410544	0.231	0.269	5.42312e-13
TRAF3IP2-AS1	1.64352e-17	-0.167793	0.226	0.306	5.51205e-13
DPM3	1.64529e-17	-0.1216	0.046	0.082	5.51799e-13
TBC1D12	1.66536e-17	-0.0080177	0.212	0.261	5.58529e-13
SNORC	1.71005e-17	-0.149769	0.039	0.073	5.73515e-13
PDS5A	1.80135e-17	0.0735981	0.241	0.278	6.04137e-13
TIAL1	1.82322e-17	0.022837	0.19	0.233	6.11472e-13
EDIL3	1.86483e-17	0.178141	0.864	0.87	6.25427e-13
WWP2	1.86976e-17	-0.0451722	0.153	0.198	6.27079e-13
TPD52L2	1.88458e-17	0.00592304	0.095	0.126	6.3205e-13
DIXDC1	1.90323e-17	0.0654193	0.217	0.256	6.38304e-13
HSPA8	1.90339e-17	-0.135082	0.041	0.082	6.3836e-13
ENO2	1.91236e-17	0.10576	0.236	0.268	6.41366e-13
SMIM14	1.92771e-17	-0.00409791	0.135	0.17	6.46514e-13
RUFY2	1.95405e-17	-0.000643821	0.229	0.284	6.55348e-13
KIAA0825	1.95866e-17	-0.143484	0.138	0.192	6.56897e-13
AF165147.1	1.97818e-17	0.277956	0.175	0.161	6.63441e-13
NAPB	1.98602e-17	-0.0828165	0.144	0.199	6.6607e-13
VXN	1.99823e-17	-0.0143893	0.122	0.157	6.70167e-13
BOD1L1	2.01761e-17	0.155007	0.197	0.208	6.76665e-13
MLLT3	2.02739e-17	-0.071431	0.322	0.391	6.79945e-13
SPECC1	2.08133e-17	0.0236329	0.188	0.228	6.98035e-13
BTBD7	2.12475e-17	0.0035804	0.21	0.259	7.126e-13
PLXNB1	2.13472e-17	0.244633	0.246	0.24	7.15941e-13
ARHGAP21	2.17457e-17	-0.058138	0.661	0.72	7.29306e-13
ATXN2	2.18249e-17	0.0525336	0.307	0.353	7.31963e-13
AC013394.1	2.21877e-17	0.0016261	0.224	0.279	7.4413e-13
MYO1D	2.23124e-17	0.13813	0.412	0.43	7.48312e-13
TAPT1-AS1	2.23692e-17	0.212068	0.294	0.303	7.50217e-13
HDAC8	2.32308e-17	0.040529	0.234	0.274	7.79113e-13
FRMD4B	2.34171e-17	-0.0633328	0.649	0.716	7.85363e-13
FKBP2	2.35154e-17	-0.130641	0.064	0.109	7.88659e-13
TPTEP2-CSNK1E	2.35598e-17	-0.130852	0.106	0.159	7.90149e-13
ZYG11B	2.38454e-17	0.0361522	0.156	0.193	7.99727e-13
SH3GLB2	2.40888e-17	-0.0845459	0.197	0.259	8.07889e-13
UQCRC2	2.41663e-17	-0.096225	0.103	0.157	8.10488e-13
FBXL20	2.44329e-17	0.0188663	0.193	0.235	8.19432e-13
SMARCC1	2.45409e-17	0.106809	0.208	0.233	8.23053e-13
MT-CO3	2.49596e-17	0.187684	0.711	0.71	8.37094e-13
ADCY5	2.49737e-17	-0.0183447	0.176	0.225	8.37567e-13
SUPT20H	2.52145e-17	-0.00416576	0.125	0.164	8.45643e-13
LPGAT1	2.53066e-17	0.00728183	0.523	0.582	8.48733e-13
MAPK6	2.54324e-17	-0.00903349	0.143	0.188	8.52953e-13
RBM25	2.54983e-17	0.0832661	0.256	0.295	8.55161e-13
NUBPL	2.55396e-17	0.0868251	0.236	0.271	8.56546e-13
LINC01630	2.57294e-17	-0.107957	0.297	0.367	8.62911e-13
SUCO	2.59172e-17	-0.00583834	0.114	0.145	8.69212e-13
FANCL	2.60275e-17	-0.0215683	0.265	0.317	8.7291e-13
CLEC16A	2.61515e-17	0.0382375	0.188	0.217	8.77069e-13
CUL1	2.63803e-17	-0.035264	0.175	0.228	8.84744e-13
UBE2K	2.66754e-17	0.0884691	0.25	0.283	8.94639e-13
SLCO3A1	2.8131e-17	0.0119228	0.573	0.625	9.43459e-13
CREB3L2	2.84211e-17	0.0780324	0.126	0.145	9.53188e-13
CAPZA1	2.85165e-17	-0.00371825	0.145	0.19	9.56385e-13
MT-CO2	2.90621e-17	0.231264	0.762	0.756	9.74686e-13
SLMAP	2.96284e-17	-0.0023928	0.182	0.227	9.93678e-13
YLPM1	3.00743e-17	0.126811	0.22	0.243	1.00863e-12
PTEN	3.11124e-17	0.0551139	0.21	0.25	1.04345e-12
SLC20A2	3.11256e-17	-0.0266593	0.245	0.305	1.04389e-12
RHOBTB3	3.12266e-17	0.0853655	0.193	0.226	1.04728e-12
KLHL28	3.15501e-17	-0.106965	0.092	0.14	1.05813e-12
PDE4D	3.15843e-17	-0.111549	0.363	0.437	1.05927e-12
C2CD5	3.16339e-17	-0.0745144	0.241	0.309	1.06094e-12
CPSF6	3.16392e-17	0.0277255	0.265	0.316	1.06112e-12
CSPP1	3.2552e-17	-0.0299923	0.168	0.22	1.09173e-12
MICU3	3.28778e-17	-0.0134296	0.228	0.28	1.10265e-12
RSRC1	3.30943e-17	0.0363524	0.251	0.296	1.10992e-12
ANKRD10	3.31758e-17	-0.0896822	0.244	0.322	1.11265e-12
KIF13B	3.32071e-17	0.110464	0.387	0.42	1.1137e-12
STAU2	3.33887e-17	0.0199926	0.197	0.237	1.11979e-12
CDKN1B	3.36823e-17	-0.0669553	0.072	0.108	1.12964e-12
ECHDC1	3.37654e-17	-0.111595	0.084	0.129	1.13242e-12
CPE	3.39866e-17	-0.113163	0.118	0.168	1.13984e-12
PBX1	3.40368e-17	0.00242448	0.452	0.51	1.14153e-12
LCNL1	3.47013e-17	0.372576	0.113	0.082	1.16381e-12
SLC27A1	3.47124e-17	-0.0863529	0.195	0.252	1.16418e-12
MSH3	3.5312e-17	-0.0317768	0.156	0.204	1.18429e-12
PAIP1	3.58367e-17	-0.0342022	0.066	0.094	1.20189e-12
ATP6V1G1	3.61151e-17	-0.109262	0.046	0.085	1.21123e-12
APP	3.62899e-17	-0.0829889	0.674	0.755	1.21709e-12
GPATCH8	3.64117e-17	-0.0323118	0.323	0.389	1.22118e-12
CNOT4	3.64834e-17	0.0481469	0.21	0.248	1.22358e-12
YTHDC2	3.66481e-17	0.000692192	0.194	0.24	1.22911e-12
SHOC2	3.66934e-17	0.0121889	0.151	0.19	1.23062e-12
SPIN1	3.70973e-17	-0.063493	0.271	0.339	1.24417e-12
TMEM161B-AS1	3.79404e-17	0.153918	0.412	0.435	1.27245e-12
FAM120B	3.79445e-17	-0.00358059	0.225	0.281	1.27258e-12
AC007406.4	3.79457e-17	-0.100244	0.006	0.023	1.27262e-12
XPO6	3.79743e-17	0.0118328	0.2	0.244	1.27358e-12
PFDN2	3.83501e-17	-0.0841582	0.105	0.154	1.28619e-12
ITM2A	3.88697e-17	-0.124972	0.032	0.064	1.30361e-12
NRF1	3.90094e-17	0.139883	0.231	0.25	1.3083e-12
DGKI	3.90869e-17	-0.0408004	0.234	0.286	1.3109e-12
PAPSS1	3.96141e-17	0.0922932	0.167	0.196	1.32858e-12
FER	3.99548e-17	0.0177143	0.336	0.393	1.34e-12
AIG1	4.12007e-17	-0.14046	0.228	0.307	1.38179e-12
THRAP3	4.16172e-17	0.00924573	0.137	0.175	1.39576e-12
NDST3	4.18769e-17	-0.176197	0.11	0.165	1.40447e-12
ARHGAP23	4.22404e-17	0.0883915	0.25	0.279	1.41666e-12
DUSP16	4.23706e-17	-0.0700866	0.187	0.241	1.42103e-12
CNNM2	4.2627e-17	-0.0403198	0.213	0.27	1.42962e-12
ZNF302	4.29669e-17	-0.0320562	0.09	0.126	1.44103e-12
IFNGR2	4.4618e-17	-0.0869329	0.053	0.084	1.4964e-12
FAM169A	4.49813e-17	0.0244714	0.14	0.173	1.50858e-12
MUC20-OT1	4.55858e-17	0.122368	0.263	0.289	1.52886e-12
AC027117.2	4.56581e-17	0.232398	0.053	0.025	1.53128e-12
COL16A1	4.5936e-17	0.256002	0.214	0.202	1.5406e-12
SEPT7	4.61631e-17	-0.185817	0.734	0.8	1.54822e-12
ANP32A	4.66454e-17	-0.0217644	0.092	0.125	1.56439e-12
SND1	4.67302e-17	0.0330994	0.21	0.251	1.56724e-12
UBN2	4.79122e-17	-0.00681302	0.222	0.274	1.60688e-12
MAPK8	4.83019e-17	0.0169449	0.254	0.309	1.61995e-12
C1QTNF3-AMACR	4.84689e-17	0.0224482	0.347	0.401	1.62555e-12
ZCCHC24	4.89014e-17	0.0550545	0.275	0.311	1.64006e-12
ATP11A	4.92245e-17	0.0451515	0.196	0.231	1.65089e-12
DPP10	4.93533e-17	-0.428949	0.28	0.364	1.65521e-12
KIAA0319L	4.93594e-17	0.0111989	0.17	0.215	1.65542e-12
MAP1LC3A	4.93782e-17	0.085069	0.13	0.157	1.65605e-12
SPPL2B	4.97283e-17	0.113877	0.142	0.154	1.66779e-12
UBA1	5.00161e-17	0.0117604	0.143	0.18	1.67744e-12
ACBD6	5.01351e-17	-0.0378581	0.229	0.292	1.68143e-12
RPL23A	5.07834e-17	-0.160121	0.031	0.066	1.70317e-12
RAB21	5.16674e-17	0.0191064	0.139	0.179	1.73282e-12
CES4A	5.20957e-17	-0.0799429	0.076	0.112	1.74718e-12
CHADL	5.28889e-17	-0.11735	0.095	0.139	1.77379e-12
TOB2	5.31099e-17	0.0669114	0.142	0.17	1.7812e-12
LRRC7	5.33379e-17	0.0735993	0.491	0.533	1.78885e-12
LINC01182	5.42045e-17	-0.199136	0.06	0.103	1.81791e-12
U2SURP	5.487e-17	-0.0283218	0.243	0.303	1.84023e-12
ABHD17B	5.52667e-17	0.0882804	0.235	0.272	1.85354e-12
SLC22A23	5.58633e-17	0.0579542	0.352	0.394	1.87354e-12
RAD21	5.64874e-17	-0.0144773	0.152	0.198	1.89447e-12
KLHL3	5.83125e-17	0.131818	0.233	0.255	1.95568e-12
TMEM131	5.94411e-17	0.0696583	0.242	0.284	1.99354e-12
PHACTR1	6.01554e-17	-0.0808583	0.23	0.283	2.01749e-12
TMEM165	6.11154e-17	0.11373	0.714	0.738	2.04969e-12
CREBRF	6.12864e-17	0.109635	0.223	0.246	2.05542e-12
SRGAP2	6.26042e-17	-0.0421878	0.137	0.18	2.09962e-12
BMPR1A	6.35673e-17	0.0246255	0.156	0.195	2.13192e-12
FAM124A	6.36867e-17	0.0507497	0.247	0.277	2.13592e-12
VDAC3	6.39791e-17	-0.0854114	0.067	0.106	2.14573e-12
CADM4	6.41156e-17	0.0057815	0.135	0.174	2.15031e-12
VSNL1	6.50931e-17	-0.22806	0.147	0.213	2.18309e-12
EEF1A2	6.62188e-17	-0.0224967	0.178	0.223	2.22085e-12
LINC01608	6.64603e-17	-0.18016	0.473	0.56	2.22894e-12
PEAK1	6.74671e-17	0.147646	0.35	0.368	2.26271e-12
LGR5	6.76356e-17	0.0873688	0.145	0.162	2.26836e-12
ELOVL5	6.84556e-17	-0.0593284	0.166	0.219	2.29586e-12
ADIPOR2	6.91482e-17	-0.0304235	0.452	0.515	2.31909e-12
NECTIN1	6.93329e-17	0.00889895	0.121	0.154	2.32529e-12
LDLRAD3	6.96469e-17	-0.093674	0.184	0.239	2.33582e-12
STAG2	6.97589e-17	0.0425553	0.252	0.3	2.33957e-12
BTBD9	6.99166e-17	-0.110645	0.281	0.354	2.34486e-12
SETD2	7.12424e-17	0.0877365	0.27	0.304	2.38933e-12
RPH3A	7.24168e-17	-0.150845	0.077	0.123	2.42872e-12
PROX1	7.30048e-17	0.0338888	0.166	0.202	2.44843e-12
TNKS2	7.54144e-17	-0.0349267	0.152	0.2	2.52925e-12
BPTF	7.55942e-17	0.0996606	0.387	0.43	2.53528e-12
GALNT7	7.59328e-17	-0.0653347	0.155	0.203	2.54663e-12
ATP5MG	7.68237e-17	-0.167828	0.1	0.158	2.57651e-12
ACTN4	7.7475e-17	0.0965114	0.315	0.351	2.59836e-12
MIB1	7.76928e-17	0.0781388	0.25	0.287	2.60566e-12
OGT	7.81918e-17	0.00103144	0.176	0.22	2.6224e-12
CMSS1	7.85427e-17	0.045098	0.233	0.272	2.63417e-12
MYO10	7.86392e-17	-0.0366938	0.08	0.115	2.6374e-12
PIK3R1	7.89448e-17	0.0824895	0.389	0.43	2.64765e-12
KIF19	7.8986e-17	0.316058	0.109	0.083	2.64903e-12
AP000282.1	7.92503e-17	-0.177002	0.056	0.093	2.6579e-12
TIMM8B	8.03405e-17	-0.08269	0.013	0.031	2.69446e-12
EXOC1	8.05984e-17	-0.0684162	0.179	0.238	2.70311e-12
DECR1	8.08045e-17	-0.0622662	0.072	0.109	2.71002e-12
EHMT1	8.39229e-17	0.126961	0.217	0.233	2.81461e-12
YIPF3	8.68734e-17	-0.114544	0.035	0.064	2.91356e-12
CAND1	8.78223e-17	-0.0648097	0.143	0.194	2.94538e-12
SMG7	8.86157e-17	0.0162038	0.178	0.22	2.97199e-12
AFF4	8.94353e-17	0.0518986	0.223	0.265	2.99948e-12
PPP4R3B	8.96831e-17	0.0615664	0.173	0.208	3.00779e-12
CCDC7	9.52241e-17	-0.0600631	0.186	0.243	3.19363e-12
RBM5	9.60257e-17	-0.0114744	0.216	0.266	3.22051e-12
ORC4	9.63466e-17	-0.0433509	0.142	0.191	3.23127e-12
UBA6	1.00155e-16	0.0319239	0.179	0.216	3.35899e-12
PPFIBP1	1.01867e-16	0.186221	0.173	0.171	3.4164e-12
MAGED1	1.02947e-16	-0.135066	0.14	0.201	3.45262e-12
BORCS5	1.05808e-16	-0.0291766	0.147	0.187	3.54859e-12
FAM221A	1.09542e-16	0.274783	0.107	0.076	3.67382e-12
SRRM1	1.10039e-16	0.086401	0.282	0.313	3.69049e-12
IKZF2	1.1028e-16	-0.00175926	0.29	0.341	3.69858e-12
EEA1	1.10398e-16	0.0291858	0.172	0.208	3.70253e-12
TOP2B	1.11579e-16	-0.00103237	0.208	0.262	3.74213e-12
ZNF462	1.12109e-16	-0.00716505	0.219	0.272	3.75992e-12
CFDP1	1.13166e-16	-0.0279111	0.127	0.165	3.79537e-12
LRCH3	1.18328e-16	0.0307172	0.266	0.313	3.9685e-12
RPS12	1.19485e-16	-0.147735	0.04	0.082	4.0073e-12
DUT	1.19617e-16	-0.080668	0.068	0.103	4.01172e-12
SNX3	1.20565e-16	-0.0570731	0.076	0.114	4.04352e-12
FERMT2	1.20932e-16	0.00781744	0.144	0.178	4.05582e-12
COMMD10	1.22519e-16	-0.0874522	0.222	0.289	4.10904e-12
PHC3	1.24313e-16	0.0762147	0.29	0.333	4.1692e-12
NECTIN3	1.25403e-16	-0.0937565	0.13	0.178	4.20577e-12
PABPN1	1.2881e-16	0.12117	0.298	0.329	4.32001e-12
SPNS2	1.31352e-16	0.0209475	0.15	0.182	4.40529e-12
ANAPC16	1.31624e-16	0.0999284	0.148	0.17	4.4144e-12
SH3YL1	1.32136e-16	-0.0251052	0.14	0.18	4.43157e-12
AC096711.2	1.32693e-16	0.0601778	0.16	0.183	4.45025e-12
AC018647.1	1.34346e-16	-0.168383	0.065	0.111	4.50569e-12
KRT10	1.3777e-16	-0.0637991	0.039	0.064	4.62052e-12
WASHC1	1.38753e-16	0.091167	0.245	0.279	4.6535e-12
LINC00877	1.48866e-16	-0.00863685	0.113	0.144	4.99266e-12
LARP1	1.49555e-16	0.118085	0.179	0.202	5.01579e-12
NDUFB10	1.50969e-16	-0.0740651	0.064	0.099	5.06321e-12
PPP2R5C	1.58807e-16	0.0428282	0.208	0.248	5.32607e-12
CXXC5	1.74093e-16	0.0143705	0.129	0.164	5.83873e-12
GPX4	1.75418e-16	-0.0464738	0.118	0.161	5.88316e-12
BRK1	1.76947e-16	-0.0653515	0.044	0.073	5.93444e-12
RAB3GAP1	1.78407e-16	0.000733392	0.21	0.261	5.98342e-12
TSPAN15	1.79516e-16	0.0447598	0.116	0.141	6.02059e-12
MARCKS	1.79665e-16	-0.0932787	0.05	0.084	6.0256e-12
NUDT21	1.80436e-16	-0.0617197	0.084	0.121	6.05147e-12
CREB1	1.82495e-16	0.0371618	0.162	0.199	6.12051e-12
DSE	1.8517e-16	-0.105003	0.122	0.175	6.21022e-12
YWHAG	1.8587e-16	-0.117268	0.211	0.281	6.23372e-12
SNX27	1.90789e-16	0.0252639	0.17	0.208	6.39869e-12
TBC1D22A	1.92619e-16	0.0649665	0.196	0.228	6.46004e-12
MRPL33	1.93833e-16	-0.100629	0.062	0.099	6.50078e-12
ASPH	1.96619e-16	-0.0214107	0.15	0.192	6.59421e-12
PSMB6	1.97811e-16	-0.0644662	0.037	0.062	6.63418e-12
GPBP1L1	1.98677e-16	-0.00666439	0.141	0.184	6.66323e-12
PTPN12	1.98947e-16	-0.0488345	0.144	0.188	6.67227e-12
NAA25	2.00147e-16	0.159715	0.195	0.203	6.71252e-12
HTT	2.03824e-16	-0.00226168	0.158	0.2	6.83585e-12
RAB30-AS1	2.04502e-16	0.0694117	0.179	0.209	6.8586e-12
GRB10	2.05553e-16	-0.0750815	0.179	0.237	6.89385e-12
NASP	2.0556e-16	0.0965423	0.186	0.208	6.89407e-12
RABEP1	2.06915e-16	0.0117058	0.214	0.26	6.9395e-12
ATP1B1	2.07876e-16	-0.0337276	0.508	0.571	6.97173e-12
PFKL	2.12174e-16	0.0337395	0.134	0.16	7.1159e-12
KCNJ2	2.21022e-16	0.0347377	0.166	0.195	7.41265e-12
PPM1H	2.22287e-16	0.0400762	0.413	0.469	7.45506e-12
IQSEC1	2.25016e-16	-0.0370414	0.163	0.207	7.54659e-12
FAM185A	2.28213e-16	-0.0642086	0.124	0.17	7.65381e-12
FAM135A	2.30221e-16	0.0610246	0.242	0.281	7.72116e-12
FGD4	2.34261e-16	-0.22174	0.114	0.179	7.85664e-12
DOPEY1	2.4166e-16	-0.0119582	0.228	0.28	8.10479e-12
ATRN	2.42492e-16	-0.0439044	0.141	0.185	8.13268e-12
RNF38	2.44697e-16	-0.00780559	0.179	0.22	8.20665e-12
RPS16	2.45188e-16	-0.0860097	0.045	0.074	8.2231e-12
ZHX3	2.45927e-16	0.129808	0.256	0.28	8.24789e-12
MRPS31	2.46358e-16	-0.0875713	0.085	0.129	8.26236e-12
ITGB8	2.46559e-16	0.0680238	0.301	0.338	8.2691e-12
GAS7	2.48282e-16	0.0437582	0.291	0.341	8.32689e-12
NCOA2	2.52801e-16	-0.0905421	0.339	0.412	8.47845e-12
ZFAND6	2.57136e-16	0.0627163	0.117	0.139	8.62382e-12
RBMX	2.6023e-16	-0.0526686	0.139	0.19	8.72759e-12
CDS2	2.60707e-16	0.0290859	0.143	0.176	8.74358e-12
WDR20	2.60925e-16	0.109067	0.258	0.288	8.7509e-12
MYCBP2	2.64321e-16	-0.0531189	0.387	0.46	8.86478e-12
TMEM260	2.65988e-16	-0.11572	0.152	0.215	8.92071e-12
LCORL	2.74617e-16	0.0987772	0.256	0.29	9.21011e-12
RANGAP1	2.75557e-16	0.180371	0.211	0.223	9.24162e-12
GUK1	2.76264e-16	0.0675739	0.153	0.18	9.26535e-12
AC087564.1	2.80572e-16	0.0215726	0.183	0.216	9.40984e-12
AGFG1	2.8061e-16	0.0186583	0.219	0.264	9.41109e-12
SOS2	2.80714e-16	0.0436897	0.187	0.222	9.41458e-12
VPS28	2.82869e-16	-0.0634368	0.108	0.152	9.48685e-12
MAN2A2	2.84421e-16	-0.0507871	0.105	0.139	9.5389e-12
LTBP3	2.87058e-16	0.0941872	0.138	0.156	9.62736e-12
PSMG2	2.8952e-16	-0.124383	0.074	0.119	9.70994e-12
CLVS1	2.90147e-16	0.189746	0.139	0.15	9.73094e-12
SFSWAP	2.91708e-16	0.133716	0.228	0.247	9.78329e-12
SORCS2	2.9269e-16	0.272498	0.151	0.128	9.81624e-12
HSPA12A	2.9336e-16	0.0312296	0.186	0.224	9.83871e-12
LRRC1	2.94875e-16	0.197396	0.331	0.348	9.88953e-12
ATP10B	2.99287e-16	-0.106638	0.349	0.42	1.00375e-11
CERS6	3.00848e-16	-0.101554	0.13	0.172	1.00898e-11
MSI2	3.02173e-16	0.16013	0.254	0.27	1.01343e-11
CDK17	3.07092e-16	0.00272416	0.315	0.375	1.02992e-11
KIZ	3.13973e-16	0.0262868	0.27	0.32	1.053e-11
HS3ST5	3.15467e-16	-0.1866	0.391	0.481	1.05801e-11
HSPA1A	3.18556e-16	0.351552	0.111	0.102	1.06837e-11
TCEAL3	3.19737e-16	-0.0259932	0.043	0.067	1.07233e-11
GREB1L	3.24749e-16	-0.0468317	0.185	0.234	1.08914e-11
IDS	3.25553e-16	-0.119171	0.275	0.348	1.09184e-11
SS18	3.29953e-16	0.026897	0.179	0.215	1.1066e-11
IMMT	3.3015e-16	0.00495319	0.094	0.121	1.10726e-11
TMC6	3.3347e-16	0.241196	0.164	0.155	1.11839e-11
FRYL	3.35679e-16	0.137638	0.786	0.809	1.1258e-11
PIGU	3.38668e-16	0.0326977	0.163	0.197	1.13583e-11
ABCG1	3.48407e-16	-0.0331943	0.111	0.15	1.16849e-11
TUBB4B	3.48839e-16	-0.0889406	0.052	0.084	1.16994e-11
PTDSS2	3.56336e-16	0.110437	0.115	0.13	1.19508e-11
ESRRG	3.58724e-16	-0.04303	0.33	0.385	1.20309e-11
PPM1L	3.62186e-16	-0.0769883	0.153	0.206	1.2147e-11
ITGB3BP	3.65031e-16	-0.116735	0.099	0.149	1.22424e-11
RASAL1	3.66267e-16	0.0498635	0.086	0.102	1.22839e-11
REEP5	3.66959e-16	-0.0128343	0.132	0.17	1.23071e-11
STAT5B	3.67857e-16	0.10538	0.157	0.174	1.23372e-11
SNU13	3.73189e-16	-0.09701	0.057	0.094	1.2516e-11
EIF4A2	3.73242e-16	-0.215352	0.187	0.273	1.25178e-11
KIF3A	3.77094e-16	0.0226776	0.201	0.241	1.2647e-11
NFIC	3.82187e-16	0.0229459	0.166	0.203	1.28178e-11
TRIP11	3.83976e-16	0.0218069	0.174	0.213	1.28778e-11
ADAMTS4	3.85031e-16	0.060216	0.074	0.09	1.29132e-11
CTBP1	3.85284e-16	-0.00757874	0.141	0.178	1.29216e-11
RAP1B	3.87082e-16	-0.00130745	0.133	0.164	1.2982e-11
PLEKHM3	3.88107e-16	-0.0316888	0.165	0.214	1.30163e-11
SSBP3	3.91804e-16	0.0959928	0.165	0.188	1.31403e-11
DNM1L	3.99409e-16	0.0261085	0.207	0.248	1.33954e-11
C1orf198	4.01858e-16	0.0248034	0.153	0.191	1.34775e-11
PPP6R3	4.02339e-16	0.0336093	0.352	0.406	1.34937e-11
ZNF532	4.07353e-16	-0.000588398	0.296	0.354	1.36618e-11
ZBTB18	4.07858e-16	-0.0169805	0.079	0.111	1.36787e-11
ABTB2	4.13768e-16	-0.119124	0.129	0.18	1.3877e-11
SFT2D1	4.25753e-16	-0.110941	0.078	0.122	1.42789e-11
SLC30A4	4.29863e-16	-0.0105769	0.062	0.082	1.44168e-11
WDR26	4.30928e-16	0.00772589	0.139	0.177	1.44525e-11
SCFD2	4.34881e-16	0.00381809	0.23	0.277	1.4585e-11
LITAF	4.3985e-16	-0.138515	0.065	0.105	1.47517e-11
RPL36AL	4.40815e-16	-0.142395	0.029	0.06	1.47841e-11
SETX	4.43823e-16	0.0243817	0.196	0.232	1.48849e-11
VPS41	4.50972e-16	-0.0140054	0.17	0.214	1.51247e-11
DST	4.59572e-16	0.0935642	0.838	0.873	1.54131e-11
CALN1	4.60379e-16	-0.212413	0.168	0.234	1.54402e-11
SHROOM4	4.61858e-16	0.129645	0.45	0.466	1.54898e-11
TCP1	4.75749e-16	-0.0719814	0.043	0.071	1.59557e-11
ZC3H12C	4.92445e-16	-0.0282128	0.134	0.177	1.65156e-11
LMBRD2	4.94794e-16	-0.0660976	0.117	0.162	1.65944e-11
NDN	5.01782e-16	-0.0752601	0.023	0.046	1.68288e-11
CYTH1	5.02421e-16	0.0555716	0.248	0.287	1.68502e-11
KAT6B	5.05319e-16	-0.0317456	0.22	0.281	1.69474e-11
RNF115	5.09757e-16	0.0248168	0.187	0.228	1.70962e-11
ATP1B2	5.10492e-16	-0.144356	0.04	0.076	1.71209e-11
AL078639.1	5.14998e-16	0.074035	0.206	0.235	1.7272e-11
IQGAP1	5.15259e-16	-0.0291211	0.305	0.362	1.72808e-11
RPLP0	5.20671e-16	-0.101511	0.068	0.111	1.74623e-11
SPCS1	5.26534e-16	-0.156142	0.037	0.075	1.76589e-11
ZMAT3	5.31208e-16	-0.0588636	0.085	0.121	1.78156e-11
ATP8A1	5.31225e-16	-0.167926	0.683	0.774	1.78162e-11
HDAC4	5.38155e-16	0.141765	0.237	0.26	1.80486e-11
PRKCB	5.39085e-16	0.0534782	0.201	0.233	1.80798e-11
UQCRQ	5.39273e-16	-0.119857	0.039	0.073	1.80861e-11
ANKRD13C	5.41668e-16	0.00169155	0.193	0.236	1.81665e-11
SLC25A26	5.56286e-16	0.0190037	0.122	0.153	1.86567e-11
RAC1	5.66211e-16	-0.0428729	0.117	0.162	1.89896e-11
CDK5RAP2	5.79919e-16	0.126579	0.241	0.266	1.94493e-11
DNAJC1	5.84988e-16	0.000663927	0.165	0.204	1.96193e-11
STAT2	6.0981e-16	-0.0213401	0.104	0.136	2.04518e-11
SLIRP	6.13041e-16	-0.114496	0.079	0.124	2.05602e-11
PUF60	6.23834e-16	-0.00912418	0.068	0.094	2.09221e-11
FAM19A4	6.35396e-16	-0.0500238	0.121	0.162	2.13099e-11
RNMT	6.36554e-16	0.0270141	0.212	0.26	2.13488e-11
NDUFB5	6.68954e-16	-0.0927964	0.041	0.073	2.24354e-11
GTF2A1	6.72017e-16	-0.0169208	0.094	0.13	2.25381e-11
SHANK3	6.76382e-16	-0.0511441	0.065	0.095	2.26845e-11
TMEM160	6.77311e-16	-0.021201	0.099	0.132	2.27157e-11
EXOC5	6.82804e-16	0.0196272	0.138	0.173	2.28999e-11
ABI2	6.91858e-16	0.0250188	0.225	0.27	2.32035e-11
CRLF3	7.27736e-16	-0.0944459	0.091	0.136	2.44068e-11
RIN2	7.3726e-16	-0.103026	0.117	0.162	2.47262e-11
SAT2	7.39998e-16	-0.112311	0.08	0.126	2.4818e-11
PUM1	7.42935e-16	0.0575822	0.259	0.305	2.49165e-11
KIF5B	7.49687e-16	0.0624209	0.143	0.167	2.5143e-11
PHYHIP	7.65641e-16	0.140049	0.193	0.217	2.56781e-11
LONRF2	7.78284e-16	-0.140225	0.101	0.151	2.61021e-11
CASC4	7.84863e-16	0.109733	0.301	0.334	2.63227e-11
PHC2	8.01326e-16	0.0295153	0.192	0.233	2.68749e-11
PLEKHH1	8.0308e-16	-0.0224182	0.534	0.589	2.69337e-11
ANKRD11	8.08684e-16	0.0561299	0.242	0.28	2.71217e-11
ZNF782	8.12462e-16	-0.0371523	0.12	0.158	2.72483e-11
KIF5C	8.13177e-16	0.0258501	0.301	0.348	2.72723e-11
USP24	8.25413e-16	0.0139314	0.225	0.268	2.76827e-11
AL359091.1	8.34415e-16	-0.0020348	0.552	0.619	2.79846e-11
CAMK2D	8.41752e-16	-0.00670721	0.283	0.336	2.82307e-11
STX12	8.44877e-16	-0.0206825	0.117	0.154	2.83355e-11
AC004158.1	8.62215e-16	0.178934	0.227	0.235	2.8917e-11
MAPRE3	8.69314e-16	-0.0537413	0.135	0.183	2.91551e-11
PSMD8	8.82433e-16	-0.116744	0.049	0.087	2.95951e-11
HNRNPH3	8.84176e-16	0.0224304	0.169	0.206	2.96535e-11
CDC42EP1	8.86921e-16	-0.0359135	0.106	0.146	2.97456e-11
RNH1	8.93407e-16	-0.102022	0.087	0.129	2.99631e-11
NDUFA5	9.22176e-16	-0.11985	0.052	0.089	3.09279e-11
GRIA3	9.30008e-16	-0.108099	0.179	0.23	3.11906e-11
WWC2	9.3656e-16	-0.151909	0.095	0.148	3.14103e-11
LIPE	9.94404e-16	0.0468731	0.136	0.163	3.33503e-11
SYMPK	9.97407e-16	0.0661001	0.139	0.162	3.34511e-11
FUT8	1.00335e-15	-0.0761319	0.655	0.721	3.36502e-11
WTAP	1.00647e-15	-0.00239278	0.122	0.159	3.37551e-11
DOCK3	1.00761e-15	0.0516507	0.566	0.617	3.37932e-11
MECP2	1.04282e-15	0.111236	0.194	0.217	3.49741e-11
DHX9	1.06367e-15	0.0662869	0.143	0.169	3.56734e-11
TIAM2	1.07281e-15	0.16523	0.215	0.229	3.59799e-11
USP39	1.07601e-15	0.145725	0.169	0.183	3.60871e-11
ZNF827	1.08458e-15	0.0180981	0.157	0.196	3.63746e-11
RPS27	1.08882e-15	-0.128877	0.045	0.082	3.65169e-11
ARHGDIA	1.11055e-15	0.0656812	0.111	0.129	3.72457e-11
ARMCX3	1.12484e-15	-0.0777174	0.067	0.102	3.77248e-11
C16orf45	1.14873e-15	-0.0217213	0.129	0.168	3.8526e-11
ATP6V1D	1.15266e-15	-0.0727568	0.07	0.105	3.86581e-11
CREBBP	1.16196e-15	0.0753741	0.223	0.258	3.89698e-11
AUTS2	1.19806e-15	-0.13291	0.812	0.872	4.01805e-11
DYNLL2	1.19927e-15	0.0632711	0.16	0.194	4.02211e-11
N4BP2L1	1.22077e-15	-0.0585843	0.102	0.139	4.09421e-11
JARID2	1.22558e-15	0.0506371	0.229	0.269	4.11035e-11
MED23	1.26335e-15	-0.00799499	0.114	0.144	4.23704e-11
TNIK	1.26465e-15	-0.0490321	0.369	0.426	4.24138e-11
DCUN1D4	1.29091e-15	0.0693861	0.191	0.218	4.32945e-11
ZBTB16	1.29937e-15	0.0954605	0.336	0.372	4.35783e-11
GDI2	1.31861e-15	-0.0259122	0.106	0.144	4.42237e-11
SEC61G	1.34256e-15	-0.0827077	0.03	0.056	4.50268e-11
RABL6	1.36906e-15	0.104183	0.148	0.165	4.59157e-11
SMAD5	1.36925e-15	0.0587459	0.168	0.198	4.59219e-11
ELP2	1.38275e-15	0.00610359	0.193	0.24	4.63746e-11
DDB1	1.38664e-15	-0.0359272	0.08	0.113	4.65051e-11
YTHDC1	1.40301e-15	0.0222193	0.208	0.249	4.70543e-11
KLK6	1.44377e-15	-0.116832	0.073	0.116	4.84213e-11
KAT2A	1.45986e-15	0.19648	0.17	0.171	4.89607e-11
AL391807.1	1.48959e-15	-0.0492688	0.081	0.12	4.99577e-11
AC012593.1	1.4951e-15	0.302639	0.309	0.294	5.01427e-11
SLC35F3	1.4956e-15	0.261421	0.134	0.122	5.01593e-11
CTSF	1.50914e-15	-0.0366613	0.13	0.168	5.06135e-11
AVL9	1.54878e-15	0.0703063	0.188	0.221	5.1943e-11
NDUFS1	1.56966e-15	0.0114024	0.164	0.203	5.26433e-11
PRKAR2A	1.59458e-15	-0.00455582	0.166	0.21	5.34792e-11
THOC2	1.61253e-15	0.0970468	0.25	0.274	5.40809e-11
GMDS-DT	1.65287e-15	0.00792052	0.184	0.226	5.54339e-11
MAP2K2	1.66712e-15	-0.0246048	0.119	0.16	5.59118e-11
TECPR2	1.69283e-15	0.244232	0.282	0.279	5.67742e-11
SLC35F5	1.70284e-15	0.024558	0.178	0.22	5.711e-11
CR381653.1	1.70652e-15	-0.0662186	0.044	0.074	5.72331e-11
NORAD	1.72677e-15	0.0466391	0.204	0.248	5.79123e-11
G3BP1	1.75038e-15	0.0932832	0.159	0.182	5.87043e-11
THOC1	1.77321e-15	-0.0413411	0.133	0.179	5.94699e-11
TTC37	1.77848e-15	0.0658191	0.253	0.288	5.96465e-11
ORC2	1.78674e-15	0.00957021	0.127	0.164	5.99238e-11
CLPTM1	1.79046e-15	-0.0473299	0.1	0.139	6.00485e-11
LINC01299	1.79921e-15	-0.118467	0.021	0.048	6.0342e-11
SEMA3C	1.80306e-15	0.235184	0.129	0.115	6.0471e-11
ATP5MD	1.83202e-15	-0.0796227	0.041	0.073	6.14424e-11
EML1	1.83288e-15	-0.0399242	0.069	0.098	6.14711e-11
SLC23A2	1.85439e-15	0.0197456	0.171	0.21	6.21927e-11
AC125613.1	1.87971e-15	-0.107374	0.066	0.102	6.30418e-11
MYO9B	1.88095e-15	0.202466	0.273	0.275	6.30832e-11
MAP1LC3B	1.88126e-15	-0.0827385	0.079	0.121	6.30938e-11
TRAPPC9	1.89916e-15	0.103637	0.258	0.283	6.3694e-11
CYB5R3	1.91082e-15	-0.0789641	0.055	0.087	6.40852e-11
AL356599.1	1.92896e-15	-0.0686196	0.056	0.089	6.46935e-11
ARFIP1	1.9303e-15	-0.0559996	0.145	0.196	6.47384e-11
CLSTN1	1.93553e-15	-0.056109	0.216	0.269	6.49138e-11
VGLL4	1.95288e-15	-0.0122769	0.171	0.221	6.54957e-11
TMEM259	1.97245e-15	0.136641	0.202	0.223	6.61519e-11
DDX3X	1.98051e-15	0.0354466	0.125	0.156	6.64224e-11
REPS1	1.99968e-15	-0.0972336	0.147	0.2	6.70652e-11
MYO1E	2.02099e-15	0.0839299	0.276	0.306	6.778e-11
KLHL2	2.05021e-15	0.0928516	0.216	0.248	6.87601e-11
MTR	2.05792e-15	0.0048729	0.147	0.184	6.90186e-11
HOOK3	2.07847e-15	0.0393012	0.175	0.209	6.97078e-11
SRGAP3	2.08237e-15	0.00065017	0.193	0.234	6.98386e-11
PTK2	2.10526e-15	-0.0596718	0.703	0.771	7.0606e-11
PLPPR1	2.12462e-15	0.142387	0.318	0.341	7.12554e-11
PTPN11	2.12594e-15	0.107017	0.192	0.219	7.12997e-11
SH3KBP1	2.12599e-15	0.0763167	0.214	0.255	7.13015e-11
RNF11	2.12918e-15	-0.0660824	0.114	0.158	7.14085e-11
BCAS1	2.13758e-15	-0.0544266	0.508	0.567	7.16902e-11
POLK	2.14087e-15	-0.0113697	0.218	0.272	7.18006e-11
CTNND2	2.16331e-15	-0.113553	0.7	0.781	7.2553e-11
H2AFY	2.18158e-15	-0.0780251	0.09	0.13	7.31658e-11
UQCRB	2.21387e-15	-0.184414	0.074	0.129	7.42486e-11
UBR1	2.23608e-15	0.0602137	0.22	0.256	7.49936e-11
PCSK1N	2.23692e-15	-0.170132	0.166	0.234	7.50219e-11
BRD2	2.28363e-15	0.172739	0.117	0.119	7.65885e-11
SIL1	2.37327e-15	0.00914417	0.166	0.203	7.95949e-11
ITSN2	2.41533e-15	0.0180268	0.215	0.257	8.10055e-11
HDAC9	2.44411e-15	0.159848	0.221	0.234	8.19706e-11
NAPG	2.45042e-15	0.089554	0.098	0.112	8.21821e-11
SCOC	2.45633e-15	-0.0844495	0.096	0.145	8.23803e-11
MTHFD2L	2.46816e-15	-0.0470995	0.122	0.162	8.27771e-11
TOGARAM1	2.50661e-15	0.0789971	0.234	0.266	8.40667e-11
WDR11	2.50972e-15	0.0375408	0.14	0.168	8.41709e-11
MTREX	2.60362e-15	-0.0229389	0.174	0.22	8.73203e-11
B2M	2.62055e-15	-0.0787789	0.072	0.107	8.7888e-11
CHD7	2.63605e-15	0.119258	0.326	0.342	8.84078e-11
SPATA22	2.69742e-15	-0.139028	0.051	0.084	9.04661e-11
GPCPD1	2.73491e-15	-0.131468	0.036	0.073	9.17234e-11
NAA15	2.74186e-15	0.0185552	0.157	0.193	9.19564e-11
ADAMTSL3	2.74584e-15	0.357397	0.16	0.125	9.20901e-11
RASGRP3	2.77277e-15	0.05481	0.177	0.199	9.29933e-11
NAV2	2.77338e-15	-0.103362	0.243	0.303	9.30135e-11
MAP2K5	2.80521e-15	-0.0202241	0.243	0.297	9.40813e-11
SYT9	2.80749e-15	0.0331666	0.194	0.227	9.41574e-11
RALGDS	2.83694e-15	0.080042	0.219	0.259	9.51454e-11
ZMIZ1	2.8691e-15	0.00795765	0.084	0.111	9.62238e-11
RHOA	2.87734e-15	0.0209403	0.12	0.153	9.65003e-11
RPL38	2.90406e-15	-0.149249	0.051	0.091	9.73965e-11
ANKS1B	2.90729e-15	-0.0513125	0.684	0.746	9.75046e-11
FAT4	2.95029e-15	-0.0894905	0.102	0.141	9.89467e-11
PLEKHH2	2.96995e-15	-0.201032	0.06	0.106	9.96061e-11
SCN2A	3.0224e-15	-0.10063	0.133	0.179	1.01365e-10
STIM2	3.04218e-15	-0.0374592	0.138	0.183	1.02029e-10
SNHG25	3.07484e-15	-0.0711193	0.119	0.165	1.03124e-10
DDX6	3.10059e-15	0.0939849	0.19	0.218	1.03988e-10
PLPP1	3.1011e-15	-0.0201469	0.222	0.275	1.04005e-10
IMPAD1	3.11987e-15	0.0468278	0.11	0.141	1.04634e-10
SSBP2	3.12472e-15	-0.00984199	0.379	0.444	1.04797e-10
CALCOCO1	3.1553e-15	0.0461587	0.103	0.125	1.05822e-10
SMC5	3.23132e-15	0.0651617	0.192	0.22	1.08372e-10
MPHOSPH8	3.2459e-15	0.101499	0.189	0.212	1.08861e-10
RPAP2	3.26207e-15	0.0931918	0.204	0.227	1.09403e-10
PCDH10	3.31866e-15	0.0735354	0.191	0.222	1.11301e-10
CSNK1E	3.3343e-15	0.00286525	0.173	0.219	1.11826e-10
CEP57	3.41679e-15	0.132344	0.132	0.144	1.14592e-10
MARCH1	3.45743e-15	0.193221	0.78	0.764	1.15955e-10
FAM49A	3.47386e-15	-0.092045	0.095	0.138	1.16506e-10
C9orf85	3.51466e-15	-0.0138356	0.162	0.204	1.17875e-10
SAR1B	3.53112e-15	-0.0226919	0.113	0.151	1.18427e-10
MCAM	3.54112e-15	0.144496	0.125	0.137	1.18762e-10
[truncated: 20,182 more rows]

## Sheet: astrocyte_AD_vs_NC
gene	p_val	avg_log2FC	pct.1	pct.2	p_val_adj
XIST	2.13738e-170	-1.07389	0.184	0.434	7.16835e-166
AL590434.1	1.62195e-132	0.421579	0.117	0.008	5.43969e-128
NEAT1	3.56302e-106	0.857152	0.618	0.624	1.19497e-101
MT-ATP6	1.64035e-104	1.01006	0.826	0.781	5.50141e-100
FP671120.1	7.02092e-103	0.507854	0.804	0.689	2.35468e-98
AL591686.2	3.62499e-97	-0.611165	0.05	0.179	1.21575e-92
MT-ND4	2.63261e-91	0.756789	0.822	0.838	8.82926e-87
RANBP3L	1.9349e-90	0.676599	0.421	0.379	6.48926e-86
MT-ND3	1.96718e-90	0.923892	0.882	0.907	6.59751e-86
MT-ND2	1.69936e-88	0.805897	0.697	0.65	5.69931e-84
MT-ND1	1.09859e-86	0.752792	0.702	0.633	3.68446e-82
MT-CYB	7.393e-85	0.777879	0.664	0.607	2.47946e-80
MT-CO2	1.29119e-79	0.738751	0.882	0.858	4.33039e-75
CIRBP	3.47256e-74	-0.487748	0.421	0.594	1.16463e-69
MT-CO3	1.03662e-73	0.626011	0.839	0.852	3.47663e-69
SLC38A2	1.07738e-73	0.472493	0.372	0.253	3.61333e-69
COL21A1	1.19755e-66	0.519174	0.215	0.113	4.01634e-62
PHYHIP	8.51468e-63	0.488577	0.507	0.49	2.85565e-58
LINGO1	6.42959e-62	0.376203	0.657	0.603	2.15636e-57
TUBB2B	2.48918e-61	-0.565135	0.136	0.255	8.34821e-57
MRPS6	9.14883e-60	0.444592	0.303	0.223	3.06833e-55
FP236383.1	1.64765e-57	0.350699	0.645	0.525	5.5259e-53
MRAS	4.29947e-57	0.46638	0.37	0.298	1.44195e-52
KIAA0930	5.38704e-57	0.375319	0.753	0.666	1.8067e-52
SMTN	3.84081e-56	0.531841	0.19	0.1	1.28813e-51
HES4	1.09977e-55	-0.21891	0.063	0.156	3.68839e-51
SLC39A11	3.1781e-54	0.512431	0.572	0.518	1.06587e-49
PNPLA6	7.9722e-54	0.384633	0.393	0.301	2.67372e-49
TTTY14	2.91564e-52	0.341837	0.508	0.356	9.77847e-48
APOE	1.25174e-51	-0.763124	0.444	0.525	4.1981e-47
USP9Y	1.56076e-51	0.343116	0.424	0.289	5.23447e-47
ELK1	2.65377e-51	0.365996	0.266	0.175	8.90022e-47
NLGN4Y	2.45393e-50	0.34327	0.472	0.324	8.22998e-46
SPARCL1	5.23397e-50	-0.514834	0.807	0.863	1.75537e-45
VEGFA	2.2498e-49	-0.445482	0.143	0.245	7.54538e-45
PDE7B	1.24193e-48	-0.386844	0.54	0.664	4.1652e-44
SYNPO	9.79671e-48	0.361067	0.315	0.278	3.28562e-43
DNM1	1.71125e-47	0.307591	0.562	0.544	5.73918e-43
MT-ND4L	1.92221e-45	0.436939	0.49	0.455	6.44672e-41
MAPK8IP2	2.70613e-45	0.312522	0.345	0.291	9.07582e-41
CST3	3.1132e-45	-0.692409	0.413	0.516	1.04411e-40
UTY	1.40239e-44	0.341148	0.49	0.348	4.70334e-40
LINC01202	2.35801e-44	-0.188614	0.055	0.135	7.90831e-40
IL17RB	3.69231e-44	0.37539	0.165	0.088	1.23833e-39
SLC26A3	2.09893e-42	0.454713	0.56	0.474	7.0394e-38
PPP2R2B	2.5187e-42	-0.274422	0.961	0.972	8.44721e-38
WIF1	7.73021e-41	-0.473754	0.133	0.229	2.59256e-36
HSPA1A	8.5299e-41	0.523784	0.276	0.234	2.86076e-36
MALAT1	1.97427e-40	0.352813	1	1	6.6213e-36
FBXO44	2.70371e-40	0.286116	0.438	0.383	9.06769e-36
TUBB2A	4.98742e-40	-0.302129	0.124	0.231	1.67268e-35
LY6H	6.78932e-40	0.367526	0.377	0.338	2.277e-35
AC124312.1	1.57595e-39	0.250153	0.692	0.683	5.28543e-35
SCAMP5	1.612e-39	0.289727	0.403	0.364	5.40634e-35
PNMA6F	2.54702e-39	0.172305	0.088	0.033	8.54219e-35
THY1	4.60153e-39	0.345944	0.401	0.388	1.54326e-34
KC877982.1	5.81887e-39	-0.0550412	0	0.024	1.95153e-34
AC091826.2	7.86559e-39	-0.485588	0.235	0.343	2.63796e-34
NCDN	1.13711e-38	0.281125	0.448	0.431	3.81364e-34
AC105402.3	1.97788e-38	-0.353155	0.04	0.103	6.6334e-34
PPDPF	6.93915e-38	-0.254676	0.146	0.246	2.32725e-33
GPCPD1	8.2423e-38	-0.22418	0.124	0.214	2.7643e-33
IRS2	9.82069e-38	0.364001	0.464	0.369	3.29366e-33
NTRK2	1.13808e-37	-0.328698	0.924	0.944	3.81689e-33
TSPAN7	2.4713e-37	-0.348624	0.308	0.422	8.28824e-33
HBB	4.17227e-37	-0.146146	0.006	0.039	1.39929e-32
SLC6A1-AS1	6.5669e-37	-0.375542	0.12	0.208	2.20241e-32
MT-ND5	1.73119e-36	0.307428	0.481	0.466	5.80608e-32
PDE10A	1.84802e-36	-0.375325	0.274	0.374	6.19788e-32
ARL17B	2.17869e-36	-0.234483	0.136	0.218	7.30689e-32
HAPLN4	2.94129e-36	0.29834	0.21	0.151	9.86451e-32
ALDH1A1	5.36575e-36	-0.502036	0.143	0.243	1.79957e-31
F3	2.01374e-35	-0.548395	0.223	0.315	6.75369e-31
AC002429.2	2.04207e-35	-0.469118	0.223	0.32	6.84869e-31
GOLGB1	2.08735e-35	0.328174	0.481	0.437	7.00056e-31
ADAM33	2.29141e-35	0.312685	0.096	0.04	7.68493e-31
ZMAT1	2.54769e-35	-0.235197	0.284	0.39	8.54444e-31
C1orf61	2.92547e-35	-0.474314	0.392	0.491	9.81145e-31
PSD	1.42083e-34	0.258657	0.357	0.326	4.76518e-30
PTMS	2.11239e-34	0.288787	0.343	0.28	7.08452e-30
SLC14A1	2.44204e-34	-0.541558	0.245	0.342	8.19013e-30
RAB6B	3.6954e-34	0.237599	0.375	0.349	1.23936e-29
FLG-AS1	4.54953e-34	-0.212173	0.139	0.225	1.52582e-29
ANGPTL4	5.14875e-34	-0.442324	0.157	0.255	1.72679e-29
HES1	9.35166e-34	-0.326936	0.043	0.102	3.13636e-29
ATP1A1	1.07758e-33	0.225338	0.38	0.366	3.61397e-29
NRGN	1.22955e-33	0.182056	0.516	0.563	4.12367e-29
AGBL4	1.27363e-33	-0.287626	0.643	0.754	4.2715e-29
AC098829.1	1.59027e-33	-0.348401	0.13	0.231	5.33346e-29
RASGEF1B	2.22239e-33	0.312889	0.717	0.695	7.45346e-29
SAMD4A	2.92008e-33	0.359751	0.48	0.468	9.79336e-29
PDZD4	3.98977e-33	0.285947	0.365	0.312	1.33809e-28
MGAT4C	4.12822e-33	-0.329365	0.635	0.734	1.38452e-28
GRIN1	2.18719e-32	0.296835	0.615	0.61	7.33538e-28
ETNPPL	2.42195e-32	-0.465726	0.204	0.29	8.12274e-28
CEND1	3.39233e-32	0.213735	0.365	0.366	1.13772e-27
ZNF518A	4.51648e-32	-0.272197	0.392	0.51	1.51474e-27
GABRB1	4.5681e-32	-0.271088	0.877	0.907	1.53205e-27
ATP6V0A1	5.94312e-32	0.181969	0.528	0.531	1.9932e-27
AC245297.3	1.99326e-31	0.317447	0.529	0.523	6.68499e-27
RANGAP1	2.13805e-31	0.243227	0.398	0.368	7.17058e-27
MAP1A	2.89833e-31	0.272946	0.362	0.313	9.72043e-27
CHKA	5.58315e-31	-0.229225	0.44	0.552	1.87248e-26
BICC1	6.26562e-31	-0.246739	0.344	0.443	2.10136e-26
ZNF280D	9.666e-31	-0.225177	0.33	0.434	3.24178e-26
MT-CO1	1.20322e-30	0.342038	0.824	0.84	4.03537e-26
NTSR2	1.44867e-30	-0.22254	0.054	0.111	4.85856e-26
CLCN7	1.72646e-30	0.253632	0.384	0.325	5.7902e-26
EPHB1	4.53895e-30	-0.27112	0.389	0.492	1.52227e-25
PRKAR1B	7.45064e-30	0.193175	0.453	0.452	2.4988e-25
GRM3	1.37635e-29	-0.281179	0.588	0.68	4.61601e-25
DPP10	1.41437e-29	-0.411384	0.73	0.81	4.74351e-25
FTH1	1.50237e-29	-0.488149	0.537	0.615	5.03866e-25
FBXO2	1.55816e-29	0.303866	0.255	0.202	5.22576e-25
MBOAT7	1.57163e-29	0.214987	0.295	0.263	5.27093e-25
LINC02055	1.87605e-29	0.378015	0.327	0.256	6.29189e-25
LINC02296	2.09267e-29	-0.325055	0.128	0.216	7.01841e-25
CYP7B1	2.30762e-29	-0.24736	0.209	0.31	7.73928e-25
PHF3	3.54375e-29	0.229875	0.555	0.525	1.1885e-24
SLC7A11	4.57806e-29	0.525678	0.392	0.358	1.53539e-24
FREM2	6.01104e-29	-0.242137	0.057	0.113	2.01598e-24
KIF3C	6.75153e-29	0.242702	0.31	0.262	2.26433e-24
LINC00461	1.28958e-28	-0.289489	0.635	0.719	4.325e-24
ADD2	1.598e-28	0.185602	0.323	0.298	5.35936e-24
NUPR1	2.26324e-28	0.267531	0.105	0.047	7.59045e-24
SCG3	2.49962e-28	-0.331481	0.231	0.33	8.38323e-24
TFDP2	2.58035e-28	0.225055	0.499	0.474	8.65399e-24
GABRA2	4.10954e-28	-0.306104	0.55	0.644	1.37826e-23
SUCLG2-AS1	5.45341e-28	-0.250716	0.24	0.333	1.82896e-23
AC125613.1	1.05633e-27	-0.255239	0.115	0.186	3.5427e-23
EFEMP1	1.57056e-27	-0.44028	0.232	0.314	5.26733e-23
GAPDH	2.18904e-27	-0.272127	0.578	0.671	7.34159e-23
PNISR	3.49122e-27	0.209353	0.784	0.761	1.17089e-22
ENC1	4.63442e-27	0.204739	0.418	0.41	1.55429e-22
DLC1	6.58474e-27	0.223133	0.516	0.535	2.20839e-22
TUBB4B	9.04969e-27	-0.230172	0.173	0.265	3.03508e-22
PAMR1	1.10077e-26	-0.247768	0.268	0.352	3.69176e-22
NRXN1	1.22161e-26	-0.19988	0.972	0.977	4.09704e-22
IMMP2L	1.44637e-26	-0.274329	0.706	0.781	4.85084e-22
PTGES3	2.50353e-26	0.243031	0.315	0.286	8.39632e-22
TPD52L1	3.71623e-26	0.327799	0.467	0.462	1.24635e-21
PLD5	3.90842e-26	-0.230838	0.124	0.201	1.31081e-21
OTOGL	4.15936e-26	-0.224322	0.097	0.175	1.39497e-21
HSP90AA1	4.23953e-26	0.29189	0.605	0.584	1.42185e-21
MTRNR2L12	4.54215e-26	0.340875	0.389	0.322	1.52335e-21
TSIX	1.06878e-25	-0.0719641	0.007	0.035	3.58449e-21
SLC4A4	1.069e-25	-0.411388	0.598	0.683	3.58522e-21
PLEC	1.31447e-25	0.223801	0.571	0.539	4.40846e-21
ZBTB7A	1.77081e-25	0.230604	0.352	0.301	5.93896e-21
PRNP	2.14232e-25	0.151589	0.58	0.593	7.18493e-21
CAPN2	3.18332e-25	0.249994	0.238	0.201	1.06762e-20
SRRM2	3.38132e-25	0.194652	0.575	0.551	1.13403e-20
S100B	3.64321e-25	-0.217289	0.09	0.159	1.22186e-20
HES5	3.81992e-25	-0.359799	0.046	0.101	1.28113e-20
FGGY	4.66814e-25	-0.157286	0.243	0.324	1.5656e-20
FTCDNL1	5.27545e-25	-0.181728	0.201	0.283	1.76928e-20
AGT	8.36123e-25	-0.354695	0.196	0.281	2.80419e-20
CALR	9.0256e-25	-0.217295	0.204	0.287	3.02701e-20
CHD5	9.27501e-25	0.240756	0.473	0.451	3.11065e-20
SESN1	9.84982e-25	0.239294	0.545	0.503	3.30343e-20
HMGB1	1.01348e-24	0.252849	0.608	0.632	3.39902e-20
MT1G	1.24238e-24	0.395042	0.183	0.135	4.16669e-20
MSMO1	1.3141e-24	-0.226267	0.137	0.217	4.40724e-20
CD9	1.37556e-24	-0.134033	0.034	0.075	4.61336e-20
ADGRB2	1.83925e-24	0.203603	0.348	0.316	6.16847e-20
HTRA1	2.25424e-24	-0.307267	0.285	0.367	7.56026e-20
PTPRG	2.65241e-24	-0.221326	0.737	0.789	8.89564e-20
EEF1A2	3.11237e-24	0.189664	0.415	0.413	1.04383e-19
ATG10	4.05809e-24	-0.20926	0.243	0.34	1.361e-19
MT1F	4.23964e-24	0.27957	0.132	0.091	1.42189e-19
FAIM2	4.72773e-24	0.244305	0.582	0.578	1.58559e-19
HGF	5.2106e-24	0.357535	0.192	0.161	1.74753e-19
AL355974.2	7.60436e-24	0.224021	0.069	0.035	2.55035e-19
GMDS-DT	1.01531e-23	-0.182643	0.376	0.479	3.40516e-19
AC016831.7	1.10328e-23	0.18515	0.933	0.909	3.70019e-19
FARP1	1.1361e-23	-0.234602	0.538	0.642	3.81024e-19
PTOV1	1.6005e-23	0.228446	0.348	0.306	5.36777e-19
RALGDS	1.85025e-23	-0.119487	0.271	0.349	6.20538e-19
ACTB	2.16886e-23	-0.211644	0.633	0.719	7.27391e-19
DGKZ	2.22435e-23	0.180942	0.526	0.515	7.46002e-19
SCRG1	3.34059e-23	-0.218957	0.091	0.152	1.12037e-18
TRMT9B	3.43072e-23	-0.161784	0.109	0.173	1.15059e-18
UBA6-AS1	3.59907e-23	-0.257127	0.468	0.574	1.20706e-18
LGI4	4.84537e-23	-0.261969	0.47	0.558	1.62504e-18
RUNDC3A	6.56449e-23	0.153699	0.388	0.392	2.2016e-18
AC011287.1	6.70377e-23	-0.366205	0.327	0.382	2.24831e-18
MIR4300HG	7.38551e-23	-0.412192	0.281	0.373	2.47695e-18
SFPQ	1.04433e-22	-0.186142	0.525	0.602	3.50249e-18
MMP28	1.08959e-22	-0.219177	0.104	0.166	3.65427e-18
STXBP6	1.16647e-22	-0.272449	0.318	0.413	3.91212e-18
LINC02060	1.46837e-22	-0.182052	0.075	0.126	4.92463e-18
SAT1	1.9373e-22	-0.230375	0.203	0.28	6.49732e-18
TASP1	2.43787e-22	-0.149658	0.288	0.37	8.17613e-18
LPCAT4	2.75191e-22	0.19779	0.277	0.239	9.22937e-18
VCAN	3.20977e-22	0.337824	0.129	0.076	1.07649e-17
CAMKV	3.45021e-22	0.241708	0.3	0.254	1.15713e-17
HFM1	3.63794e-22	-0.159671	0.089	0.15	1.22009e-17
KCNA2	3.68703e-22	0.219212	0.305	0.254	1.23656e-17
GMDS	3.82077e-22	-0.165146	0.343	0.423	1.28141e-17
GIT1	3.86973e-22	0.197786	0.337	0.301	1.29783e-17
SNPH	4.83084e-22	0.195062	0.35	0.319	1.62017e-17
BDNF-AS	7.4779e-22	-0.144481	0.171	0.239	2.50794e-17
GPHN	7.58219e-22	-0.154576	0.872	0.903	2.54292e-17
ZER1	7.79627e-22	0.162977	0.416	0.397	2.61471e-17
HMGN2	8.14363e-22	-0.153033	0.111	0.176	2.73121e-17
MAPK8IP3	1.11421e-21	0.150483	0.493	0.486	3.73683e-17
MPPED2	1.15672e-21	-0.225557	0.372	0.467	3.8794e-17
NNT	1.23659e-21	0.0756936	0.407	0.424	4.14727e-17
GPR37L1	1.26018e-21	-0.298388	0.271	0.349	4.2264e-17
AHNAK	1.38509e-21	0.305555	0.241	0.187	4.64531e-17
RPL41	1.40796e-21	-0.202706	0.15	0.222	4.72202e-17
PREX2	1.53773e-21	-0.259037	0.45	0.481	5.15723e-17
PILRB	1.621e-21	-0.147333	0.204	0.28	5.4365e-17
NRP1	1.97116e-21	-0.30504	0.302	0.39	6.61089e-17
GSAP	2.24279e-21	-0.10464	0.16	0.223	7.52186e-17
GJB6	2.53153e-21	-0.214138	0.116	0.179	8.49026e-17
BABAM2	2.9656e-21	-0.159293	0.5	0.587	9.94602e-17
CASC2	3.56445e-21	-0.18917	0.19	0.266	1.19545e-16
MYO6	3.6926e-21	-0.176411	0.605	0.684	1.23842e-16
HSPA5	3.71084e-21	-0.160708	0.12	0.184	1.24454e-16
RERG	3.9826e-21	-0.340448	0.213	0.295	1.33568e-16
AC008957.2	4.12869e-21	-0.187022	0.081	0.141	1.38468e-16
ADCY8	4.22125e-21	-0.0361819	0.294	0.352	1.41572e-16
TMEM161B-AS1	4.60503e-21	0.243121	0.828	0.803	1.54443e-16
MIR210HG	5.57671e-21	-0.0946798	0.019	0.049	1.87032e-16
PPFIA3	5.74634e-21	0.235113	0.313	0.267	1.92721e-16
HEPN1	6.20014e-21	-0.230338	0.106	0.169	2.0794e-16
AL513217.1	6.40752e-21	-0.165977	0.024	0.063	2.14895e-16
SLC6A1	6.78472e-21	-0.249609	0.229	0.308	2.27546e-16
CAMK2A	7.71117e-21	0.183197	0.492	0.503	2.58617e-16
CLIP2	7.8492e-21	0.201139	0.363	0.329	2.63247e-16
SLC25A29	7.99818e-21	-0.0686538	0.441	0.522	2.68243e-16
CTBP1-AS	8.22202e-21	-0.103324	0.058	0.1	2.7575e-16
DNAJB2	8.67943e-21	0.218409	0.517	0.488	2.91091e-16
TRPM3	9.1676e-21	-0.0642819	0.628	0.72	3.07463e-16
AF117829.1	9.54072e-21	-0.0820848	0.382	0.46	3.19977e-16
NKAIN4	1.37839e-20	-0.19133	0.043	0.092	4.62286e-16
CPLX2	1.62626e-20	0.241199	0.326	0.301	5.45415e-16
ITGB3BP	1.68366e-20	-0.142285	0.196	0.269	5.64665e-16
SYNM	1.68503e-20	0.211585	0.165	0.126	5.65126e-16
SEPT4	1.91212e-20	-0.199694	0.162	0.242	6.41286e-16
NCAN	2.14087e-20	0.166061	0.403	0.413	7.18006e-16
DDN	2.42072e-20	0.12552	0.124	0.091	8.11862e-16
LRRC4B	2.5835e-20	0.151654	0.337	0.317	8.66454e-16
SMAD1	3.12595e-20	0.169959	0.335	0.322	1.04838e-15
GEMIN8	3.23807e-20	-0.117912	0.075	0.127	1.08598e-15
KIAA0232	3.39949e-20	0.155913	0.495	0.474	1.14012e-15
MAST3	3.48471e-20	0.16123	0.387	0.388	1.1687e-15
YARS	3.64671e-20	0.184526	0.201	0.158	1.22303e-15
IFT88	3.79441e-20	-0.1012	0.218	0.282	1.27257e-15
HIBADH	3.9171e-20	-0.120817	0.251	0.321	1.31372e-15
CSRP1	3.9223e-20	0.270302	0.431	0.391	1.31546e-15
ITPKB	4.41311e-20	0.251071	0.428	0.419	1.48007e-15
EYA2	5.28122e-20	0.177848	0.262	0.253	1.77121e-15
HMBOX1	5.43542e-20	0.180194	0.484	0.481	1.82293e-15
SLCO1C1	5.70785e-20	-0.330143	0.268	0.342	1.9143e-15
MARCH6	5.73262e-20	0.202767	0.634	0.613	1.9226e-15
MAP1B	6.54161e-20	0.204447	0.632	0.611	2.19392e-15
AP000462.1	6.55516e-20	-0.174216	0.144	0.207	2.19847e-15
AL138828.1	6.91046e-20	-0.111139	0.081	0.131	2.31763e-15
SLC1A2	7.05942e-20	-0.663035	0.622	0.678	2.36759e-15
BSG	8.73993e-20	-0.215199	0.587	0.673	2.9312e-15
AC104596.1	8.84433e-20	-0.243155	0.251	0.332	2.96621e-15
FAM66C	9.05074e-20	-0.174203	0.213	0.298	3.03544e-15
LY6E	1.07325e-19	0.219847	0.215	0.167	3.59946e-15
RASD2	1.21455e-19	0.169973	0.148	0.112	4.07336e-15
ASIC2	1.23854e-19	0.257371	0.458	0.439	4.15381e-15
CFAP43	1.24193e-19	-0.0514395	0.083	0.12	4.16519e-15
PLCG2	1.24815e-19	0.21518	0.336	0.324	4.18604e-15
RNMT	1.35653e-19	-0.205033	0.336	0.431	4.54953e-15
PFKP	1.3965e-19	0.229964	0.228	0.191	4.68359e-15
SLC17A7	1.51166e-19	0.136377	0.378	0.387	5.0698e-15
SACS	1.71918e-19	0.187579	0.429	0.386	5.76579e-15
RIMS3	1.73531e-19	0.18592	0.289	0.263	5.81988e-15
SYNGR1	1.74122e-19	0.194528	0.366	0.337	5.83971e-15
CBX6	1.74885e-19	0.161202	0.273	0.242	5.86531e-15
AMPD2	1.95787e-19	0.197598	0.24	0.188	6.56629e-15
LRP2BP	2.49941e-19	-0.140175	0.136	0.194	8.38251e-15
AC109779.1	2.62805e-19	-0.240173	0.072	0.121	8.81395e-15
LINC01376	2.66186e-19	-0.223099	0.129	0.2	8.92734e-15
CALN1	2.87008e-19	-0.246877	0.311	0.399	9.62568e-15
WSB1	2.9786e-19	-0.15889	0.429	0.518	9.98962e-15
TARBP1	2.99237e-19	-0.1148	0.384	0.459	1.00358e-14
C9orf16	3.47015e-19	0.212893	0.245	0.215	1.16382e-14
CHGA	3.50707e-19	0.157813	0.291	0.273	1.1762e-14
PLCH1	3.57404e-19	0.260641	0.242	0.187	1.19866e-14
SPRY4-AS1	3.6345e-19	-0.0615851	0.141	0.192	1.21894e-14
CCDC14	3.88041e-19	-0.124149	0.225	0.301	1.30141e-14
MYLPF	3.95218e-19	0.160653	0.114	0.077	1.32548e-14
ATP1B2	4.05522e-19	-0.420932	0.41	0.456	1.36004e-14
SLX4IP	5.25822e-19	-0.129489	0.222	0.295	1.7635e-14
PAQR6	5.2835e-19	-0.131984	0.067	0.112	1.77198e-14
PTN	5.85582e-19	-0.317656	0.331	0.403	1.96392e-14
CASC17	6.03987e-19	0.24059	0.08	0.048	2.02565e-14
DNAJB6	6.38797e-19	0.148938	0.301	0.284	2.1424e-14
MT1E	8.11672e-19	0.310277	0.285	0.275	2.72219e-14
SEMA7A	8.57127e-19	0.143811	0.143	0.103	2.87463e-14
SLC7A2	8.96546e-19	0.295824	0.209	0.167	3.00684e-14
ACYP2	8.97661e-19	-0.143517	0.566	0.643	3.01057e-14
ARID4A	9.76069e-19	0.1305	0.361	0.35	3.27354e-14
THADA	9.7682e-19	-0.0737715	0.328	0.39	3.27606e-14
BAIAP2	1.04472e-18	0.19651	0.368	0.335	3.50379e-14
YWHAE	1.11888e-18	-0.174318	0.389	0.466	3.7525e-14
PTCHD1	1.34684e-18	0.209364	0.241	0.215	4.51702e-14
CCDC85B	1.35911e-18	0.163323	0.258	0.235	4.55818e-14
BMPR1A	1.81644e-18	0.143441	0.454	0.458	6.09199e-14
SCN1B	1.84669e-18	0.186155	0.267	0.251	6.19344e-14
TM7SF2	1.87691e-18	-0.153125	0.135	0.2	6.29479e-14
ADPGK-AS1	2.01728e-18	-0.144996	0.029	0.066	6.76555e-14
NTM	2.30608e-18	-0.300151	0.94	0.956	7.73414e-14
NRCAM	2.52702e-18	-0.145136	0.86	0.886	8.47512e-14
LONRF2	2.52908e-18	0.139984	0.423	0.407	8.48201e-14
PRKCB	2.59791e-18	0.182902	0.502	0.494	8.71288e-14
MAN2A1	2.70018e-18	-0.0677983	0.544	0.614	9.05588e-14
ATL2	2.81141e-18	-0.181357	0.317	0.393	9.4289e-14
HMGN1	2.9671e-18	-0.17258	0.119	0.183	9.95107e-14
MAGI2	2.98794e-18	-0.128436	0.988	0.993	1.00209e-13
ENTPD1	3.04188e-18	-0.187605	0.11	0.169	1.02019e-13
RPS25	3.05725e-18	-0.163493	0.131	0.191	1.02534e-13
PRELID2	3.19633e-18	-0.0959721	0.224	0.295	1.07199e-13
TFCP2	3.88034e-18	-0.0874124	0.266	0.328	1.30139e-13
CSGALNACT1	3.92641e-18	-0.354929	0.6	0.667	1.31684e-13
TEF	4.05186e-18	0.172462	0.257	0.212	1.35891e-13
RNF43	4.13586e-18	-0.172158	0.067	0.115	1.38709e-13
HAP1	4.16474e-18	0.199305	0.101	0.063	1.39677e-13
PDGFRB	4.55435e-18	0.151582	0.199	0.197	1.52744e-13
INTU	5.00006e-18	-0.191943	0.377	0.461	1.67692e-13
GPAM	5.25688e-18	-0.144186	0.172	0.226	1.76305e-13
KDM5D	5.40879e-18	0.166126	0.192	0.135	1.814e-13
MRPL41	5.82667e-18	0.198018	0.462	0.419	1.95415e-13
RNPC3	6.34363e-18	-0.118485	0.401	0.477	2.12753e-13
DDX5	7.27336e-18	0.138541	0.548	0.551	2.43934e-13
MGLL	7.61243e-18	0.00732518	0.249	0.285	2.55306e-13
ARMH1	7.91611e-18	-0.203009	0.139	0.206	2.6549e-13
ATG4B	8.14661e-18	0.200905	0.31	0.278	2.73221e-13
DNAH7	8.2776e-18	-0.277906	0.485	0.562	2.77614e-13
OLFM2	8.57086e-18	-0.143169	0.305	0.387	2.8745e-13
RFX2	8.88981e-18	0.193138	0.269	0.255	2.98147e-13
AL357153.2	8.95635e-18	-0.171627	0.289	0.372	3.00378e-13
MIB1	9.19469e-18	0.184949	0.488	0.46	3.08371e-13
PPIB	9.84822e-18	-0.164877	0.098	0.152	3.3029e-13
TMEM59L	1.15129e-17	0.12554	0.526	0.531	3.8612e-13
SLC39A12	1.33179e-17	0.216365	0.281	0.269	4.46656e-13
PCDH9-AS2	1.5321e-17	-0.133195	0.173	0.237	5.13837e-13
RALGAPA2	1.58558e-17	-0.221595	0.463	0.548	5.31771e-13
TESK2	1.58766e-17	-0.122102	0.167	0.221	5.32469e-13
AC092069.1	1.60613e-17	-0.118807	0.041	0.08	5.38663e-13
ATP6V0D1	1.65553e-17	0.184812	0.239	0.196	5.55233e-13
MEGF9	1.91917e-17	0.154167	0.491	0.495	6.43652e-13
B4GALNT4	2.02622e-17	0.249056	0.525	0.504	6.79555e-13
SELENOW	2.0904e-17	0.168228	0.444	0.423	7.01077e-13
TUBA1B	2.20135e-17	-0.294671	0.383	0.453	7.38288e-13
AIG1	2.23861e-17	-0.165036	0.476	0.56	7.50785e-13
TMEM63B	2.3096e-17	0.169323	0.362	0.335	7.74594e-13
AGAP3	2.32021e-17	0.166656	0.402	0.382	7.78152e-13
LCLAT1	2.44254e-17	-0.111212	0.215	0.278	8.1918e-13
LINC00894	2.81487e-17	-0.0979997	0.348	0.419	9.44051e-13
SENP7	2.86609e-17	-0.0684681	0.347	0.409	9.61229e-13
DYNC1I2	2.99042e-17	-0.117956	0.323	0.393	1.00293e-12
DPF3	3.06477e-17	-0.0692855	0.217	0.273	1.02786e-12
ULK1	3.19916e-17	0.130354	0.239	0.217	1.07293e-12
ENOX1	3.22964e-17	-0.135995	0.615	0.688	1.08316e-12
ANAPC16	3.31398e-17	0.167863	0.261	0.243	1.11144e-12
ZMYND8	3.46323e-17	0.133263	0.535	0.519	1.1615e-12
FERMT2	3.60514e-17	-0.203484	0.247	0.318	1.20909e-12
GOLGA8B	4.33005e-17	-0.176996	0.295	0.383	1.45221e-12
PTCHD1-AS	4.86219e-17	0.151601	0.509	0.549	1.63068e-12
LINC02359	5.0987e-17	-0.0540954	0.032	0.062	1.71e-12
TLCD1	5.45587e-17	-0.0828075	0.015	0.042	1.82979e-12
ENOSF1	5.69779e-17	-0.164183	0.05	0.099	1.91092e-12
SLC1A3	6.04788e-17	-0.39876	0.564	0.594	2.02834e-12
KIF1A	6.14181e-17	0.117107	0.528	0.532	2.05984e-12
CDC14B	6.55624e-17	-0.124183	0.341	0.417	2.19883e-12
RORB	6.78441e-17	-0.25836	0.574	0.649	2.27536e-12
RHOQ	6.8579e-17	0.150792	0.227	0.219	2.3e-12
FAM66D	6.87716e-17	-0.193912	0.328	0.402	2.30646e-12
LMO4	7.12155e-17	0.12084	0.442	0.439	2.38843e-12
ATP6V0B	7.24635e-17	0.118284	0.34	0.347	2.43028e-12
TUBB4A	7.948e-17	-0.181147	0.232	0.305	2.6656e-12
SLC22A10	8.23001e-17	-0.243086	0.119	0.182	2.76018e-12
RBMX	8.33589e-17	-0.135117	0.242	0.317	2.79569e-12
PPP2R1A	8.89476e-17	0.0846658	0.418	0.441	2.98312e-12
BRD4	1.01059e-16	0.119911	0.398	0.389	3.38932e-12
SRCIN1	1.03215e-16	0.183381	0.354	0.326	3.46163e-12
PYGB	1.04103e-16	0.167128	0.373	0.341	3.49141e-12
SEPT2	1.04939e-16	-0.138065	0.332	0.414	3.51944e-12
DHFR	1.05444e-16	0.237836	0.399	0.364	3.53639e-12
COL27A1	1.06152e-16	0.186207	0.154	0.119	3.56013e-12
NRBP2	1.16835e-16	-0.162221	0.19	0.259	3.91841e-12
KCNB2	1.17174e-16	-0.238485	0.386	0.414	3.92977e-12
DAD1	1.25834e-16	-0.0669997	0.062	0.099	4.22024e-12
HOPX	1.28794e-16	-0.0893021	0.24	0.305	4.31949e-12
HSD17B12	1.31868e-16	-0.162551	0.369	0.45	4.42258e-12
RBMS3-AS3	1.36716e-16	-0.118724	0.05	0.088	4.58519e-12
LRRC49	1.37202e-16	-0.105255	0.289	0.356	4.60149e-12
ORC3	1.38616e-16	-0.0884436	0.201	0.255	4.64892e-12
AC093157.1	1.48382e-16	-0.115616	0.1	0.147	4.97645e-12
JPH3	1.51582e-16	0.14405	0.231	0.206	5.08375e-12
DMTN	1.51752e-16	0.14886	0.299	0.277	5.08944e-12
CD63	1.58701e-16	-0.182312	0.153	0.215	5.32252e-12
DDX3Y	1.59172e-16	0.175529	0.168	0.108	5.33829e-12
EFR3B	1.62337e-16	-0.177482	0.321	0.399	5.44445e-12
PLXNB1	1.62699e-16	0.245309	0.384	0.348	5.45659e-12
LMBRD1	1.75173e-16	-0.125725	0.382	0.46	5.87494e-12
TMSB4X	1.79462e-16	-0.267183	0.362	0.44	6.01879e-12
MARCKSL1	1.92293e-16	-0.159177	0.102	0.156	6.44913e-12
GALNT7	1.96095e-16	-0.0211736	0.3	0.354	6.57664e-12
ADGRL3	2.27951e-16	-0.109963	0.965	0.973	7.645e-12
DPP7	2.28085e-16	0.167429	0.511	0.489	7.64952e-12
FADS3	2.36289e-16	-0.133324	0.236	0.299	7.92465e-12
PRICKLE2	2.48134e-16	0.149473	0.558	0.549	8.3219e-12
AC100818.1	2.49606e-16	-0.134893	0.05	0.095	8.37128e-12
PLS3	2.67326e-16	-0.0739205	0.136	0.184	8.96557e-12
SCHLAP1	2.86116e-16	-0.16753	0.092	0.149	9.59577e-12
AC037459.2	3.2465e-16	-0.124627	0.064	0.105	1.08881e-11
ADK	3.35978e-16	-0.0982491	0.518	0.588	1.1268e-11
PWAR6	3.39353e-16	0.152116	0.413	0.39	1.13812e-11
JUNB	3.58641e-16	-0.223847	0.077	0.126	1.20281e-11
NCS1	3.62989e-16	0.135844	0.322	0.307	1.21739e-11
LFNG	3.63131e-16	-0.0910319	0.062	0.096	1.21787e-11
PID1	3.82321e-16	-0.0182247	0.271	0.319	1.28223e-11
BCKDHB	3.93407e-16	-0.119523	0.504	0.581	1.31941e-11
LINC02256	4.33392e-16	-0.136543	0.159	0.226	1.45351e-11
DPF1	4.6568e-16	0.152188	0.188	0.152	1.5618e-11
EDNRB	4.79583e-16	-0.078363	0.141	0.19	1.60842e-11
AL627171.2	4.88397e-16	0.136279	0.104	0.071	1.63799e-11
AL391807.1	5.24106e-16	-0.0535471	0.234	0.29	1.75775e-11
TUBA1A	6.04536e-16	-0.165034	0.188	0.249	2.02749e-11
TERF2IP	6.33298e-16	0.115934	0.418	0.414	2.12395e-11
PADI2	6.35298e-16	0.221368	0.151	0.126	2.13066e-11
NCEH1	6.41749e-16	0.120781	0.371	0.355	2.1523e-11
CEP83	6.67644e-16	-0.136097	0.174	0.237	2.23914e-11
PMP22	6.96282e-16	-0.191309	0.177	0.243	2.33519e-11
LINC02062	7.15743e-16	-0.151352	0.25	0.325	2.40046e-11
TLE4	7.46361e-16	0.130721	0.436	0.436	2.50315e-11
CAMKK1	7.9007e-16	0.156477	0.267	0.244	2.64974e-11
HNRNPD	8.09957e-16	-0.0598523	0.265	0.317	2.71643e-11
HIP1R	8.27461e-16	-0.204653	0.276	0.345	2.77514e-11
AL109615.3	8.31709e-16	-0.0727227	0.016	0.044	2.78939e-11
AL365273.2	9.09903e-16	-0.164354	0.106	0.158	3.05163e-11
KIAA2026	9.25156e-16	0.137589	0.469	0.465	3.10279e-11
H3F3B	9.67123e-16	-0.20058	0.188	0.253	3.24354e-11
AC109492.1	9.7764e-16	-0.226372	0.015	0.042	3.27881e-11
ANKDD1A	1.03825e-15	-0.170236	0.278	0.345	3.48209e-11
AC025159.1	1.06593e-15	0.195893	0.415	0.399	3.57493e-11
THNSL2	1.12673e-15	-0.0715429	0.035	0.063	3.77881e-11
FTCD	1.13265e-15	-0.107215	0.102	0.154	3.79867e-11
EGLN3	1.13483e-15	0.151183	0.311	0.322	3.80601e-11
TMEM130	1.15833e-15	0.136041	0.254	0.231	3.88479e-11
SLC44A5	1.20246e-15	-0.221798	0.302	0.366	4.03281e-11
NKAIN3	1.21033e-15	-0.319788	0.464	0.506	4.0592e-11
PURA	1.26916e-15	0.110615	0.405	0.394	4.2565e-11
JAM2	1.28965e-15	0.0143901	0.157	0.19	4.32522e-11
SLITRK5	1.31646e-15	0.138224	0.308	0.289	4.41515e-11
LRRC37A3	1.37911e-15	-0.165847	0.341	0.415	4.62526e-11
ULK4	1.43567e-15	-0.0813613	0.347	0.415	4.81496e-11
REEP2	1.5118e-15	0.185825	0.362	0.342	5.07027e-11
RETREG2	1.53418e-15	0.161992	0.259	0.227	5.14532e-11
CEP192	1.55928e-15	-0.0888895	0.36	0.428	5.2295e-11
AC021231.1	1.59854e-15	-0.158061	0.155	0.214	5.3612e-11
GPR162	1.63936e-15	0.156174	0.242	0.213	5.49808e-11
NARS2	1.67808e-15	-0.0802805	0.148	0.197	5.62794e-11
AGBL1	1.69314e-15	0.0557704	0.102	0.118	5.67844e-11
ATP5IF1	1.74834e-15	-0.163418	0.124	0.188	5.86358e-11
SLC4A8	1.77068e-15	0.13305	0.298	0.284	5.93852e-11
LINC02340	1.78712e-15	-0.177383	0.102	0.161	5.99365e-11
OSBPL9	1.83716e-15	-0.077256	0.334	0.4	6.16146e-11
RNF208	2.00094e-15	0.163432	0.297	0.278	6.71076e-11
TMEM232	2.04426e-15	-0.180621	0.583	0.656	6.85602e-11
ITM2B	2.09109e-15	-0.167317	0.491	0.568	7.01309e-11
LDAH	2.13432e-15	-0.138	0.146	0.208	7.15808e-11
GABRA1	2.22096e-15	0.126648	0.357	0.351	7.44864e-11
TPCN1	2.22353e-15	-0.124687	0.325	0.391	7.45726e-11
ETFDH	2.22572e-15	-0.0937121	0.164	0.215	7.46462e-11
SRSF2	2.25176e-15	-0.110758	0.142	0.201	7.55195e-11
DGCR2	2.30718e-15	0.0929991	0.35	0.354	7.73782e-11
UMAD1	2.32524e-15	-0.118918	0.419	0.498	7.79837e-11
BBS4	2.33559e-15	-0.0772983	0.102	0.142	7.83312e-11
APIP	2.36082e-15	-0.144401	0.13	0.191	7.9177e-11
RAB34	2.36863e-15	-0.123139	0.073	0.116	7.94391e-11
IQCA1	2.38105e-15	-0.154441	0.307	0.379	7.98558e-11
AC243829.1	2.57219e-15	-0.0619988	0.032	0.063	8.62661e-11
SETX	2.65596e-15	-0.0962721	0.343	0.402	8.90757e-11
TFB1M	2.79343e-15	-0.10088	0.135	0.188	9.36862e-11
LRRC37A2	2.87978e-15	-0.136975	0.142	0.198	9.6582e-11
KAT2A	2.89387e-15	0.187187	0.44	0.406	9.70545e-11
ZFYVE16	2.93282e-15	-0.0895008	0.415	0.483	9.83611e-11
ITGB8	2.93846e-15	0.217509	0.45	0.431	9.85502e-11
LMCD1-AS1	2.9791e-15	-0.113543	0.357	0.43	9.99131e-11
NRG2	3.31011e-15	-0.0735649	0.273	0.332	1.11014e-10
CDKL1	3.37937e-15	0.146073	0.274	0.259	1.13337e-10
CENPP	3.46765e-15	0.189973	0.292	0.252	1.16298e-10
ITPR1	3.49229e-15	0.137729	0.456	0.446	1.17124e-10
VSTM2A	3.73268e-15	0.154702	0.316	0.295	1.25186e-10
BAIAP3	3.88349e-15	0.203665	0.362	0.316	1.30245e-10
ESF1	4.10652e-15	-0.149891	0.292	0.359	1.37725e-10
PKD1	4.28656e-15	0.0756293	0.566	0.576	1.43763e-10
JAZF1-AS1	4.50622e-15	-0.0904683	0.096	0.148	1.5113e-10
COL6A1	4.81783e-15	0.176391	0.362	0.334	1.6158e-10
SESN3	4.9757e-15	0.133078	0.552	0.536	1.66875e-10
ACTG1	5.0512e-15	-0.260751	0.37	0.45	1.69407e-10
THUMPD3-AS1	5.32958e-15	0.0714724	0.216	0.224	1.78743e-10
TTBK2	5.39391e-15	0.128788	0.539	0.525	1.80901e-10
MFN1	5.47449e-15	-0.0775219	0.216	0.276	1.83603e-10
CA11	5.52902e-15	0.150902	0.286	0.263	1.85432e-10
VCL	5.53267e-15	-0.121189	0.255	0.323	1.85555e-10
ADAMTS2	5.56507e-15	0.105753	0.105	0.065	1.86641e-10
ARFGAP1	5.58191e-15	0.152224	0.358	0.333	1.87206e-10
FADS2	5.67775e-15	-0.210179	0.171	0.24	1.9042e-10
RHBDD2	5.79507e-15	0.166563	0.365	0.35	1.94355e-10
TPPP	6.36872e-15	0.124676	0.341	0.336	2.13594e-10
CPLANE1	6.84213e-15	-0.0017169	0.464	0.509	2.29471e-10
UQCRC2	6.92063e-15	-0.118393	0.247	0.311	2.32104e-10
PDS5B	7.00311e-15	0.177082	0.584	0.56	2.3487e-10
ST8SIA1	7.02224e-15	0.189351	0.443	0.43	2.35512e-10
ZDHHC21	7.40744e-15	-0.129403	0.542	0.608	2.48431e-10
NDRG4	7.43507e-15	-0.0459946	0.44	0.497	2.49357e-10
ITGB4	7.46549e-15	-0.271574	0.188	0.263	2.50378e-10
SCRN2	8.04423e-15	-0.0308266	0.084	0.11	2.69787e-10
FBXL4	8.34342e-15	-0.026427	0.253	0.297	2.79822e-10
LRMDA	9.3924e-15	-0.349954	0.246	0.309	3.15002e-10
REPS1	9.94812e-15	-0.157213	0.524	0.595	3.3364e-10
ENO2	1.01536e-14	0.140006	0.509	0.506	3.40532e-10
TNIK	1.02384e-14	-0.360273	0.79	0.828	3.43376e-10
WDR17	1.07151e-14	-0.150572	0.487	0.554	3.59363e-10
SPATA6	1.08117e-14	-0.190647	0.379	0.462	3.62604e-10
GOLGA4	1.13745e-14	0.122571	0.558	0.565	3.81476e-10
CABLES1	1.15973e-14	-0.285547	0.407	0.456	3.88949e-10
HP1BP3	1.1649e-14	0.141352	0.524	0.51	3.90684e-10
GPS2	1.16921e-14	0.171156	0.18	0.139	3.92131e-10
FGFR3	1.19824e-14	-0.293134	0.363	0.413	4.01867e-10
ZBBX	1.2395e-14	-0.199735	0.193	0.253	4.15703e-10
TMTC1	1.26011e-14	0.18591	0.484	0.455	4.22616e-10
NMD3	1.26647e-14	-0.124351	0.251	0.315	4.24749e-10
CADM3	1.3159e-14	0.100772	0.349	0.346	4.41328e-10
CAMK2B	1.37178e-14	0.127723	0.579	0.581	4.60067e-10
TAF1D	1.4164e-14	-0.094081	0.284	0.345	4.75033e-10
GLUD1	1.44934e-14	-0.265622	0.414	0.483	4.86079e-10
ARNTL	1.48984e-14	0.128478	0.288	0.278	4.99662e-10
DLG4	1.52986e-14	0.160364	0.298	0.277	5.13086e-10
ACSS1	1.53321e-14	-0.267689	0.294	0.361	5.14208e-10
HSPA1B	1.54945e-14	0.249138	0.192	0.154	5.19654e-10
AGAP4	1.58992e-14	-0.0879258	0.137	0.188	5.33226e-10
NAALADL2	1.67985e-14	-0.209129	0.479	0.566	5.63388e-10
SEMA6B	1.6822e-14	0.145353	0.239	0.218	5.64177e-10
UPP2	1.69362e-14	-0.188627	0.281	0.355	5.68008e-10
MEF2C-AS1	1.69534e-14	-0.107235	0.64	0.7	5.68583e-10
AC073050.1	1.73247e-14	-0.200063	0.727	0.785	5.81035e-10
SIPA1L2	1.79554e-14	-0.103821	0.173	0.23	6.02189e-10
ZRANB2	1.81472e-14	0.000792056	0.441	0.486	6.0862e-10
TAF1C	1.81601e-14	0.186419	0.212	0.181	6.09052e-10
FAM107A	1.92006e-14	0.245082	0.365	0.343	6.4395e-10
NTNG2	1.94148e-14	-0.202476	0.162	0.218	6.51133e-10
PPP3CC	2.12852e-14	-0.0779224	0.298	0.355	7.13861e-10
YPEL3	2.14996e-14	0.151758	0.423	0.411	7.21054e-10
LINC01004	2.22033e-14	0.0460772	0.293	0.318	7.44654e-10
ATRX	2.23908e-14	0.0647053	0.648	0.67	7.50943e-10
CD38	2.24929e-14	-0.14786	0.036	0.074	7.54368e-10
GPM6A	2.34088e-14	-0.223225	0.932	0.953	7.85086e-10
KIF9-AS1	2.47142e-14	-0.0624279	0.312	0.364	8.28865e-10
DNAJB1	2.55071e-14	0.191223	0.231	0.193	8.55457e-10
TXNIP	2.7163e-14	-0.230585	0.156	0.211	9.10992e-10
SLC15A2	2.74368e-14	-0.091578	0.24	0.289	9.20176e-10
LY86-AS1	2.74471e-14	-0.221622	0.274	0.333	9.20522e-10
ANO10	2.77229e-14	-0.10493	0.335	0.398	9.29771e-10
IQGAP1	2.95186e-14	-0.00719031	0.235	0.273	9.89996e-10
CTIF	2.96671e-14	0.10086	0.501	0.502	9.94977e-10
CCDC7	2.98741e-14	-0.113573	0.338	0.413	1.00192e-09
DOK5	3.0823e-14	-0.0783111	0.241	0.299	1.03374e-09
PRMT8	3.10952e-14	-0.0873936	0.108	0.153	1.04287e-09
MPC1	3.27022e-14	-0.0703234	0.16	0.204	1.09677e-09
DPY19L3	3.35561e-14	-0.148757	0.202	0.261	1.1254e-09
AASS	3.40337e-14	-0.0996551	0.157	0.202	1.14142e-09
COL6A2	3.50137e-14	0.119939	0.034	0.012	1.17429e-09
KLRD1	3.51845e-14	-0.0864101	0.08	0.125	1.18002e-09
ARFGEF2	3.57492e-14	0.0867079	0.362	0.365	1.19896e-09
SUN2	3.7308e-14	0.164848	0.358	0.339	1.25124e-09
TNRC6B	3.77046e-14	0.106357	0.83	0.816	1.26454e-09
SRP54	3.8156e-14	-0.0699115	0.128	0.171	1.27968e-09
INTS1	3.8509e-14	0.185171	0.351	0.313	1.29151e-09
NCAM1	4.02686e-14	-0.13153	0.872	0.902	1.35053e-09
NAP1L1	4.04372e-14	0.0848964	0.517	0.53	1.35618e-09
XPR1	4.09488e-14	-0.0744815	0.398	0.456	1.37334e-09
NUAK1	4.15291e-14	0.119463	0.363	0.359	1.3928e-09
EPHB6	4.20076e-14	0.15119	0.357	0.342	1.40885e-09
CYP46A1	4.55987e-14	0.135526	0.384	0.368	1.52929e-09
JMJD1C	4.58996e-14	-0.137383	0.766	0.803	1.53938e-09
HMGCS1	4.63874e-14	-0.124166	0.135	0.19	1.55574e-09
RIMS4	4.66733e-14	0.133218	0.134	0.092	1.56533e-09
CLTB	4.71581e-14	0.13809	0.236	0.218	1.58159e-09
BRD2	4.73187e-14	0.173442	0.271	0.23	1.58697e-09
DPH6	4.73495e-14	-0.194352	0.313	0.391	1.58801e-09
JDP2	4.90704e-14	0.159529	0.198	0.175	1.64572e-09
MAL	5.00707e-14	-0.108095	0.089	0.131	1.67927e-09
AC113414.1	5.05439e-14	-0.124795	0.162	0.21	1.69514e-09
WASHC4	5.59155e-14	-0.0549292	0.25	0.299	1.87529e-09
AC008014.1	5.63327e-14	0.139698	0.262	0.273	1.88929e-09
ARHGAP29	5.69752e-14	0.149671	0.166	0.16	1.91083e-09
ORMDL1	5.73642e-14	-0.106533	0.165	0.224	1.92388e-09
AC093110.1	5.82721e-14	-0.0700416	0.017	0.04	1.95433e-09
BCL2	6.02308e-14	-0.122176	0.511	0.581	2.02002e-09
DPH6-DT	6.04972e-14	-0.0667386	0.357	0.409	2.02895e-09
CEP85L	6.09585e-14	-0.123882	0.519	0.585	2.04443e-09
FAM184A	6.10028e-14	-0.0924059	0.378	0.442	2.04591e-09
FOS	6.17403e-14	-0.241805	0.041	0.081	2.07065e-09
CDH23	6.30132e-14	0.117135	0.09	0.076	2.11334e-09
H1FX	6.39669e-14	0.161843	0.288	0.259	2.14532e-09
AC009262.1	6.4385e-14	-0.0446494	0.025	0.05	2.15935e-09
NPEPPS	6.80292e-14	0.111214	0.504	0.502	2.28156e-09
ZNF451	6.94386e-14	0.0979512	0.458	0.455	2.32883e-09
AC093879.1	7.17752e-14	-0.0826891	0.079	0.116	2.4072e-09
CD47	7.51845e-14	-0.121138	0.492	0.569	2.52154e-09
KCNJ6	7.5319e-14	0.152451	0.373	0.354	2.52605e-09
PGM2L1	7.56693e-14	0.0991448	0.251	0.244	2.5378e-09
GALC	7.56735e-14	-0.0913785	0.142	0.197	2.53794e-09
RBM6	7.68107e-14	0.125747	0.667	0.671	2.57608e-09
RSRP1	7.73497e-14	-0.108917	0.442	0.518	2.59415e-09
ANKS6	7.98347e-14	-0.0893504	0.174	0.228	2.67749e-09
SLC7A5	8.19717e-14	0.154754	0.17	0.131	2.74917e-09
HSP90AB1	8.30585e-14	0.126436	0.537	0.526	2.78562e-09
ARID4B	8.46937e-14	0.0283046	0.538	0.569	2.84046e-09
DMGDH	8.59799e-14	-0.0715812	0.171	0.214	2.88359e-09
KANSL1	8.63366e-14	-0.171332	0.643	0.691	2.89556e-09
ASTN2	8.86754e-14	0.169629	0.682	0.673	2.974e-09
COL23A1	8.9269e-14	0.118236	0.161	0.161	2.9939e-09
DYNC1H1	9.54892e-14	0.0476492	0.449	0.475	3.20252e-09
AC009126.1	1.00019e-13	-0.0901352	0.163	0.217	3.35444e-09
MT1M	1.0341e-13	0.292248	0.177	0.143	3.46816e-09
PAPLN	1.03566e-13	-0.200112	0.16	0.217	3.47341e-09
DTX3	1.04362e-13	0.180696	0.331	0.29	3.50008e-09
WDR35	1.05246e-13	-0.0529239	0.114	0.151	3.52973e-09
NFE2L2	1.07487e-13	-0.0873987	0.426	0.495	3.60488e-09
MICALL2	1.07959e-13	0.167384	0.403	0.39	3.62074e-09
TTYH1	1.11098e-13	-0.33098	0.496	0.564	3.72602e-09
TMEM164	1.12917e-13	-0.131592	0.249	0.306	3.787e-09
TNPO2	1.15925e-13	0.127564	0.353	0.335	3.88791e-09
PTPRJ	1.19563e-13	0.0193756	0.412	0.455	4.00989e-09
ZNF404	1.25333e-13	-0.0968118	0.055	0.092	4.20341e-09
GRK3	1.26726e-13	0.131728	0.494	0.493	4.25014e-09
ARHGAP31	1.27255e-13	0.127188	0.258	0.254	4.26788e-09
MEIS1	1.28373e-13	-0.132418	0.143	0.192	4.30536e-09
DENND6A	1.3071e-13	-0.0208473	0.235	0.274	4.38376e-09
NOL10	1.30756e-13	-0.0508614	0.249	0.292	4.38529e-09
SECISBP2L	1.31606e-13	-0.0861326	0.378	0.436	4.41379e-09
HIBCH	1.3367e-13	0.134176	0.515	0.527	4.48301e-09
DNAJC13	1.35949e-13	-0.061866	0.263	0.318	4.55945e-09
AC104806.2	1.3778e-13	0.159357	0.274	0.244	4.62085e-09
LINC01250	1.38975e-13	-0.202423	0.345	0.379	4.66093e-09
CFAP221	1.39655e-13	-0.141839	0.212	0.277	4.68376e-09
LINC01748	1.41825e-13	-0.195453	0.279	0.349	4.75651e-09
METTL15	1.46853e-13	-0.0889075	0.444	0.51	4.92517e-09
AKAP13	1.51701e-13	-0.127558	0.373	0.443	5.08774e-09
CBX5	1.56013e-13	0.138738	0.273	0.255	5.23236e-09
DDX6	1.56463e-13	0.0569918	0.308	0.326	5.24744e-09
DUSP8	1.56987e-13	0.153279	0.227	0.199	5.26504e-09
AC007364.1	1.57852e-13	-0.136377	0.125	0.172	5.29403e-09
METRN	1.5943e-13	-0.10274	0.352	0.411	5.34698e-09
ADGRG1	1.5979e-13	-0.143748	0.263	0.331	5.35904e-09
ODR4	1.60423e-13	-0.0119053	0.192	0.226	5.38027e-09
RPS18	1.79492e-13	-0.132951	0.077	0.126	6.01981e-09
PCDH11X	1.81394e-13	-0.151673	0.102	0.155	6.08359e-09
PACRG	1.82198e-13	-0.140758	0.34	0.417	6.11056e-09
AC053527.1	1.85104e-13	-0.169441	0.232	0.299	6.20802e-09
FAR1	1.87912e-13	-0.076304	0.409	0.467	6.3022e-09
PIP5K1C	1.88532e-13	0.136719	0.228	0.203	6.32299e-09
DYNLL2	1.89044e-13	0.121304	0.275	0.256	6.34016e-09
KCNMB2-AS1	1.8952e-13	0.2146	0.3	0.299	6.35611e-09
NBPF26	1.89706e-13	-0.050463	0.097	0.129	6.36237e-09
SDC4	1.92796e-13	-0.250247	0.276	0.343	6.46599e-09
SPRED1	1.99633e-13	-0.175315	0.466	0.538	6.69529e-09
IQCK	2.02157e-13	0.0150368	0.322	0.352	6.77993e-09
EIF3E	2.02719e-13	-0.168328	0.261	0.332	6.7988e-09
CDC16	2.04793e-13	-0.105883	0.21	0.262	6.86835e-09
ME1	2.09185e-13	-0.145188	0.381	0.447	7.01566e-09
THOC1	2.14906e-13	-0.0205447	0.198	0.236	7.20752e-09
XRRA1	2.15736e-13	-0.0534785	0.237	0.289	7.23535e-09
RAPGEF3	2.19539e-13	-0.231858	0.3	0.363	7.36288e-09
CDC42SE1	2.2624e-13	-0.11231	0.17	0.223	7.58765e-09
CHDH	2.32052e-13	0.194625	0.122	0.088	7.78257e-09
BTAF1	2.35622e-13	-0.0294386	0.3	0.348	7.9023e-09
LINC01115	2.3901e-13	-0.0350679	0.013	0.033	8.01592e-09
CELF1	2.40089e-13	0.0889584	0.628	0.631	8.05209e-09
STIM2	2.42247e-13	0.0277835	0.363	0.392	8.12448e-09
ABHD3	2.43072e-13	0.0851558	0.14	0.149	8.15216e-09
CDK5R2	2.47618e-13	0.118466	0.168	0.145	8.30462e-09
KCTD17	2.51391e-13	0.115191	0.231	0.215	8.43115e-09
AF123462.1	2.56867e-13	-0.117591	0.036	0.069	8.6148e-09
ADAM15	2.58858e-13	-0.0795066	0.128	0.168	8.68159e-09
TBC1D3D	2.63613e-13	-0.0498046	0.013	0.033	8.84104e-09
TMEM246	2.68691e-13	0.100706	0.15	0.128	9.01135e-09
RHOT1	2.71798e-13	0.153238	0.468	0.463	9.11556e-09
FSTL3	2.7365e-13	-0.121607	0.17	0.218	9.17766e-09
PDK4	2.75604e-13	-0.225843	0.129	0.178	9.2432e-09
FXR1	2.78176e-13	0.127922	0.466	0.47	9.32946e-09
AGAP9	2.79499e-13	-0.0837895	0.092	0.137	9.37385e-09
FGFRL1	2.79786e-13	-0.165967	0.102	0.151	9.38346e-09
CTDSPL2	2.81442e-13	0.0209255	0.245	0.268	9.43899e-09
PPP1R9B	2.82112e-13	0.12566	0.185	0.156	9.46147e-09
CMC1	2.84601e-13	-0.0308757	0.199	0.237	9.54495e-09
PRRX1	2.95517e-13	0.269066	0.208	0.161	9.91106e-09
GRK2	3.01702e-13	0.15141	0.323	0.298	1.01185e-08
PDCD6IP	3.02505e-13	-0.128171	0.321	0.395	1.01454e-08
FABP5	3.1358e-13	-0.146885	0.054	0.102	1.05168e-08
SNTG2	3.1729e-13	-0.0595493	0.024	0.053	1.06413e-08
ALS2CL	3.19588e-13	-0.0742045	0.079	0.119	1.07184e-08
HNRNPLL	3.24721e-13	0.107057	0.332	0.329	1.08905e-08
AC022294.1	3.54215e-13	-0.0868808	0.027	0.053	1.18797e-08
RPS14	3.71693e-13	-0.0933144	0.134	0.181	1.24658e-08
SEPT8	3.72053e-13	0.139283	0.322	0.323	1.24779e-08
NME9	3.73843e-13	0.0143102	0.183	0.211	1.2538e-08
TUBB	3.74947e-13	-0.112022	0.229	0.287	1.2575e-08
LRP4	3.82965e-13	0.0439053	0.545	0.586	1.28439e-08
CYP2J2	3.95901e-13	-0.0733879	0.085	0.121	1.32777e-08
THBS4	3.99186e-13	-0.0922545	0.125	0.168	1.33879e-08
TRPC1	4.12727e-13	-0.0757711	0.407	0.472	1.3842e-08
FAM227B	4.21483e-13	-0.111333	0.115	0.162	1.41357e-08
FBXL7	4.34472e-13	-0.283537	0.521	0.554	1.45713e-08
USP9X	4.39628e-13	0.0364076	0.382	0.4	1.47443e-08
NEK1	4.44887e-13	-0.125674	0.444	0.517	1.49206e-08
CHCHD3	4.55046e-13	-0.0861855	0.494	0.557	1.52613e-08
PLA2G4A	4.64627e-13	-0.0282951	0.064	0.094	1.55827e-08
PRRC2B	4.69085e-13	0.132834	0.471	0.458	1.57322e-08
ACTR2	5.01368e-13	0.0460104	0.354	0.368	1.68149e-08
HTT	5.01885e-13	0.0689936	0.408	0.415	1.68322e-08
EXOC1	5.07139e-13	-0.102693	0.287	0.358	1.70084e-08
PPIP5K2	5.29864e-13	-0.105889	0.338	0.405	1.77706e-08
SOD3	5.48488e-13	-0.0920982	0.035	0.063	1.83952e-08
A2ML1	5.54388e-13	0.15831	0.089	0.069	1.85931e-08
SERHL2	5.55198e-13	0.134851	0.091	0.069	1.86202e-08
LINC01322	5.57889e-13	0.181781	0.214	0.19	1.87105e-08
PER1	5.65833e-13	0.159851	0.305	0.275	1.89769e-08
RGS11	5.69574e-13	-0.137513	0.321	0.389	1.91024e-08
PQLC1	5.69969e-13	0.131515	0.23	0.203	1.91156e-08
RFTN2	5.74664e-13	0.157375	0.316	0.303	1.92731e-08
C9orf3	5.88371e-13	-0.11882	0.513	0.587	1.97328e-08
GADD45B	5.88568e-13	-0.133802	0.037	0.066	1.97394e-08
FAM120B	5.93355e-13	-0.077547	0.377	0.434	1.98999e-08
DZIP3	5.96499e-13	-0.10192	0.412	0.478	2.00054e-08
SAP18	6.17916e-13	-0.0510775	0.092	0.126	2.07237e-08
DMXL2	6.34394e-13	-0.109891	0.416	0.485	2.12763e-08
AKAP7	6.39379e-13	-0.110959	0.261	0.32	2.14435e-08
DDR2	6.7009e-13	0.188977	0.168	0.133	2.24735e-08
UGP2	6.71636e-13	-0.203964	0.327	0.407	2.25253e-08
ATP2B1	6.82851e-13	0.0814533	0.566	0.584	2.29015e-08
ALMS1	6.88053e-13	-0.0761418	0.291	0.35	2.30759e-08
RPRD1A	6.97645e-13	0.0524449	0.429	0.446	2.33976e-08
FBXW11	6.98131e-13	-0.0873889	0.4	0.463	2.34139e-08
ATF7IP	6.98844e-13	0.111625	0.421	0.415	2.34378e-08
SNCAIP	7.16244e-13	-0.0930421	0.135	0.178	2.40214e-08
AL121832.2	7.22111e-13	-0.0405332	0.011	0.026	2.42182e-08
RPL10	7.24505e-13	-0.150974	0.213	0.275	2.42984e-08
AC138627.1	7.33488e-13	-0.16743	0.184	0.249	2.45997e-08
CDK5R1	7.43887e-13	0.124644	0.271	0.252	2.49485e-08
AC005162.3	7.446e-13	-0.0236498	0.137	0.167	2.49724e-08
NUMB	7.55886e-13	-0.0297028	0.468	0.523	2.53509e-08
MT2A	7.5977e-13	0.357876	0.434	0.421	2.54812e-08
BEX3	7.65845e-13	-0.160166	0.208	0.265	2.56849e-08
MAST4	7.6777e-13	-0.16953	0.811	0.846	2.57495e-08
SUCLG2	8.21076e-13	-0.128758	0.18	0.23	2.75372e-08
SOS1	8.31625e-13	0.0729396	0.54	0.555	2.7891e-08
DNM1L	8.78407e-13	-0.0620539	0.356	0.409	2.946e-08
NUDCD3	8.81321e-13	0.0958644	0.416	0.417	2.95577e-08
AL121827.2	8.83597e-13	-0.0771295	0.011	0.031	2.96341e-08
CDHR3	8.83994e-13	-0.183536	0.358	0.419	2.96474e-08
ABCA7	8.89234e-13	0.152262	0.192	0.154	2.98231e-08
WDR33	8.95781e-13	0.0652834	0.402	0.415	3.00427e-08
AC124319.2	8.99121e-13	-0.0823632	0.167	0.213	3.01547e-08
ANKRD10	9.20161e-13	-0.0637418	0.411	0.477	3.08604e-08
HPCAL4	9.41747e-13	0.152	0.211	0.175	3.15843e-08
OGT	9.63693e-13	0.098696	0.392	0.388	3.23203e-08
ARHGAP5	9.79143e-13	0.154897	0.673	0.663	3.28385e-08
AC244131.2	9.98374e-13	0.12004	0.103	0.075	3.34835e-08
TMEM168	1.00863e-12	-0.0897666	0.15	0.197	3.38275e-08
ATP2B4	1.07227e-12	0.138485	0.51	0.513	3.59618e-08
AL365181.3	1.0876e-12	-0.111841	0.04	0.072	3.6476e-08
CMIP	1.09377e-12	-0.0220466	0.532	0.579	3.66829e-08
VAV3	1.09616e-12	0.219338	0.323	0.316	3.6763e-08
S100A6	1.1084e-12	0.114496	0.119	0.114	3.71734e-08
TTC14	1.13257e-12	-0.123368	0.496	0.569	3.7984e-08
RFX3-AS1	1.13465e-12	0.0539596	0.304	0.331	3.80539e-08
NUCKS1	1.15126e-12	0.0697492	0.546	0.568	3.8611e-08
TIMM23B	1.16688e-12	0.136256	0.303	0.298	3.91348e-08
RAB27A	1.19375e-12	-0.072204	0.097	0.137	4.00359e-08
ZFYVE21	1.19694e-12	-0.0782381	0.167	0.213	4.0143e-08
MTX2	1.21517e-12	0.00192042	0.389	0.433	4.07543e-08
GTF3C1	1.21722e-12	0.117758	0.319	0.305	4.08231e-08
ATP2B2	1.22029e-12	-0.139143	0.572	0.644	4.09262e-08
PLPP1	1.23332e-12	0.0963293	0.447	0.476	4.13631e-08
APBB1	1.23774e-12	0.162547	0.375	0.353	4.15114e-08
CHCHD10	1.23838e-12	-0.0687002	0.24	0.291	4.15328e-08
ANKRD12	1.24828e-12	0.142513	0.677	0.663	4.18649e-08
CYBC1	1.249e-12	-0.126505	0.128	0.18	4.1889e-08
LINC01515	1.26377e-12	-0.136952	0.039	0.072	4.23844e-08
MEG3	1.28572e-12	-0.0799194	0.115	0.16	4.31206e-08
GPBP1	1.34106e-12	-0.0554388	0.47	0.528	4.49765e-08
APC2	1.35341e-12	-0.179383	0.38	0.445	4.53906e-08
MTM1	1.35729e-12	-0.0753761	0.292	0.342	4.55208e-08
UBAP2	1.36964e-12	-0.0685508	0.286	0.337	4.5935e-08
NHSL1	1.37415e-12	-0.254446	0.411	0.46	4.60862e-08
MT3	1.39587e-12	-0.228552	0.647	0.709	4.68147e-08
LRRC6	1.4049e-12	-0.0845692	0.221	0.279	4.71175e-08
TRIM54	1.42287e-12	-0.0693864	0.036	0.072	4.77203e-08
IP6K1	1.42638e-12	0.12584	0.29	0.279	4.78381e-08
RPL24	1.44204e-12	-0.09611	0.069	0.109	4.8363e-08
AL158840.1	1.44714e-12	-0.122536	0.027	0.055	4.8534e-08
FAM198B	1.4623e-12	-0.104341	0.098	0.137	4.90426e-08
KCTD13	1.47951e-12	0.127044	0.183	0.169	4.96197e-08
RUSC2	1.4857e-12	0.0625882	0.321	0.33	4.98274e-08
ST6GAL2	1.50468e-12	-0.104009	0.135	0.186	5.04639e-08
AC091948.1	1.54411e-12	-0.0571758	0.212	0.254	5.17864e-08
ZNF407	1.56903e-12	0.00712511	0.443	0.485	5.26222e-08
ARIH2	1.62944e-12	0.0228816	0.284	0.309	5.4648e-08
TIMP3	1.63413e-12	-0.127831	0.205	0.257	5.48056e-08
MOXD1	1.6356e-12	-0.19609	0.137	0.182	5.48549e-08
ZC2HC1A	1.64687e-12	-0.131919	0.286	0.354	5.52328e-08
PTPN14	1.69783e-12	-0.107829	0.192	0.252	5.69419e-08
SSBP3	1.69854e-12	0.131988	0.421	0.408	5.69657e-08
AC034228.3	1.71935e-12	-0.064267	0.021	0.044	5.76635e-08
FAM208A	1.73703e-12	0.00499564	0.318	0.345	5.82567e-08
AC093607.1	1.75445e-12	-0.16934	0.049	0.085	5.88409e-08
KLHL32	1.78052e-12	-0.0797649	0.506	0.57	5.97152e-08
PSMD11	1.83918e-12	0.100249	0.302	0.294	6.16824e-08
PCNX2	1.8762e-12	-0.132139	0.468	0.537	6.29239e-08
INTS6L	1.94817e-12	-0.0243513	0.17	0.212	6.53376e-08
SND1	1.96824e-12	-0.0728931	0.463	0.521	6.60108e-08
NEFH	2.03251e-12	0.137853	0.093	0.066	6.81662e-08
SNX24	2.04777e-12	-0.112275	0.228	0.288	6.86781e-08
HBA2	2.08011e-12	-0.141847	0.023	0.049	6.97629e-08
NRXN2	2.09817e-12	0.158189	0.392	0.376	7.03683e-08
KLHL2	2.10013e-12	0.0815044	0.416	0.43	7.04342e-08
LCORL	2.14878e-12	0.161748	0.35	0.334	7.20659e-08
HLA-DQB1	2.15663e-12	-0.0179578	0.013	0.031	7.2329e-08
CNTN5	2.1844e-12	0.266473	0.447	0.43	7.32603e-08
AMZ2	2.21101e-12	-0.158716	0.167	0.222	7.41527e-08
KIAA0825	2.22834e-12	-0.158373	0.402	0.47	7.47341e-08
AL442647.1	2.31521e-12	0.0961989	0.111	0.085	7.76476e-08
AP003469.4	2.32215e-12	0.106091	0.135	0.108	7.78803e-08
SIRPA	2.3392e-12	0.029259	0.554	0.579	7.84522e-08
MTMR1	2.3694e-12	-0.0697014	0.278	0.33	7.94649e-08
ZNF521	2.38761e-12	-0.0800861	0.3	0.355	8.00756e-08
LINC00982	2.41637e-12	0.038525	0.167	0.183	8.10403e-08
PPP6R1	2.42815e-12	0.144242	0.197	0.162	8.14353e-08
DEF8	2.46444e-12	0.0208762	0.239	0.262	8.26523e-08
FGFR1OP	2.49212e-12	-0.0819022	0.205	0.259	8.35806e-08
SNTA1	2.50316e-12	-0.141807	0.306	0.368	8.39511e-08
AMY2B	2.51026e-12	-0.0815416	0.194	0.246	8.41889e-08
SMARCD3	2.53511e-12	0.145421	0.261	0.229	8.50225e-08
SLC13A5	2.54166e-12	-0.0622285	0.045	0.072	8.5242e-08
DNAJA1	2.57269e-12	0.121688	0.164	0.148	8.62829e-08
SNHG25	2.60455e-12	-0.205433	0.15	0.214	8.73514e-08
SLC25A28	2.61319e-12	-0.0543559	0.178	0.222	8.76411e-08
PHACTR3	2.73507e-12	-0.0212781	0.625	0.677	9.17288e-08
IFT27	2.79607e-12	-0.099326	0.071	0.112	9.37746e-08
PIGF	2.96673e-12	-0.101286	0.109	0.152	9.94983e-08
EXT2	2.99361e-12	-0.00678073	0.28	0.317	1.004e-07
TATDN1	3.04997e-12	-0.0416342	0.168	0.204	1.0229e-07
ELOVL2	3.05139e-12	-0.108863	0.146	0.19	1.02338e-07
DROSHA	3.06599e-12	-0.0283284	0.23	0.269	1.02827e-07
ROBO3	3.0968e-12	-0.0593117	0.105	0.134	1.0386e-07
MGST1	3.12887e-12	-0.22727	0.4	0.468	1.04936e-07
KIF16B	3.16096e-12	-0.0429888	0.34	0.392	1.06012e-07
CCSER2	3.30044e-12	-0.0867255	0.509	0.571	1.1069e-07
ARMCX4	3.30243e-12	-0.0877356	0.24	0.292	1.10757e-07
PTPRN	3.33359e-12	0.15735	0.329	0.308	1.11802e-07
LINC00623	3.41831e-12	-0.099462	0.287	0.35	1.14643e-07
LRRC3B	3.42887e-12	-0.288714	0.265	0.328	1.14997e-07
CACNG8	3.44769e-12	0.158242	0.311	0.298	1.15629e-07
AL392023.2	3.50021e-12	-0.0689126	0.059	0.101	1.1739e-07
UBAC2	3.51534e-12	-0.00726352	0.403	0.448	1.17898e-07
PPP1R14A	3.51719e-12	-0.128697	0.05	0.086	1.1796e-07
PPA2	3.58783e-12	0.0602348	0.44	0.459	1.20329e-07
KCNJ4	3.58817e-12	0.120819	0.176	0.154	1.2034e-07
AC090124.1	3.61884e-12	-0.0332569	0.009	0.023	1.21369e-07
HAGHL	3.64504e-12	0.11615	0.35	0.345	1.22247e-07
FKBP4	3.71172e-12	0.135284	0.19	0.171	1.24484e-07
RUFY2	3.73307e-12	-0.0260351	0.355	0.399	1.252e-07
RHBDD1	3.73873e-12	-0.0251588	0.236	0.282	1.25389e-07
DPYSL5	3.79054e-12	-0.0666679	0.121	0.162	1.27127e-07
HRH3	3.79804e-12	0.152148	0.119	0.087	1.27379e-07
AP005328.1	3.80029e-12	-0.0568643	0.112	0.151	1.27454e-07
UBE2E1	3.80157e-12	-0.0280316	0.259	0.302	1.27497e-07
SOX2	3.89704e-12	-0.236439	0.164	0.227	1.30699e-07
LSS	3.93648e-12	0.0765576	0.273	0.282	1.32022e-07
FNIP2	3.98264e-12	0.0697653	0.408	0.42	1.3357e-07
GTF2F2	4.03856e-12	-0.0322556	0.152	0.186	1.35445e-07
RAB5A	4.08881e-12	-0.0584963	0.186	0.235	1.37131e-07
GPR75-ASB3	4.0993e-12	0.122216	0.437	0.433	1.37482e-07
TPP1	4.1793e-12	-0.13083	0.177	0.229	1.40165e-07
GLIS3	4.18347e-12	-0.0689377	0.745	0.803	1.40305e-07
SRSF5	4.20313e-12	-0.0808285	0.43	0.49	1.40965e-07
TMBIM1	4.2335e-12	-0.102967	0.102	0.141	1.41983e-07
MZF1	4.28129e-12	-0.116627	0.163	0.219	1.43586e-07
FAM131B	4.29938e-12	0.10332	0.137	0.11	1.44193e-07
KNOP1	4.31499e-12	0.195226	0.154	0.114	1.44716e-07
ACAP2	4.31532e-12	0.0461389	0.541	0.576	1.44727e-07
SRP14	4.39667e-12	-0.159095	0.219	0.284	1.47455e-07
PDE7A	4.42204e-12	-0.0410129	0.267	0.315	1.48306e-07
STXBP5	4.50223e-12	0.112926	0.819	0.82	1.50996e-07
PRTFDC1	4.51523e-12	-0.116142	0.222	0.278	1.51432e-07
EXT1	4.52757e-12	-0.152627	0.517	0.581	1.51846e-07
PLCB1	4.59007e-12	-0.134326	0.895	0.922	1.53942e-07
TPTEP2-CSNK1E	4.73094e-12	-0.0570591	0.217	0.265	1.58666e-07
PMS1	4.84162e-12	-0.0827001	0.237	0.291	1.62378e-07
SAFB2	4.89718e-12	0.156216	0.354	0.333	1.64242e-07
USP33	4.94976e-12	0.00306684	0.429	0.464	1.66005e-07
AC104574.2	4.95877e-12	0.226631	0.099	0.071	1.66307e-07
AL356599.1	5.06812e-12	-0.142133	0.122	0.179	1.69975e-07
GPM6B	5.10848e-12	-0.177671	0.841	0.872	1.71328e-07
SLC35F5	5.11782e-12	-0.0824334	0.274	0.33	1.71641e-07
MOB1B	5.16759e-12	0.110581	0.292	0.288	1.73311e-07
DYNC2LI1	5.17281e-12	-0.139089	0.245	0.318	1.73486e-07
SLC25A36	5.18775e-12	-0.0582143	0.365	0.424	1.73987e-07
CC2D2B	5.23894e-12	-0.107618	0.099	0.143	1.75704e-07
MID1	5.2765e-12	-0.148271	0.178	0.223	1.76963e-07
AL078639.1	5.34859e-12	0.168373	0.32	0.293	1.79381e-07
CDK5RAP2	5.39017e-12	0.0460015	0.346	0.368	1.80776e-07
NUPL2	5.46773e-12	-0.073934	0.128	0.172	1.83377e-07
FAM171A1	5.56002e-12	0.0801819	0.583	0.599	1.86472e-07
ZFP36L2	5.62394e-12	-0.208302	0.106	0.149	1.88616e-07
LGALS3BP	5.71772e-12	-0.11768	0.071	0.108	1.91761e-07
BCO1	5.75286e-12	-0.063603	0.028	0.051	1.92939e-07
NT5DC1	5.76391e-12	-0.0912468	0.332	0.398	1.9331e-07
HLCS	5.87511e-12	-0.0586027	0.337	0.393	1.9704e-07
CADM2	6.16404e-12	-0.0743074	0.996	0.997	2.0673e-07
SCFD2	6.17255e-12	-0.168337	0.374	0.457	2.07015e-07
RNF150	6.37467e-12	-0.181615	0.417	0.487	2.13794e-07
PRKCZ	6.45263e-12	0.105552	0.262	0.252	2.16408e-07
NPL	6.48515e-12	-0.063769	0.286	0.326	2.17499e-07
TNS1	6.5125e-12	-0.0733852	0.081	0.108	2.18416e-07
TROVE2	6.55052e-12	-0.0681537	0.209	0.259	2.19691e-07
TMEM245	6.56241e-12	0.129535	0.451	0.428	2.2009e-07
C1orf159	6.71316e-12	-0.0753672	0.152	0.198	2.25146e-07
AL022068.1	6.73523e-12	-0.0844749	0.142	0.183	2.25886e-07
STARD4	6.74903e-12	-0.0923058	0.104	0.145	2.26349e-07
ZNF292	6.83942e-12	-0.0697329	0.623	0.678	2.2938e-07
NREP	6.88851e-12	-0.115847	0.182	0.244	2.31027e-07
TOP1	6.89337e-12	0.0302198	0.387	0.414	2.3119e-07
MARCH7	6.90783e-12	-0.0367258	0.347	0.395	2.31675e-07
PDE1B	6.96151e-12	0.0798663	0.163	0.155	2.33475e-07
MKL1	7.07072e-12	0.0760137	0.487	0.484	2.37138e-07
UST	7.27664e-12	0.057206	0.159	0.172	2.44044e-07
KCNJ10	7.31522e-12	0.171975	0.243	0.229	2.45338e-07
UNC5A	7.46352e-12	0.0941878	0.246	0.237	2.50311e-07
BBIP1	7.73842e-12	-0.0299378	0.145	0.177	2.59531e-07
SLC25A13	7.78841e-12	-0.0878495	0.224	0.269	2.61208e-07
CPEB2-DT	7.95179e-12	-0.0151794	0.082	0.107	2.66687e-07
GULP1	7.95968e-12	-0.196762	0.31	0.344	2.66952e-07
PLK5	8.00453e-12	0.174228	0.124	0.098	2.68456e-07
AC051619.5	8.16691e-12	-0.0586952	0.029	0.051	2.73902e-07
FAM69C	8.18201e-12	-0.0666565	0.026	0.053	2.74408e-07
TTC9B	8.2368e-12	0.112842	0.148	0.126	2.76246e-07
DNAJC7	8.24379e-12	-0.000295936	0.232	0.266	2.7648e-07
UBE2Z	8.31764e-12	0.118243	0.242	0.223	2.78957e-07
CHD2	8.38958e-12	0.184095	0.539	0.522	2.8137e-07
LRRC2	8.3906e-12	-0.0387084	0.069	0.098	2.81404e-07
FAU	8.4436e-12	-0.145991	0.134	0.184	2.83181e-07
ARHGEF25	8.45005e-12	0.0938451	0.268	0.26	2.83398e-07
OAF	8.45994e-12	-0.17114	0.112	0.161	2.8373e-07
ERBIN	8.47236e-12	0.168862	0.68	0.69	2.84146e-07
MTMR2	8.47585e-12	0.0645989	0.271	0.285	2.84263e-07
AP006621.3	8.50906e-12	-0.0720083	0.078	0.117	2.85377e-07
RNGTT	8.54202e-12	-0.0675887	0.407	0.461	2.86482e-07
CLK1	8.64406e-12	0.071943	0.344	0.36	2.89904e-07
DMXL1	8.65723e-12	-0.0676619	0.468	0.524	2.90346e-07
ATP6AP1L	8.79993e-12	-0.0724149	0.218	0.272	2.95132e-07
LINC00862	8.83074e-12	0.162296	0.124	0.086	2.96165e-07
ID4	8.88515e-12	-0.168948	0.12	0.164	2.9799e-07
FRYL	8.90194e-12	-0.0381066	0.493	0.551	2.98553e-07
AC098850.3	8.90455e-12	-0.1637	0.444	0.514	2.98641e-07
ZNF721	8.93321e-12	0.0493038	0.475	0.501	2.99602e-07
ZNF717	8.95919e-12	-0.0427967	0.169	0.212	3.00473e-07
PCDH9	9.05048e-12	-0.0879989	0.998	0.999	3.03535e-07
FKTN	9.10778e-12	-0.0652804	0.167	0.213	3.05457e-07
RPS6	9.22178e-12	-0.112399	0.078	0.12	3.0928e-07
SPOCK3	9.32741e-12	0.245588	0.401	0.347	3.12823e-07
DLEU2	9.37748e-12	0.0128047	0.464	0.502	3.14502e-07
CNTNAP5	9.4182e-12	-0.15943	0.457	0.468	3.15868e-07
BRSK2	9.68372e-12	0.117052	0.369	0.363	3.24773e-07
DNAJC1	1.00128e-11	-0.0386865	0.366	0.416	3.35811e-07
KBTBD12	1.04528e-11	-0.0360246	0.165	0.213	3.50567e-07
SPATA7	1.04637e-11	-0.0469471	0.236	0.28	3.50932e-07
ZDBF2	1.05371e-11	-0.0275906	0.25	0.285	3.53394e-07
AC109927.1	1.06374e-11	0.135465	0.086	0.057	3.56756e-07
FAM198B-AS1	1.06655e-11	-0.115537	0.154	0.197	3.57701e-07
LRRIQ1	1.15495e-11	-0.101525	0.128	0.175	3.87346e-07
PLA2G4C	1.16146e-11	-0.051901	0.137	0.174	3.89532e-07
PHYHIPL	1.21271e-11	-0.157502	0.438	0.514	4.06718e-07
PRCP	1.23713e-11	0.117415	0.249	0.249	4.1491e-07
CMTM5	1.23821e-11	-0.0726315	0.025	0.048	4.15269e-07
ADAM12	1.29802e-11	0.193077	0.132	0.104	4.35329e-07
SORT1	1.30127e-11	0.0689207	0.517	0.527	4.3642e-07
ATP8A1	1.30835e-11	-0.176811	0.648	0.712	4.38793e-07
C20orf194	1.32959e-11	-0.0771637	0.546	0.601	4.45919e-07
USP40	1.33147e-11	0.0386807	0.288	0.306	4.46548e-07
WASF2	1.34083e-11	-0.022655	0.246	0.285	4.49689e-07
STUM	1.35143e-11	-0.0108637	0.05	0.068	4.53241e-07
ARL17A	1.38976e-11	-0.0866263	0.098	0.142	4.66099e-07
LRRC4	1.39402e-11	0.0708348	0.116	0.102	4.67527e-07
ANKFN1	1.41084e-11	-0.133878	0.209	0.261	4.73168e-07
MED6	1.4223e-11	-0.0568153	0.101	0.138	4.77012e-07
TTC19	1.43183e-11	0.0723901	0.432	0.445	4.80206e-07
STX1B	1.44233e-11	0.101705	0.255	0.246	4.83729e-07
CSAD	1.45024e-11	-0.0849288	0.182	0.235	4.86381e-07
FAM204A	1.47657e-11	0.033794	0.261	0.283	4.95213e-07
AC097103.2	1.48935e-11	-0.0446503	0.327	0.377	4.99497e-07
TMEM135	1.49561e-11	-0.0141722	0.471	0.529	5.01598e-07
SYNGAP1	1.50472e-11	0.134388	0.317	0.293	5.04653e-07
CRB1	1.51704e-11	-0.164165	0.415	0.474	5.08786e-07
INPP5A	1.52673e-11	0.0714118	0.182	0.18	5.12034e-07
OSBPL1A	1.5338e-11	0.0960956	0.608	0.611	5.14404e-07
ADAMTSL3	1.55149e-11	0.172701	0.149	0.111	5.20338e-07
VPS54	1.60385e-11	-0.0116947	0.314	0.351	5.379e-07
ORC4	1.60774e-11	-0.0720495	0.311	0.368	5.39205e-07
WDR20	1.61417e-11	0.0338097	0.253	0.276	5.41359e-07
NPNT	1.61458e-11	0.127996	0.041	0.02	5.41497e-07
C1orf52	1.62456e-11	-0.00455317	0.169	0.198	5.44845e-07
CDK14	1.65023e-11	-0.155196	0.586	0.642	5.53455e-07
RASD1	1.65106e-11	0.100542	0.238	0.228	5.53733e-07
HSPB1	1.66653e-11	0.147805	0.416	0.384	5.58921e-07
CLYBL	1.67179e-11	-0.153593	0.239	0.303	5.60686e-07
DARS	1.7081e-11	-0.0930737	0.25	0.304	5.72861e-07
RHOB	1.71602e-11	-0.194346	0.228	0.29	5.75517e-07
TRA2B	1.73514e-11	-0.0723861	0.265	0.319	5.81931e-07
GNG12-AS1	1.7405e-11	-0.0611867	0.084	0.112	5.83728e-07
FAM185A	1.74261e-11	-0.065166	0.292	0.342	5.84437e-07
FADS1	1.75952e-11	-0.0809647	0.106	0.146	5.90106e-07
AC013643.2	1.7605e-11	-0.133177	0.065	0.102	5.90438e-07
CHORDC1	1.76141e-11	0.102307	0.213	0.21	5.90742e-07
CBR1	1.77009e-11	-0.126129	0.073	0.113	5.93652e-07
HMGCR	1.7884e-11	-0.117825	0.199	0.253	5.99795e-07
TANK	1.85178e-11	-0.0481204	0.287	0.332	6.21051e-07
THRAP3	1.85773e-11	-0.0422267	0.285	0.328	6.23046e-07
EYA3	1.85957e-11	-0.0300482	0.279	0.321	6.23664e-07
ZNF652	1.86978e-11	0.0769341	0.307	0.319	6.27088e-07
HNRNPA2B1	1.8702e-11	0.0305852	0.518	0.555	6.27227e-07
LINC01184	1.88493e-11	-0.0135231	0.422	0.469	6.32168e-07
AC005154.6	1.93173e-11	0.0363824	0.248	0.272	6.47865e-07
NEK11	1.93458e-11	0.0301549	0.294	0.317	6.48819e-07
NR3C2	1.93506e-11	-0.140148	0.7	0.748	6.4898e-07
TDRD3	1.97457e-11	-0.10785	0.441	0.503	6.62231e-07
GPD2	1.99227e-11	-0.17219	0.331	0.402	6.68168e-07
C8orf59	2.10504e-11	-0.0420807	0.066	0.094	7.05988e-07
CHADL	2.11227e-11	-0.0826726	0.052	0.083	7.08414e-07
TMEM240	2.12124e-11	0.0695924	0.052	0.037	7.11423e-07
SPRN	2.14793e-11	0.0956602	0.102	0.075	7.20373e-07
CNOT10	2.16278e-11	-0.0111266	0.148	0.178	7.25352e-07
UGGT2	2.17738e-11	-0.122145	0.507	0.573	7.3025e-07
TSC22D4	2.22899e-11	-0.164997	0.271	0.332	7.47559e-07
HDHD3	2.2411e-11	-0.110784	0.057	0.091	7.5162e-07
RPL14	2.26136e-11	-0.105715	0.146	0.194	7.58416e-07
ZNF644	2.28209e-11	0.0322477	0.488	0.527	7.65369e-07
F11-AS1	2.28251e-11	-0.0611043	0.175	0.211	7.65507e-07
POLI	2.30273e-11	-0.0715224	0.1	0.138	7.72289e-07
FAM155A	2.30661e-11	-0.0919247	0.919	0.938	7.73592e-07
RAB26	2.30799e-11	0.153132	0.223	0.197	7.74055e-07
MFSD6	2.30956e-11	0.0731963	0.251	0.253	7.74581e-07
AP3B1	2.31024e-11	-0.0680802	0.345	0.393	7.74808e-07
TNS3	2.3299e-11	-0.167547	0.192	0.24	7.81403e-07
WASF3	2.33842e-11	-0.0817499	0.335	0.385	7.8426e-07
WDR48	2.37748e-11	0.120315	0.247	0.231	7.9736e-07
MAP4K5	2.38179e-11	0.115345	0.547	0.554	7.98804e-07
PRRC2C	2.38184e-11	0.0615692	0.486	0.492	7.98821e-07
SQLE	2.45516e-11	-0.0854563	0.057	0.089	8.23413e-07
LINC01331	2.47621e-11	-0.0684499	0.048	0.08	8.30472e-07
FKBP8	2.49744e-11	0.033461	0.396	0.419	8.37593e-07
ITSN2	2.51833e-11	-0.00464652	0.375	0.412	8.44596e-07
HSPH1	2.5757e-11	0.158962	0.377	0.343	8.63838e-07
AC006504.5	2.60118e-11	-0.108039	0.207	0.262	8.72385e-07
HDAC7	2.63713e-11	-0.0725782	0.189	0.232	8.84442e-07
CNIH3	2.64404e-11	-0.0573258	0.204	0.25	8.86758e-07
ENTPD2	2.64834e-11	-0.132237	0.079	0.115	8.88202e-07
TSHZ1	2.64855e-11	0.11639	0.331	0.32	8.88271e-07
ADAMTS17	2.68246e-11	-0.179817	0.225	0.282	8.99644e-07
RNF217	2.72586e-11	-0.0382926	0.288	0.331	9.14201e-07
LCN12	2.81025e-11	-0.0842614	0.074	0.108	9.42502e-07
NCK1	2.81442e-11	-0.0404685	0.123	0.159	9.43902e-07
INPP5B	2.83853e-11	0.0935333	0.213	0.203	9.51986e-07
METTL7A	2.89742e-11	-0.143139	0.229	0.28	9.71737e-07
PSMD1	2.96403e-11	0.0708986	0.421	0.431	9.94076e-07
FAM167A	2.98682e-11	-0.117606	0.046	0.078	1.00172e-06
CSNK1G3	3.00733e-11	-0.0310389	0.261	0.306	1.0086e-06
GALNT11	3.01431e-11	-0.0514064	0.341	0.39	1.01094e-06
FEZ2	3.03055e-11	-0.0943942	0.315	0.375	1.01638e-06
KCNAB1	3.1074e-11	-0.0281066	0.187	0.234	1.04216e-06
GABRA4	3.11313e-11	0.09548	0.327	0.32	1.04408e-06
PDGFC	3.11757e-11	-0.0771585	0.338	0.402	1.04557e-06
LRSAM1	3.17546e-11	0.104859	0.224	0.213	1.06498e-06
IGF1R	3.2841e-11	0.115199	0.695	0.676	1.10142e-06
SMAD3	3.30403e-11	-0.0843084	0.262	0.319	1.10811e-06
NUS1	3.30924e-11	-0.0453633	0.148	0.187	1.10985e-06
HMGN3	3.3121e-11	0.114655	0.393	0.402	1.11081e-06
UFL1-AS1	3.33144e-11	-0.146067	0.102	0.148	1.1173e-06
DCUN1D1	3.37251e-11	-0.00572983	0.304	0.339	1.13107e-06
AL137145.2	3.37677e-11	0.0237131	0.094	0.108	1.1325e-06
PLP1	3.3799e-11	-0.208829	0.193	0.231	1.13355e-06
OAT	3.38493e-11	-0.109925	0.199	0.255	1.13524e-06
MLLT10	3.41389e-11	-0.103691	0.63	0.692	1.14495e-06
NSUN5	3.46927e-11	-0.011828	0.134	0.163	1.16352e-06
CCDC191	3.5064e-11	-0.0586727	0.138	0.181	1.17598e-06
KLHDC3	3.51804e-11	0.123175	0.274	0.256	1.17988e-06
CD99L2	3.52585e-11	0.054814	0.286	0.294	1.1825e-06
DSE	3.56326e-11	-0.0990967	0.249	0.306	1.19505e-06
MTCH1	3.58595e-11	0.0751832	0.34	0.338	1.20266e-06
MFAP3L	3.60764e-11	-0.123847	0.3	0.357	1.20993e-06
P4HA1	3.63913e-11	-0.0197471	0.304	0.344	1.22049e-06
TOP2B	3.64575e-11	-0.0131552	0.339	0.379	1.22271e-06
EIF3H	3.65539e-11	-0.0780861	0.222	0.277	1.22594e-06
SH3RF3	3.69471e-11	-0.0205224	0.282	0.319	1.23913e-06
KCNIP1	3.73103e-11	-0.0722032	0.12	0.156	1.25131e-06
PLD3	3.81438e-11	0.0432922	0.482	0.501	1.27927e-06
XRCC5	3.88095e-11	-0.0508746	0.385	0.439	1.30159e-06
PKM	3.94779e-11	-0.0959702	0.517	0.577	1.32401e-06
INO80D	3.9938e-11	0.120407	0.357	0.346	1.33944e-06
ATF7IP2	4.03429e-11	-0.0904705	0.222	0.274	1.35302e-06
WDPCP	4.03777e-11	-0.055648	0.527	0.58	1.35419e-06
PARG	4.04676e-11	-0.0140497	0.376	0.417	1.3572e-06
MRPS21	4.17289e-11	-0.0729337	0.192	0.237	1.3995e-06
STK39	4.20943e-11	-0.145081	0.372	0.444	1.41176e-06
AC108866.1	4.21398e-11	-0.119968	0.288	0.346	1.41329e-06
AL035530.2	4.28286e-11	-0.0747184	0.156	0.202	1.43638e-06
NUMBL	4.3439e-11	0.00652793	0.179	0.205	1.45686e-06
TMEM250	4.39406e-11	0.0850916	0.107	0.086	1.47368e-06
GSN	4.40835e-11	0.0116474	0.244	0.27	1.47847e-06
FAM196A	4.49812e-11	0.000135616	0.047	0.059	1.50858e-06
SH3PXD2A	4.52149e-11	0.102138	0.308	0.294	1.51642e-06
PTPN1	4.59956e-11	0.0379529	0.242	0.256	1.5426e-06
NDUFS7	4.60193e-11	0.118348	0.263	0.244	1.5434e-06
RTTN	4.61978e-11	-0.019824	0.168	0.205	1.54938e-06
ID3	4.6852e-11	0.0937875	0.036	0.019	1.57132e-06
ZCCHC7	4.73535e-11	-0.142114	0.6	0.669	1.58814e-06
SETD5	4.76161e-11	0.0581108	0.601	0.617	1.59695e-06
ITGA7	4.77219e-11	-0.123199	0.252	0.302	1.6005e-06
TENT2	4.77615e-11	-0.0962532	0.484	0.554	1.60182e-06
NPTXR	4.87817e-11	0.0604581	0.33	0.341	1.63604e-06
GRIN2C	4.89769e-11	-0.181874	0.201	0.255	1.64259e-06
SHROOM3	4.90319e-11	-0.0295925	0.513	0.572	1.64443e-06
ZBTB44	4.91422e-11	0.112206	0.327	0.32	1.64813e-06
LDHA	4.92626e-11	-0.0724917	0.086	0.123	1.65217e-06
COL5A3	4.95875e-11	0.225316	0.483	0.48	1.66307e-06
TXNDC15	5.03838e-11	-0.0958173	0.088	0.13	1.68977e-06
CEBPG	5.06825e-11	0.0875061	0.094	0.076	1.69979e-06
MSI2	5.06943e-11	-0.252744	0.649	0.692	1.70019e-06
KCNQ2	5.1734e-11	0.143701	0.398	0.38	1.73506e-06
ENKUR	5.18747e-11	-0.0825844	0.042	0.071	1.73977e-06
ADRA1A	5.21687e-11	0.177524	0.244	0.222	1.74963e-06
MED13	5.22858e-11	0.092478	0.497	0.506	1.75356e-06
DYNC1LI2	5.31475e-11	0.138747	0.297	0.278	1.78246e-06
SLC6A17	5.37534e-11	0.0783382	0.254	0.247	1.80278e-06
ZNF654	5.55668e-11	-0.0746274	0.253	0.301	1.8636e-06
ATAD1	5.58334e-11	-0.0538882	0.282	0.334	1.87254e-06
RCOR3	5.61149e-11	0.0241207	0.4	0.432	1.88198e-06
GRIK5	5.67797e-11	0.12667	0.284	0.253	1.90428e-06
WWC1	5.68059e-11	-0.0141959	0.319	0.367	1.90516e-06
TCAP	5.71758e-11	0.108974	0.09	0.074	1.91756e-06
ANXA6	5.81329e-11	0.0935443	0.274	0.266	1.94966e-06
PRCD	5.81655e-11	-0.0145414	0.026	0.039	1.95075e-06
ALG13	5.87724e-11	-0.0845971	0.241	0.298	1.97111e-06
PDE3B	5.94008e-11	-0.0017365	0.471	0.521	1.99218e-06
IWS1	6.0805e-11	0.0918434	0.23	0.23	2.03928e-06
ELAVL3	6.099e-11	0.0606424	0.372	0.379	2.04548e-06
FAM120A	6.32968e-11	-0.0439176	0.379	0.426	2.12285e-06
LINC00844	6.35343e-11	-0.0442183	0.07	0.095	2.13081e-06
KLF12	6.46376e-11	-0.109896	0.548	0.613	2.16782e-06
LENG8	6.51462e-11	0.0742164	0.533	0.544	2.18487e-06
KIDINS220	6.61483e-11	-0.0876779	0.482	0.545	2.21848e-06
ZNF532	6.73435e-11	-0.0782212	0.44	0.504	2.25857e-06
CUL5	6.80664e-11	0.0566221	0.361	0.377	2.28281e-06
CTNND1	6.81398e-11	-0.0427455	0.229	0.27	2.28527e-06
ATG2B	6.88135e-11	0.00436905	0.313	0.345	2.30787e-06
TMEM50B	6.94551e-11	-0.0304942	0.189	0.223	2.32939e-06
VWC2	7.05899e-11	-0.037515	0.091	0.125	2.36745e-06
NT5C	7.09298e-11	-0.0508023	0.068	0.097	2.37884e-06
RAB7A	7.13359e-11	0.0200578	0.342	0.374	2.39246e-06
PTPA	7.13988e-11	0.101833	0.315	0.311	2.39457e-06
FANCL	7.1611e-11	-0.0130245	0.204	0.242	2.40169e-06
ZNF141	7.18909e-11	0.0552664	0.151	0.159	2.41108e-06
SGCZ	7.2284e-11	0.301566	0.257	0.233	2.42426e-06
SH3BP2	7.27097e-11	-0.13637	0.111	0.153	2.43854e-06
RAB11A	7.32555e-11	-0.0853568	0.298	0.358	2.45684e-06
PDP1	7.37826e-11	0.109652	0.268	0.261	2.47452e-06
CDYL2	7.60046e-11	0.0632437	0.287	0.291	2.54904e-06
EVA1C	7.60334e-11	0.0666041	0.216	0.23	2.55001e-06
CHM	7.61156e-11	-0.0389256	0.307	0.353	2.55277e-06
RAP2C-AS1	7.66559e-11	-0.0834587	0.078	0.112	2.57088e-06
UBALD1	7.74386e-11	0.0620126	0.143	0.137	2.59714e-06
DDIT4	7.99261e-11	-0.264566	0.193	0.243	2.68056e-06
ASH1L	8.03372e-11	0.0846905	0.674	0.682	2.69435e-06
ZMYM4-AS1	8.27084e-11	-0.0355838	0.008	0.021	2.77388e-06
AHDC1	8.3273e-11	0.121308	0.312	0.285	2.79281e-06
C11orf65	8.33077e-11	-0.125221	0.057	0.095	2.79397e-06
SH3RF1	8.35973e-11	-0.167269	0.36	0.427	2.80369e-06
WDR41	8.49201e-11	-0.0735503	0.231	0.281	2.84805e-06
RIMKLB	8.58629e-11	-0.130581	0.295	0.356	2.87967e-06
CLSTN1	8.59507e-11	0.0856577	0.556	0.559	2.88262e-06
OGDH	8.60249e-11	0.0458453	0.298	0.311	2.8851e-06
DIRAS1	8.68616e-11	0.132357	0.25	0.243	2.91317e-06
AC007325.2	8.73582e-11	-0.115129	0.063	0.098	2.92982e-06
MAP2K3	8.77485e-11	0.108151	0.12	0.088	2.94291e-06
SLC5A4-AS1	8.77507e-11	-0.0806842	0.149	0.19	2.94298e-06
MAPK8	8.84515e-11	-0.0908854	0.535	0.599	2.96649e-06
PIGN	8.86233e-11	-0.0782374	0.301	0.36	2.97225e-06
AC036108.3	8.86724e-11	0.0667701	0.042	0.025	2.97389e-06
ARHGEF4	9.00977e-11	0.164434	0.565	0.555	3.0217e-06
CCDC24	9.01477e-11	-0.0898018	0.123	0.171	3.02337e-06
CRADD	9.04908e-11	0.10002	0.426	0.437	3.03488e-06
MTREX	9.06375e-11	-0.0583496	0.272	0.32	3.0398e-06
GARNL3	9.17331e-11	-0.131496	0.439	0.501	3.07655e-06
A2ML1-AS1	9.48365e-11	-0.118894	0.07	0.109	3.18063e-06
PTAR1	9.62983e-11	0.0794834	0.336	0.348	3.22965e-06
BTBD8	9.71877e-11	-0.0150808	0.409	0.448	3.25948e-06
DHRS7B	9.91393e-11	-0.0312938	0.117	0.15	3.32494e-06
DENND4C	9.91997e-11	0.0339309	0.323	0.344	3.32696e-06
MIGA1	1.01692e-10	-0.0172668	0.312	0.354	3.41055e-06
PRKRIP1	1.017e-10	-0.0481239	0.306	0.354	3.41082e-06
INO80	1.02756e-10	0.0372283	0.246	0.26	3.44623e-06
NUDT7	1.0325e-10	-0.0298774	0.014	0.028	3.4628e-06
SKAP2	1.04392e-10	-0.118886	0.227	0.282	3.50111e-06
RPS3	1.04444e-10	-0.0847614	0.147	0.199	3.50284e-06
CAPS2	1.04773e-10	0.0590592	0.444	0.463	3.51387e-06
FAM181B	1.05019e-10	-0.092971	0.121	0.156	3.52213e-06
EMID1	1.05642e-10	-0.162719	0.128	0.168	3.54303e-06
FAM208B	1.06388e-10	0.00683904	0.328	0.362	3.56804e-06
AC118549.1	1.07925e-10	-0.0320402	0.423	0.471	3.61958e-06
RSPH1	1.09306e-10	-0.0401706	0.034	0.057	3.6659e-06
AC004784.1	1.10174e-10	-0.0577658	0.049	0.08	3.69502e-06
WWC3	1.10614e-10	0.0117861	0.162	0.183	3.70976e-06
MAP3K13	1.13137e-10	-0.0919583	0.382	0.439	3.79439e-06
ADHFE1	1.13212e-10	-0.112067	0.079	0.122	3.79692e-06
TAOK1	1.13541e-10	0.0508457	0.567	0.593	3.80792e-06
ADAP1	1.1388e-10	0.146022	0.225	0.2	3.81932e-06
RPE	1.14347e-10	-0.0070596	0.229	0.254	3.83498e-06
UQCR10	1.15037e-10	-0.13527	0.173	0.227	3.85811e-06
GABRG1	1.16089e-10	-0.0858103	0.217	0.257	3.89338e-06
ZNF512	1.16107e-10	-0.0190681	0.105	0.132	3.89398e-06
ATP9A	1.20863e-10	0.0485041	0.435	0.453	4.05351e-06
MRPS5	1.21133e-10	-0.0216459	0.279	0.316	4.06256e-06
FRA10AC1	1.21183e-10	-0.0786319	0.213	0.26	4.06424e-06
STAT6	1.21529e-10	0.0195907	0.111	0.128	4.07585e-06
RIMS1	1.22661e-10	0.182935	0.629	0.566	4.11381e-06
TMEM72-AS1	1.22944e-10	-0.111442	0.109	0.153	4.12331e-06
CELF4	1.23147e-10	0.0816749	0.385	0.388	4.1301e-06
C9orf85	1.23166e-10	-0.0692044	0.152	0.195	4.13074e-06
GSTA4	1.23818e-10	-0.0632967	0.209	0.26	4.15262e-06
MLF2	1.23914e-10	0.104928	0.278	0.266	4.15584e-06
PPIA	1.24486e-10	-0.128706	0.347	0.398	4.17501e-06
STK3	1.26981e-10	-0.0148488	0.39	0.432	4.25868e-06
FAM214A	1.31388e-10	0.027928	0.364	0.388	4.40649e-06
SRSF11	1.32e-10	0.0844987	0.532	0.544	4.42701e-06
ECPAS	1.32643e-10	-0.0657288	0.454	0.51	4.44858e-06
NUDT3	1.34034e-10	0.1175	0.374	0.359	4.49524e-06
NRDC	1.36317e-10	-0.05394	0.331	0.383	4.57179e-06
ANKRD36B	1.36445e-10	-0.0233275	0.236	0.273	4.57608e-06
LSAMP-AS1	1.36779e-10	-0.05502	0.029	0.048	4.58729e-06
ANKRD44	1.37694e-10	-0.000469206	0.338	0.372	4.61797e-06
ADGRL1	1.38248e-10	0.0907367	0.342	0.336	4.63657e-06
NFIB	1.38294e-10	0.169806	0.77	0.773	4.63809e-06
PRPF3	1.4074e-10	-0.0603608	0.115	0.147	4.72013e-06
MARS	1.42321e-10	0.0522078	0.175	0.185	4.77316e-06
AP1G2	1.42816e-10	0.0848156	0.296	0.299	4.78977e-06
RNF13	1.44034e-10	-0.0168171	0.431	0.473	4.83062e-06
UBC	1.44222e-10	-0.144386	0.361	0.418	4.83691e-06
TTC28	1.45679e-10	0.105145	0.722	0.735	4.88579e-06
MAPK4	1.46773e-10	-0.0475435	0.463	0.522	4.92248e-06
RPGRIP1L	1.48192e-10	-0.0801431	0.178	0.224	4.97006e-06
TTC27	1.49384e-10	-0.0436296	0.127	0.163	5.01006e-06
ATCAY	1.50534e-10	0.106708	0.258	0.245	5.0486e-06
SUGT1	1.51051e-10	0.086786	0.275	0.272	5.06596e-06
ARHGEF10L	1.52561e-10	0.126955	0.202	0.19	5.11658e-06
AASDH	1.52737e-10	-0.0825586	0.183	0.233	5.1225e-06
MTF2	1.53018e-10	-0.0576735	0.243	0.289	5.13192e-06
CTSL	1.53394e-10	-0.0552972	0.078	0.112	5.14451e-06
NASP	1.5388e-10	0.0174337	0.224	0.252	5.16084e-06
LARP7	1.5403e-10	0.118807	0.158	0.142	5.16587e-06
NAPEPLD	1.5609e-10	-0.0415942	0.257	0.3	5.23496e-06
VEZT	1.56805e-10	-0.133509	0.402	0.472	5.25892e-06
TEAD1	1.57114e-10	0.0526383	0.487	0.519	5.2693e-06
LCOR	1.5923e-10	0.108921	0.555	0.553	5.34026e-06
FAM162A	1.61493e-10	-0.0960159	0.174	0.224	5.41616e-06
SSX2IP	1.61921e-10	0.0732993	0.389	0.396	5.43049e-06
FRMPD2	1.63323e-10	-0.043116	0.044	0.068	5.47754e-06
IP6K2	1.66091e-10	0.099132	0.25	0.244	5.57035e-06
AC239809.3	1.68353e-10	-0.109964	0.252	0.315	5.64623e-06
FGD6	1.69397e-10	-0.0265386	0.245	0.274	5.68125e-06
PRKCG	1.70151e-10	0.128894	0.217	0.203	5.70651e-06
SEMA6D	1.74679e-10	-0.173046	0.413	0.48	5.85837e-06
SOD2.1	1.75851e-10	-0.0497149	0.051	0.08	5.8977e-06
RPS24	1.77195e-10	-0.122953	0.213	0.274	5.94278e-06
GBE1	1.78446e-10	-0.0857729	0.169	0.213	5.98471e-06
RAD51B	1.78538e-10	0.0560126	0.367	0.383	5.9878e-06
PSPC1	1.81368e-10	-0.0182226	0.524	0.564	6.08272e-06
SIL1	1.83433e-10	-0.0639806	0.338	0.392	6.15196e-06
SREBF1	1.83766e-10	-0.0324581	0.252	0.302	6.16313e-06
AP002495.2	1.84181e-10	-0.0602748	0.074	0.103	6.17706e-06
ATP5F1C	1.84527e-10	-0.0287878	0.169	0.206	6.18867e-06
POLD3	1.86443e-10	-0.0567307	0.165	0.21	6.25293e-06
SPAG16	1.89015e-10	0.0718525	0.451	0.467	6.3392e-06
RAB11FIP2	1.91552e-10	-0.106814	0.371	0.428	6.42427e-06
ERCC8	1.936e-10	-0.052424	0.15	0.188	6.49295e-06
POU2F1	1.93691e-10	-0.0756507	0.631	0.689	6.49601e-06
COG6	1.93728e-10	-0.0434972	0.336	0.376	6.49726e-06
KANSL1L	1.9524e-10	0.11986	0.433	0.437	6.54797e-06
FZD3	1.9572e-10	0.0800304	0.508	0.51	6.56406e-06
AC106795.3	1.98315e-10	-0.0735852	0.046	0.076	6.65107e-06
CCDC146	1.99178e-10	0.00956622	0.216	0.245	6.68003e-06
C3orf14	2.00328e-10	-0.0136327	0.1	0.123	6.71861e-06
SYN1	2.01445e-10	0.114544	0.39	0.39	6.75606e-06
SLC22A15	2.02132e-10	0.0824852	0.255	0.254	6.7791e-06
UBAP1	2.05902e-10	-0.0505195	0.252	0.295	6.90555e-06
SUGP2	2.06898e-10	0.127851	0.454	0.442	6.93895e-06
BMP7	2.07334e-10	-0.136486	0.103	0.144	6.95357e-06
TRA2A	2.07541e-10	-0.0510195	0.536	0.59	6.9605e-06
SUN1	2.07561e-10	-0.0297099	0.309	0.349	6.96119e-06
TMCO1	2.09092e-10	-0.0826611	0.165	0.21	7.01254e-06
FIGN	2.10525e-10	-0.108326	0.471	0.541	7.06058e-06
AHCYL1	2.11082e-10	-0.245718	0.534	0.576	7.07928e-06
AC003991.1	2.14291e-10	0.178185	0.152	0.119	7.1869e-06
ALK	2.14413e-10	0.149333	0.196	0.199	7.19099e-06
ZNF621	2.14721e-10	0.134229	0.146	0.117	7.20131e-06
FAM182B	2.14999e-10	0.14838	0.373	0.355	7.21063e-06
SLC36A1	2.16727e-10	-0.0124222	0.143	0.17	7.26859e-06
EYA1	2.17959e-10	-0.188949	0.228	0.28	7.30991e-06
ZNF516	2.18753e-10	0.0581989	0.315	0.329	7.33655e-06
FEM1B	2.18951e-10	0.0619856	0.245	0.248	7.34319e-06
UBR1	2.21234e-10	-0.0121498	0.391	0.435	7.41975e-06
FLNA	2.21359e-10	-0.0969044	0.167	0.216	7.42393e-06
NFKBIZ	2.21788e-10	0.114028	0.159	0.135	7.43834e-06
UTP23	2.23937e-10	0.0527169	0.246	0.262	7.51039e-06
SPAG9	2.25089e-10	-0.0213922	0.561	0.607	7.54904e-06
ESRRG	2.26431e-10	0.0438253	0.597	0.625	7.59405e-06
FAM81A	2.27828e-10	0.0686547	0.297	0.303	7.6409e-06
AC024901.1	2.28168e-10	0.137978	0.27	0.255	7.65231e-06
MELTF-AS1	2.29904e-10	-0.0699566	0.1	0.139	7.71051e-06
KLC1	2.3056e-10	0.129795	0.48	0.461	7.73253e-06
CANX	2.31941e-10	-0.135157	0.295	0.361	7.77884e-06
ZNF827	2.32231e-10	-0.0432365	0.382	0.435	7.78856e-06
UBE2K	2.32616e-10	0.0674414	0.507	0.513	7.80148e-06
BBS2	2.38206e-10	-0.0269704	0.411	0.452	7.98895e-06
SMCHD1	2.40768e-10	-0.0212721	0.378	0.423	8.07489e-06
SLC25A37	2.41432e-10	-0.0904663	0.226	0.277	8.09713e-06
ARFIP1	2.42252e-10	-0.0573069	0.265	0.316	8.12466e-06
COX5B	2.43104e-10	-0.0845966	0.164	0.209	8.15321e-06
SMC5	2.46494e-10	0.0914801	0.338	0.346	8.26691e-06
GCDH	2.46813e-10	-0.0616798	0.081	0.11	8.27762e-06
LRCH4	2.48737e-10	0.107627	0.172	0.156	8.34213e-06
ZNF706	2.49298e-10	0.102845	0.384	0.377	8.36096e-06
AL162725.2	2.49818e-10	-0.0380427	0.008	0.02	8.37839e-06
GFOD1	2.50792e-10	0.155205	0.413	0.393	8.41107e-06
AL662796.1	2.54974e-10	-0.0554921	0.139	0.177	8.55133e-06
ABHD2	2.59823e-10	0.0792179	0.497	0.505	8.71394e-06
SNX7	2.59935e-10	-0.0388609	0.158	0.192	8.71771e-06
CRYM	2.60124e-10	-0.10395	0.129	0.174	8.72404e-06
LAMC1	2.60578e-10	0.0553112	0.227	0.235	8.73925e-06
KIF13A	2.68761e-10	0.101348	0.563	0.56	9.01371e-06
USP6NL	2.75608e-10	-0.0240803	0.119	0.148	9.24333e-06
LEPR	2.76384e-10	-0.0930849	0.156	0.202	9.26937e-06
DYNC2H1	2.76818e-10	-0.101047	0.517	0.581	9.28393e-06
ATG13	2.82276e-10	0.103145	0.251	0.239	9.46696e-06
RBM5	2.8408e-10	0.0145595	0.382	0.407	9.52749e-06
ZBED5	2.8429e-10	0.109544	0.229	0.223	9.53451e-06
NDUFS4	2.84617e-10	-0.035822	0.254	0.294	9.54548e-06
NEMF	2.85505e-10	0.0149966	0.342	0.367	9.57527e-06
COQ4	2.8579e-10	-0.0928933	0.163	0.212	9.58484e-06
FOXRED1	2.86798e-10	-0.0618188	0.127	0.168	9.61864e-06
RIPOR1	2.9234e-10	0.0870586	0.233	0.23	9.80449e-06
ZC3H13	2.9573e-10	0.0123526	0.336	0.367	9.91819e-06
YJEFN3	2.96239e-10	0.146173	0.255	0.239	9.93525e-06
FBXO16	2.96949e-10	-0.0828715	0.144	0.184	9.95906e-06
ATP2C1	2.97343e-10	0.0665898	0.572	0.602	9.97229e-06
UBE3D	2.97765e-10	-0.079523	0.276	0.321	9.98643e-06
ABI1	2.99888e-10	-0.153959	0.526	0.594	1.00577e-05
RASA3	3.02833e-10	-0.0765691	0.137	0.181	1.01564e-05
CLSTN3	3.10474e-10	0.0970029	0.293	0.282	1.04127e-05
RAP1GDS1	3.12471e-10	-0.00531345	0.484	0.522	1.04797e-05
TBC1D19	3.17396e-10	-0.0594815	0.412	0.459	1.06448e-05
CROCC	3.2063e-10	0.0864943	0.261	0.26	1.07533e-05
LRFN5	3.20936e-10	-0.170142	0.498	0.5	1.07636e-05
LINC00632	3.21222e-10	-0.175416	0.382	0.417	1.07732e-05
TLK2	3.22707e-10	0.0425045	0.35	0.368	1.0823e-05
PCDH9-AS1	3.25822e-10	-0.0808434	0.048	0.081	1.09274e-05
ATP9B	3.2627e-10	-0.052526	0.503	0.56	1.09424e-05
MBOAT2	3.2783e-10	-0.102832	0.455	0.52	1.09948e-05
GPR137B	3.28568e-10	-0.0528885	0.157	0.193	1.10195e-05
KCNE4	3.30136e-10	0.143095	0.05	0.027	1.10721e-05
PHKB	3.32133e-10	-0.0673222	0.359	0.416	1.11391e-05
PDE4D	3.34334e-10	-0.128431	0.912	0.934	1.12129e-05
MRPS31	3.37024e-10	-0.0564369	0.152	0.189	1.13031e-05
NFX1	3.37192e-10	-0.0200652	0.243	0.278	1.13088e-05
HIF3A	3.40386e-10	0.148651	0.427	0.43	1.14159e-05
HILPDA	3.41069e-10	-0.171368	0.041	0.075	1.14388e-05
LYPLAL1	3.48938e-10	-0.0337974	0.294	0.34	1.17027e-05
AC104827.1	3.49295e-10	-0.068123	0.094	0.132	1.17147e-05
CPNE3	3.49408e-10	-0.0284254	0.177	0.209	1.17184e-05
STON2	3.5224e-10	-0.227681	0.324	0.382	1.18134e-05
OR2L3	3.54586e-10	-0.0336022	0.029	0.053	1.18921e-05
DTNBP1	3.595e-10	-0.0698561	0.181	0.223	1.20569e-05
CDC27	3.59869e-10	0.0441423	0.375	0.389	1.20693e-05
ATAD2B	3.61177e-10	0.0217884	0.35	0.384	1.21132e-05
AF165147.1	3.67194e-10	0.108217	0.163	0.155	1.23149e-05
EEFSEC	3.68287e-10	-0.0376116	0.138	0.167	1.23516e-05
MCM9	3.71342e-10	-0.0168434	0.11	0.13	1.24541e-05
CEMIP2	3.71469e-10	0.130367	0.237	0.21	1.24583e-05
ADAMTS10	3.74426e-10	0.106723	0.254	0.241	1.25575e-05
MLC1	3.75316e-10	-0.156701	0.194	0.244	1.25873e-05
AP5M1	3.77269e-10	0.0982359	0.234	0.216	1.26529e-05
APBA2	3.77395e-10	-0.0583146	0.42	0.468	1.26571e-05
PRKACA	3.77816e-10	0.0919641	0.22	0.212	1.26712e-05
LUC7L3	3.80469e-10	0.0784071	0.65	0.668	1.27602e-05
SC5D	3.82427e-10	-0.0440282	0.079	0.105	1.28258e-05
APCDD1	3.84344e-10	-0.117002	0.157	0.198	1.28901e-05
WDR86	3.84997e-10	-0.0376674	0.016	0.034	1.2912e-05
GPR137	3.8744e-10	0.1011	0.154	0.132	1.29939e-05
FKBP5	3.90223e-10	0.214131	0.522	0.484	1.30873e-05
UNC13B	3.90862e-10	-0.0685837	0.203	0.252	1.31087e-05
DMTF1	3.96142e-10	-0.0519412	0.411	0.464	1.32858e-05
CDC42	4.0435e-10	0.0183551	0.279	0.312	1.35611e-05
FBXL5	4.04793e-10	-0.0398412	0.35	0.394	1.35759e-05
PHF21A	4.08858e-10	0.0960996	0.631	0.645	1.37123e-05
PSMG2	4.09958e-10	-0.0596521	0.227	0.272	1.37492e-05
AL117335.1	4.10747e-10	-0.0719175	0.064	0.095	1.37756e-05
FUT8	4.14845e-10	0.0551338	0.637	0.668	1.39131e-05
FBXO21	4.16204e-10	-0.0615646	0.287	0.335	1.39586e-05
SLC20A2	4.17155e-10	0.122727	0.454	0.47	1.39905e-05
WRN	4.18157e-10	-0.00396651	0.313	0.349	1.40242e-05
ZNF577	4.21173e-10	-0.00795763	0.159	0.18	1.41253e-05
FBXL2	4.21323e-10	-0.12094	0.241	0.297	1.41303e-05
MIR29B2CHG	4.22319e-10	0.0649395	0.373	0.381	1.41637e-05
CDC73	4.23209e-10	-0.0132522	0.312	0.355	1.41936e-05
SLCO4A1	4.23645e-10	0.0596755	0.043	0.035	1.42082e-05
SCMH1	4.29842e-10	-0.0853442	0.432	0.497	1.44161e-05
EPHX1	4.42025e-10	0.159467	0.262	0.245	1.48246e-05
GRAMD2B	4.48232e-10	0.0792838	0.39	0.41	1.50328e-05
SLC30A7	4.4943e-10	-0.00574975	0.238	0.272	1.5073e-05
MRVI1	4.49734e-10	-0.135779	0.203	0.252	1.50832e-05
TUBE1	4.51029e-10	-0.0294322	0.163	0.199	1.51266e-05
COA1	4.62971e-10	-0.083444	0.32	0.378	1.55271e-05
COX20	4.63491e-10	-0.0930905	0.121	0.168	1.55445e-05
SDHAF3	4.77659e-10	-0.037113	0.046	0.07	1.60197e-05
GTF2I	4.80307e-10	0.0812243	0.726	0.726	1.61085e-05
PEX3	4.81025e-10	0.00792138	0.194	0.217	1.61326e-05
SRSF7	4.87512e-10	-0.0832518	0.129	0.17	1.63502e-05
GABRG2	4.885e-10	0.0618798	0.381	0.391	1.63833e-05
SDF2L1	4.88528e-10	-0.0241062	0.017	0.032	1.63843e-05
RPS6KA3	4.91755e-10	0.0480763	0.318	0.333	1.64925e-05
AP2A2	4.91972e-10	0.0588357	0.348	0.354	1.64998e-05
RSBN1L	4.95207e-10	0.0639277	0.279	0.286	1.66082e-05
SEC24C	4.9698e-10	0.107364	0.186	0.157	1.66677e-05
GNA13	4.98069e-10	0.0201585	0.211	0.227	1.67042e-05
MACROD2	4.99512e-10	0.0915669	0.833	0.835	1.67526e-05
SRSF6	5.00739e-10	-0.0705695	0.213	0.256	1.67938e-05
EMC7	5.08781e-10	-0.0567871	0.052	0.078	1.70635e-05
APPL2	5.08934e-10	0.0344721	0.272	0.293	1.70686e-05
MALRD1	5.18369e-10	-0.113919	0.095	0.134	1.73851e-05
ATP8B2	5.30721e-10	0.127881	0.168	0.145	1.77993e-05
LTBP1	5.31785e-10	-0.0414086	0.206	0.246	1.7835e-05
FANK1	5.4051e-10	-0.0230096	0.105	0.128	1.81276e-05
GLUL	5.41705e-10	-0.270644	0.506	0.541	1.81677e-05
MON2	5.44238e-10	-0.0805709	0.527	0.585	1.82527e-05
SAT2	5.44926e-10	-0.105298	0.249	0.31	1.82757e-05
CUL3	5.49495e-10	0.023146	0.383	0.409	1.8429e-05
CAHM	5.54321e-10	-0.0616269	0.02	0.041	1.85908e-05
SLC9B1	5.56e-10	-0.0920145	0.055	0.081	1.86471e-05
MYLK	5.57451e-10	-0.107565	0.087	0.125	1.86958e-05
DCXR	5.60581e-10	-0.115425	0.168	0.214	1.88008e-05
XRCC4	5.61248e-10	-0.0112604	0.146	0.173	1.88231e-05
ELOVL5	5.63327e-10	-0.116469	0.253	0.306	1.88929e-05
BEX2	5.65848e-10	-0.149937	0.129	0.183	1.89774e-05
DENND5A	5.70627e-10	-0.0770402	0.283	0.333	1.91377e-05
RHOJ	5.78722e-10	-0.0976929	0.233	0.278	1.94092e-05
AK3	5.86916e-10	0.0490941	0.263	0.278	1.9684e-05
RECK	5.90732e-10	-0.0361373	0.219	0.261	1.9812e-05
SMIM14	5.92648e-10	-0.0374609	0.181	0.218	1.98762e-05
SREK1	5.93666e-10	0.0698234	0.341	0.353	1.99104e-05
EPHA7	5.96666e-10	0.112458	0.214	0.201	2.0011e-05
PREX1	6.02374e-10	0.0165476	0.279	0.307	2.02024e-05
YTHDF1	6.1114e-10	-0.054267	0.112	0.145	2.04964e-05
ABCC8	6.12429e-10	-0.134564	0.192	0.245	2.05396e-05
POC1B	6.12882e-10	-0.0780818	0.185	0.228	2.05548e-05
EFCAB7	6.22585e-10	-0.0837383	0.183	0.234	2.08803e-05
IKZF2	6.24164e-10	-0.00607074	0.261	0.292	2.09332e-05
LUC7L	6.29298e-10	0.0538251	0.349	0.359	2.11054e-05
ZNF438	6.34917e-10	0.0475396	0.374	0.401	2.12939e-05
AP001825.1	6.35263e-10	-0.118458	0.162	0.217	2.13054e-05
FUS	6.402e-10	-0.0383752	0.345	0.385	2.1471e-05
AC117834.1	6.46948e-10	-0.0429342	0.026	0.047	2.16974e-05
MRPS27	6.62167e-10	-0.0409043	0.18	0.215	2.22077e-05
ADM	6.62464e-10	-0.0835404	0.009	0.028	2.22177e-05
NELL1	6.63428e-10	-0.236085	0.293	0.334	2.225e-05
ISLR2	6.66911e-10	0.0916365	0.082	0.057	2.23669e-05
PPM1B	6.71243e-10	0.0505209	0.4	0.421	2.25121e-05
RHEB	6.7709e-10	-0.0771101	0.314	0.373	2.27082e-05
MTMR3	6.80741e-10	-0.0209154	0.414	0.458	2.28307e-05
LUC7L2	6.84686e-10	-0.0674162	0.153	0.199	2.2963e-05
ZMYM3	6.855e-10	0.111094	0.281	0.273	2.29903e-05
SAMD8	6.85832e-10	0.0793167	0.258	0.253	2.30014e-05
NKTR	6.8693e-10	-0.010269	0.543	0.589	2.30383e-05
USO1	6.86941e-10	-0.0302936	0.282	0.325	2.30386e-05
PLGRKT	6.87928e-10	-0.0606172	0.085	0.119	2.30717e-05
MEIS3	6.88617e-10	-0.0720206	0.112	0.148	2.30948e-05
SIGIRR	6.91405e-10	-0.0491329	0.078	0.105	2.31883e-05
CDK16	6.9739e-10	0.11517	0.21	0.185	2.33891e-05
LRRC8B	6.99887e-10	0.0969998	0.365	0.365	2.34728e-05
OLMALINC	7.05802e-10	0.158011	0.147	0.125	2.36712e-05
ZNF117	7.06786e-10	-0.0588888	0.111	0.139	2.37042e-05
MCHR2	7.14388e-10	-0.112654	0.145	0.191	2.39591e-05
FAM66A	7.1961e-10	-0.092021	0.076	0.111	2.41343e-05
MIR646HG	7.2628e-10	-0.0731003	0.12	0.154	2.4358e-05
KDM6A	7.28893e-10	-0.0623347	0.444	0.498	2.44456e-05
CDH11	7.29355e-10	-0.113446	0.288	0.345	2.44611e-05
AC006059.1	7.37972e-10	-0.160128	0.161	0.213	2.47501e-05
RNF169	7.41102e-10	0.0931729	0.252	0.248	2.48551e-05
SYT9	7.41698e-10	-0.0642714	0.188	0.224	2.48751e-05
SPCS1	7.4457e-10	-0.0668763	0.082	0.112	2.49714e-05
PHACTR1	7.46874e-10	-0.19568	0.708	0.765	2.50487e-05
CACNA1D	7.50178e-10	0.145659	0.411	0.388	2.51595e-05
AC008074.1	7.51629e-10	-0.0564448	0.056	0.085	2.52081e-05
LINC00507	7.51656e-10	-0.0905944	0.12	0.163	2.5209e-05
CASKIN1	7.533e-10	0.135313	0.362	0.34	2.52642e-05
PLCE1	7.69404e-10	0.201754	0.148	0.129	2.58043e-05
LARP4	7.70207e-10	0.10669	0.274	0.265	2.58312e-05
COMMD10	7.73725e-10	-0.0786887	0.381	0.444	2.59492e-05
DNAJC3	7.74502e-10	-0.00657803	0.217	0.251	2.59753e-05
RNF216	7.76422e-10	0.0396723	0.318	0.336	2.60396e-05
RBM33	7.80008e-10	0.0733495	0.457	0.47	2.61599e-05
PIP5K1A	7.90768e-10	-0.0535903	0.266	0.312	2.65208e-05
CAMK2G	7.93057e-10	0.0457889	0.486	0.504	2.65975e-05
FKBP2	7.93989e-10	-0.0955017	0.131	0.176	2.66288e-05
SHISA6	7.94764e-10	-0.093297	0.137	0.176	2.66548e-05
CFAP70	7.97245e-10	-0.0473507	0.183	0.226	2.6738e-05
CCDC102B	8.02201e-10	-0.106138	0.221	0.268	2.69042e-05
HDAC9	8.09222e-10	-0.100193	0.506	0.496	2.71397e-05
KLHL7	8.11967e-10	-0.00916389	0.278	0.312	2.72317e-05
PPP2R5A	8.15156e-10	-0.060226	0.206	0.255	2.73387e-05
AVL9	8.17037e-10	0.0701134	0.459	0.47	2.74018e-05
FBXO32	8.17529e-10	0.101236	0.243	0.232	2.74183e-05
INTS10	8.19614e-10	-0.0822282	0.305	0.364	2.74882e-05
PAXBP1	8.19925e-10	0.0151533	0.296	0.324	2.74986e-05
HYDIN	8.19993e-10	-0.0625678	0.451	0.502	2.75009e-05
ALOX12-AS1	8.20369e-10	0.0345378	0.305	0.333	2.75135e-05
EPS15	8.21992e-10	-0.0839879	0.485	0.54	2.7568e-05
KIFC2	8.27167e-10	0.11854	0.547	0.519	2.77415e-05
BTBD7	8.38599e-10	-0.021365	0.307	0.347	2.81249e-05
AKAP12	8.43404e-10	-0.0630372	0.313	0.354	2.82861e-05
DDHD1	8.49835e-10	-0.0912496	0.39	0.453	2.85018e-05
BANP	8.57105e-10	0.0359748	0.159	0.172	2.87456e-05
MBD5	8.58585e-10	-0.117899	0.815	0.844	2.87952e-05
ASRGL1	8.58684e-10	-0.0375417	0.165	0.198	2.87985e-05
ACSL3	8.64577e-10	-0.082826	0.502	0.558	2.89962e-05
PRIM2	8.7836e-10	-0.0175495	0.197	0.234	2.94584e-05
BORCS5	8.81158e-10	-0.0562044	0.179	0.226	2.95523e-05
HADHB	8.8321e-10	-0.0359361	0.162	0.191	2.96211e-05
ELP2	8.86185e-10	-0.037362	0.298	0.34	2.97209e-05
VWA5B2	8.87823e-10	-0.0884622	0.145	0.191	2.97758e-05
ACER3	9.04952e-10	0.0508098	0.308	0.331	3.03503e-05
ANKAR	9.11285e-10	-0.062553	0.251	0.295	3.05627e-05
TRIM37	9.15944e-10	0.0467284	0.342	0.355	3.07189e-05
RBM41	9.16364e-10	0.00690927	0.175	0.2	3.0733e-05
SCN2B	9.25623e-10	0.0968649	0.161	0.15	3.10435e-05
SDS	9.30201e-10	-0.0700014	0.022	0.042	3.11971e-05
RCOR1	9.39258e-10	-0.0687492	0.18	0.224	3.15008e-05
LINC02355	9.40125e-10	-0.0553034	0.055	0.083	3.15299e-05
ATP5PF	9.51929e-10	-0.0561432	0.117	0.15	3.19258e-05
RIN2	9.60656e-10	0.121335	0.281	0.278	3.22185e-05
ANO8	9.72943e-10	-0.0154485	0.241	0.272	3.26306e-05
MIA2	9.7584e-10	0.0368318	0.288	0.305	3.27277e-05
PKD2	9.77462e-10	0.0316924	0.393	0.422	3.27821e-05
TAOK3	9.8242e-10	-0.0365234	0.511	0.556	3.29484e-05
UBR2	9.84653e-10	-0.0450814	0.447	0.499	3.30233e-05
LZTS3	9.85399e-10	0.116691	0.265	0.242	3.30483e-05
SOD1	1.00648e-09	-0.0505541	0.179	0.215	3.37552e-05
VPS37A	1.00847e-09	0.0399734	0.193	0.202	3.3822e-05
MCRIP1	1.01039e-09	0.101818	0.228	0.216	3.38863e-05
BPTF	1.01755e-09	0.0405608	0.559	0.576	3.41266e-05
KATNAL2	1.01895e-09	-0.118476	0.24	0.288	3.41735e-05
DBF4B	1.02544e-09	-0.0718263	0.061	0.091	3.43912e-05
PHKG1	1.02711e-09	-0.0910595	0.056	0.083	3.44471e-05
AL139393.1	1.03698e-09	-0.0370533	0.051	0.077	3.47782e-05
ZDHHC17	1.04057e-09	-0.0519798	0.401	0.448	3.48985e-05
PWRN1	1.0411e-09	-0.0813312	0.064	0.098	3.49165e-05
STIP1	1.04835e-09	0.116229	0.155	0.131	3.51595e-05
LANCL2	1.04968e-09	-0.0796796	0.207	0.248	3.52041e-05
ACTR10	1.05265e-09	-0.0372263	0.182	0.22	3.53037e-05
EPB41L2	1.06161e-09	-0.102296	0.633	0.681	3.56044e-05
CDH26	1.07664e-09	0.128006	0.112	0.093	3.61083e-05
TBC1D22A	1.08997e-09	-0.0373816	0.353	0.404	3.65553e-05
SON	1.09491e-09	-0.0489664	0.479	0.525	3.6721e-05
KIF27	1.09834e-09	0.0370364	0.201	0.215	3.68363e-05
HACD3	1.10494e-09	-0.0718487	0.301	0.344	3.70575e-05
RPL35A	1.13771e-09	-0.0737127	0.109	0.148	3.81565e-05
GPR137C	1.14312e-09	-0.0382118	0.19	0.232	3.83379e-05
DHX36	1.1433e-09	-0.0310704	0.279	0.313	3.83442e-05
NT5C2	1.14678e-09	-0.000447467	0.511	0.554	3.84608e-05
PITPNC1	1.15034e-09	-0.303401	0.615	0.652	3.858e-05
C12orf4	1.15487e-09	-0.0322063	0.19	0.226	3.87321e-05
ANAPC10	1.15496e-09	-0.0643342	0.323	0.372	3.87352e-05
MIR181A1HG	1.16406e-09	-0.0978116	0.199	0.246	3.90402e-05
BOD1L1	1.17401e-09	0.0965896	0.322	0.324	3.9374e-05
PEX2	1.17417e-09	0.0195307	0.123	0.139	3.93794e-05
FAM135A	1.17993e-09	0.0848039	0.484	0.487	3.95724e-05
NQO2	1.18489e-09	0.0468784	0.254	0.263	3.9739e-05
AJM1	1.18747e-09	0.124745	0.181	0.156	3.98255e-05
IBTK	1.19276e-09	-0.0129575	0.321	0.358	4.00027e-05
IL17D	1.20026e-09	-0.0876427	0.131	0.166	4.02544e-05
SYT4	1.20419e-09	0.0971177	0.226	0.212	4.03861e-05
PARD6G-AS1	1.21262e-09	0.107868	0.076	0.057	4.0669e-05
LINC01164	1.21509e-09	-0.0269418	0.005	0.017	4.07516e-05
RCAN1	1.22493e-09	0.0186717	0.16	0.174	4.10818e-05
MTR	1.2266e-09	-0.0332543	0.282	0.322	4.11376e-05
NALCN	1.22861e-09	-0.0805063	0.54	0.599	4.1205e-05
CBWD5	1.23491e-09	0.0945379	0.309	0.303	4.14163e-05
UVSSA	1.24923e-09	0.0247171	0.174	0.187	4.18965e-05
HNRNPH1	1.2592e-09	-0.116866	0.312	0.372	4.22311e-05
DDX17	1.26102e-09	0.154653	0.87	0.87	4.22922e-05
TRIB1	1.27436e-09	-0.0422618	0.015	0.032	4.27396e-05
SLIRP	1.27549e-09	-0.0168284	0.115	0.14	4.27775e-05
N4BP2L1	1.27976e-09	-0.0387168	0.271	0.31	4.29204e-05
FAM160A2	1.28813e-09	-0.0801639	0.073	0.108	4.32012e-05
METTL21A	1.29807e-09	0.0153218	0.106	0.12	4.35345e-05
SLC35D1	1.30963e-09	-0.0183589	0.154	0.183	4.39223e-05
PLA2G5	1.31603e-09	-0.072089	0.018	0.039	4.41369e-05
MXD1	1.31827e-09	0.0299871	0.196	0.212	4.42122e-05
PPP1R21	1.32687e-09	-0.0228456	0.323	0.36	4.45007e-05
TAB2	1.34567e-09	0.0227831	0.483	0.513	4.5131e-05
HIVEP3	1.36113e-09	0.0507393	0.428	0.439	4.56495e-05
B3GALT5	1.3646e-09	0.127264	0.124	0.1	4.57658e-05
ENTPD1-AS1	1.36743e-09	-0.0413246	0.387	0.439	4.5861e-05
PPT1	1.38401e-09	-0.0539033	0.133	0.172	4.6417e-05
TRIM33	1.3986e-09	0.0016213	0.416	0.448	4.69062e-05
GIGYF2	1.40331e-09	-0.032133	0.448	0.488	4.70641e-05
C15orf41	1.41773e-09	-0.09815	0.218	0.265	4.75479e-05
ERP44	1.42522e-09	-0.018959	0.295	0.33	4.77991e-05
ULK3	1.42948e-09	0.110644	0.258	0.249	4.79418e-05
PRMT2	1.43346e-09	0.0871122	0.269	0.272	4.80753e-05
BBOX1-AS1	1.4503e-09	-0.0440378	0.081	0.107	4.86401e-05
EZH1	1.45386e-09	0.136822	0.29	0.262	4.87596e-05
SCLT1	1.48253e-09	-0.0233752	0.319	0.359	4.9721e-05
CEP44	1.4951e-09	-0.0377329	0.122	0.155	5.01428e-05
LGI3	1.50663e-09	0.0587503	0.178	0.185	5.05295e-05
PTPDC1	1.55833e-09	-0.0878526	0.129	0.169	5.22631e-05
CDR2	1.587e-09	0.11064	0.266	0.258	5.32248e-05
ZRANB3	1.59875e-09	-0.107598	0.298	0.359	5.36188e-05
LINC00504	1.60036e-09	-0.0625404	0.044	0.071	5.36728e-05
RBPJ	1.61144e-09	-0.0313273	0.386	0.429	5.40444e-05
ELP4	1.62563e-09	-0.00960907	0.477	0.524	5.45205e-05
PIBF1	1.65575e-09	-0.0676216	0.407	0.457	5.55307e-05
RFX7	1.66584e-09	-0.032403	0.461	0.505	5.5869e-05
NCKIPSD	1.67015e-09	0.0755824	0.165	0.152	5.60134e-05
DOT1L	1.67445e-09	0.107191	0.114	0.09	5.61578e-05
CCS	1.67499e-09	-0.116507	0.148	0.199	5.61759e-05
KAT6B	1.67733e-09	-0.0856639	0.48	0.539	5.62541e-05
AC087564.1	1.67805e-09	-0.132303	0.235	0.287	5.62783e-05
AL445426.1	1.67905e-09	-0.102872	0.105	0.141	5.63118e-05
ICA1L	1.67977e-09	-0.0675442	0.417	0.47	5.63363e-05
SNAP25-AS1	1.70463e-09	0.069884	0.213	0.208	5.717e-05
PKIA	1.70865e-09	-0.0863171	0.339	0.392	5.73047e-05
AC016716.2	1.70959e-09	-0.0741427	0.051	0.077	5.73363e-05
TESPA1	1.71825e-09	0.107042	0.326	0.327	5.76267e-05
CAMKMT	1.73803e-09	-0.00960195	0.399	0.435	5.829e-05
MAP2K6	1.74736e-09	-0.0608347	0.15	0.187	5.86031e-05
GRIA2	1.74914e-09	-0.104065	0.789	0.833	5.86627e-05
PMM2	1.7646e-09	-0.0139869	0.082	0.102	5.91813e-05
SESTD1	1.7662e-09	-0.029734	0.414	0.463	5.92349e-05
NUTM2B-AS1	1.77909e-09	-0.0822542	0.393	0.449	5.96672e-05
CRYL1	1.81781e-09	-0.0206132	0.291	0.332	6.09656e-05
PGAP1	1.83059e-09	-0.0265922	0.254	0.291	6.13944e-05
AF241726.2	1.85628e-09	-0.0447179	0.125	0.159	6.22558e-05
KRCC1	1.8773e-09	0.0158548	0.118	0.137	6.29609e-05
FRRS1L	1.88633e-09	0.0827117	0.315	0.31	6.32636e-05
TAPT1-AS1	1.90216e-09	0.0598541	0.48	0.503	6.37948e-05
RICTOR	1.91646e-09	0.0384385	0.483	0.51	6.42743e-05
LMO3	1.91712e-09	0.0290684	0.678	0.692	6.42965e-05
AC027117.2	1.92578e-09	0.132198	0.253	0.254	6.45867e-05
TMTC4	1.94344e-09	-0.037752	0.09	0.121	6.5179e-05
RALGAPA1	1.94948e-09	-0.1065	0.557	0.624	6.53816e-05
MKNK1	1.95102e-09	-0.0473834	0.242	0.283	6.54333e-05
CCDC91	1.97093e-09	0.0455274	0.59	0.62	6.61012e-05
ATP1B3	1.97207e-09	0.0519901	0.235	0.25	6.61393e-05
UACA	1.98158e-09	-0.0816653	0.05	0.076	6.64582e-05
UBXN2B	2.00103e-09	-0.00928643	0.218	0.244	6.71104e-05
ZHX2	2.00763e-09	-0.0446833	0.338	0.374	6.73321e-05
TXLNA	2.03603e-09	0.0840236	0.16	0.147	6.82844e-05
USP2-AS1	2.04163e-09	-0.0334158	0.056	0.084	6.84721e-05
BAZ2B	2.04515e-09	0.10414	0.755	0.779	6.85901e-05
CFAP44	2.07785e-09	-0.0331079	0.206	0.241	6.9687e-05
GK5	2.10415e-09	-0.0457808	0.146	0.181	7.05691e-05
LMLN	2.12399e-09	-0.0764118	0.104	0.146	7.12343e-05
EIF4A2	2.13587e-09	-0.128466	0.376	0.433	7.16329e-05
NUP58	2.14198e-09	-0.0714834	0.276	0.321	7.18378e-05
SASH1	2.14207e-09	0.164157	0.546	0.549	7.18406e-05
MYO10	2.14864e-09	-0.0875904	0.246	0.287	7.20609e-05
PICK1	2.16209e-09	0.129213	0.204	0.181	7.25122e-05
HDAC6	2.16338e-09	-0.0434078	0.123	0.153	7.25553e-05
APTX	2.16631e-09	0.0116572	0.164	0.186	7.26537e-05
GALNT9	2.17553e-09	0.0846406	0.258	0.257	7.29629e-05
STK11	2.18818e-09	0.0930428	0.216	0.207	7.33873e-05
ALDH7A1	2.27254e-09	0.0096387	0.203	0.225	7.62165e-05
IFT43	2.29893e-09	-0.044976	0.254	0.295	7.71017e-05
USP37	2.30217e-09	-0.0307315	0.21	0.243	7.72101e-05
COX6C	2.30459e-09	-0.102149	0.161	0.209	7.72913e-05
SHC2	2.30795e-09	0.0814556	0.325	0.327	7.74041e-05
GAREM1	2.31689e-09	0.118042	0.623	0.626	7.77039e-05
SOS2	2.32297e-09	0.016344	0.305	0.332	7.79077e-05
GNPTAB	2.32929e-09	-0.0273934	0.266	0.302	7.81197e-05
CACNB4	2.33201e-09	-0.0873048	0.259	0.306	7.82109e-05
RUSC1	2.33791e-09	0.0643919	0.186	0.184	7.84088e-05
NT5DC3	2.34747e-09	0.0673808	0.171	0.167	7.87294e-05
KLC2	2.36158e-09	0.111784	0.265	0.251	7.92027e-05
UGDH-AS1	2.36792e-09	-0.025171	0.118	0.142	7.94151e-05
NBL1	2.38868e-09	0.112656	0.212	0.196	8.01115e-05
MCPH1	2.39551e-09	0.0821978	0.392	0.394	8.03405e-05
CLOCK	2.39623e-09	0.0626995	0.35	0.359	8.03648e-05
PDE5A	2.39677e-09	-0.0273341	0.177	0.207	8.03829e-05
LMTK3	2.41384e-09	0.11613	0.339	0.323	8.09552e-05
FHIT	2.43068e-09	-0.109488	0.789	0.839	8.15203e-05
LRRN1	2.43782e-09	0.104307	0.285	0.266	8.17596e-05
UBE2Q1	2.44171e-09	0.0942331	0.153	0.141	8.18901e-05
PPP3CB	2.45036e-09	0.065	0.428	0.437	8.21801e-05
PDGFA	2.46464e-09	-0.0146525	0.079	0.104	8.26592e-05
APBB3	2.4862e-09	-0.0963596	0.107	0.151	8.33823e-05
HSF4	2.48788e-09	-0.0560078	0.216	0.259	8.34384e-05
SCRN1	2.51297e-09	0.120136	0.357	0.343	8.42799e-05
AC124657.1	2.52801e-09	-0.0231158	0.008	0.02	8.47846e-05
PTPN20	2.53083e-09	-0.058774	0.128	0.161	8.4879e-05
RGS7	2.53787e-09	-0.193199	0.68	0.72	8.5115e-05
KIAA1328	2.57404e-09	-0.0747271	0.417	0.476	8.6328e-05
AC058791.1	2.57627e-09	-0.0412568	0.097	0.13	8.64031e-05
FAM133B	2.58647e-09	0.0253571	0.182	0.194	8.67451e-05
RAVER2	2.60974e-09	0.0197975	0.257	0.283	8.75254e-05
AC108062.1	2.6195e-09	-0.0403409	0.143	0.176	8.78527e-05
URI1	2.61996e-09	-0.0586262	0.316	0.373	8.78683e-05
KATNBL1	2.62172e-09	-0.0473161	0.308	0.356	8.79271e-05
P2RY14	2.62677e-09	-0.0140144	0.118	0.144	8.80967e-05
RPS6KA2	2.63537e-09	0.194049	0.723	0.706	8.83851e-05
UBQLN4	2.6519e-09	0.141675	0.171	0.131	8.89394e-05
EML4	2.69324e-09	-0.049076	0.203	0.241	9.0326e-05
RNF19A	2.69752e-09	-0.00425275	0.469	0.504	9.04693e-05
ALKBH3	2.70285e-09	-0.036621	0.096	0.126	9.06482e-05
CRTC1	2.70892e-09	0.105537	0.358	0.351	9.08516e-05
PDS5A	2.71332e-09	0.0732025	0.466	0.474	9.09992e-05
SNX29	2.7138e-09	-0.0779225	0.334	0.39	9.10153e-05
USP39	2.72029e-09	0.0466531	0.209	0.223	9.1233e-05
SFSWAP	2.73035e-09	0.00281467	0.313	0.342	9.15706e-05
ATP5MD	2.733e-09	0.0201834	0.137	0.15	9.16593e-05
PRKD1	2.74721e-09	0.129654	0.575	0.573	9.21358e-05
AP001528.2	2.76386e-09	-0.105214	0.08	0.116	9.26943e-05
FOXJ3	2.76672e-09	-0.0306596	0.401	0.438	9.27904e-05
LTN1	2.7833e-09	-0.0778299	0.2	0.249	9.33463e-05
ZBTB7C	2.79418e-09	0.0480664	0.257	0.273	9.37113e-05
INPP4B	2.79479e-09	0.0954677	0.614	0.619	9.37316e-05
NWD1	2.81396e-09	0.149054	0.118	0.1	9.43747e-05
SEC24B	2.89271e-09	-0.00570563	0.332	0.36	9.70157e-05
CPEB3	2.91295e-09	0.105841	0.703	0.703	9.76944e-05
MLLT6	2.91335e-09	0.0700841	0.247	0.247	9.77079e-05
H2AFY	2.92005e-09	0.0113997	0.239	0.265	9.79327e-05
GPX4	2.93032e-09	0.0242885	0.268	0.29	9.8277e-05
AL683813.1	2.94346e-09	-0.0600582	0.09	0.115	9.87176e-05
FAM110B	2.95103e-09	-0.0598429	0.22	0.264	9.89715e-05
ACTN4	2.95665e-09	0.081366	0.439	0.448	9.91601e-05
AL590705.1	2.97429e-09	-0.0383152	0.085	0.112	9.97518e-05
PRDX1	2.97908e-09	-0.120847	0.204	0.258	9.99122e-05
OSBPL11	2.98579e-09	-0.051391	0.216	0.258	0.000100138
APPBP2	2.99765e-09	0.0305833	0.3	0.313	0.000100535
RING1	2.99988e-09	0.0448731	0.264	0.282	0.00010061
YME1L1	3.00063e-09	-0.0720392	0.243	0.287	0.000100635
EFHD1	3.00571e-09	0.0772785	0.135	0.137	0.000100806
CAMK4	3.00919e-09	-0.148355	0.391	0.438	0.000100922
ITGB1	3.01185e-09	-0.0144151	0.167	0.193	0.000101011
AP003108.2	3.01997e-09	-0.0700034	0.121	0.159	0.000101284
TOGARAM1	3.03351e-09	0.0285219	0.303	0.33	0.000101738
GABRD	3.05153e-09	0.0694259	0.236	0.239	0.000102342
NPAS2	3.05356e-09	0.142353	0.415	0.408	0.00010241
MOSMO	3.05373e-09	0.0923143	0.412	0.409	0.000102416
ZFPM2	3.05758e-09	-0.162835	0.588	0.632	0.000102545
CCDC171	3.06724e-09	-0.102571	0.406	0.464	0.000102869
ARMC8	3.07962e-09	0.119277	0.394	0.39	0.000103284
LCNL1	3.09912e-09	0.144174	0.296	0.281	0.000103938
PDPR	3.10337e-09	-0.0144798	0.173	0.202	0.000104081
GAB2	3.10459e-09	-0.0545401	0.321	0.361	0.000104122
NEK9	3.11142e-09	0.00143468	0.196	0.218	0.000104351
AC007014.1	3.15666e-09	-0.0360548	0.021	0.036	0.000105868
CTNNBL1	3.1598e-09	-0.0126204	0.208	0.233	0.000105973
KDM2A	3.1979e-09	-0.00844223	0.398	0.436	0.000107251
EPC2	3.21365e-09	-0.0130195	0.37	0.411	0.000107779
MAP7D1	3.25587e-09	0.104222	0.216	0.201	0.000109195
PRPF40A	3.29292e-09	0.0789234	0.304	0.308	0.000110438
LINC00240	3.2946e-09	-0.0418339	0.056	0.083	0.000110494
PCMT1	3.29562e-09	0.0767609	0.25	0.246	0.000110529
RASL10A	3.33776e-09	-0.0986814	0.081	0.119	0.000111942
JUND	3.37006e-09	0.0742665	0.538	0.544	0.000113025
CCSAP	3.38994e-09	0.0679075	0.211	0.209	0.000113692
AMER2	3.44738e-09	0.130034	0.333	0.334	0.000115618
PLPP5	3.46018e-09	-0.041724	0.077	0.102	0.000116047
SLC22A23	3.46242e-09	-0.0200883	0.33	0.376	0.000116123
FASN	3.46337e-09	0.0550575	0.23	0.241	0.000116154
TAPT1	3.47803e-09	0.0378173	0.293	0.313	0.000116646
HTR1E	3.48434e-09	0.117671	0.301	0.287	0.000116858
U2SURP	3.49325e-09	-0.0741839	0.376	0.426	0.000117157
PIK3C3	3.52747e-09	-0.0151208	0.415	0.454	0.000118304
IFRD1	3.5512e-09	0.144338	0.25	0.241	0.0001191
ZNF236	3.56453e-09	-0.0130712	0.229	0.256	0.000119547
SLC9A3R1	3.57462e-09	-0.163967	0.086	0.128	0.000119886
SGK3	3.59506e-09	-0.0205886	0.44	0.475	0.000120571
AC011997.1	3.6182e-09	0.107017	0.115	0.093	0.000121347
DCTN5	3.62355e-09	0.10598	0.263	0.246	0.000121526
AC012593.1	3.6418e-09	-0.0906651	0.137	0.17	0.000122139
TPM1	3.64507e-09	-0.0547955	0.223	0.259	0.000122248
STRN3	3.65478e-09	0.0173758	0.483	0.514	0.000122574
AFDN	3.68541e-09	-0.0527985	0.473	0.521	0.000123601
CCAR1	3.68713e-09	0.0748882	0.322	0.324	0.000123659
ABHD18	3.69008e-09	-0.0140743	0.248	0.279	0.000123758
ADNP	3.70298e-09	-0.0198981	0.422	0.457	0.000124191
AP2M1	3.73458e-09	0.137345	0.39	0.375	0.00012525
PKDCC	3.74819e-09	0.0557957	0.138	0.143	0.000125707
TRAPPC13	3.7588e-09	-0.0152349	0.136	0.17	0.000126063
BRINP2	3.76857e-09	-0.120967	0.445	0.516	0.00012639
THOC2	3.78293e-09	0.0663228	0.395	0.412	0.000126872
RAB30-AS1	3.79407e-09	-0.00059565	0.203	0.227	0.000127246
GLIPR1L2	3.81673e-09	-0.0623497	0.039	0.065	0.000128005
AC002428.2	3.81759e-09	0.0684389	0.018	0.005	0.000128034
PCDH19	3.81909e-09	0.083052	0.215	0.207	0.000128085
TYW1	3.82363e-09	-0.0185786	0.253	0.289	0.000128237
STK38	3.83736e-09	0.0822248	0.219	0.224	0.000128697
ZNF385B	3.87144e-09	-0.133258	0.433	0.443	0.00012984
SERP1	3.8886e-09	-0.0388042	0.23	0.267	0.000130416
FCHO2	3.92732e-09	-0.0698069	0.316	0.371	0.000131715
FNDC3B	3.94678e-09	0.0666551	0.44	0.469	0.000132367
RPL8	3.94727e-09	-0.0814419	0.17	0.214	0.000132384
PRKCA-AS1	3.962e-09	-0.0279254	0.059	0.079	0.000132877
P4HTM	3.99683e-09	-0.000844305	0.307	0.336	0.000134046
GATAD2B	4.00882e-09	0.0349907	0.382	0.403	0.000134448
CTTNBP2	4.03292e-09	-0.0412913	0.295	0.334	0.000135256
NSMF	4.04221e-09	0.0948577	0.469	0.448	0.000135568
BCAP29	4.0436e-09	-0.0404699	0.336	0.38	0.000135614
FAM19A5	4.05696e-09	0.100745	0.503	0.49	0.000136062
KDM7A	4.10273e-09	0.0372702	0.184	0.196	0.000137597
ACADVL	4.12549e-09	-0.0903552	0.545	0.599	0.000138361
FAM135B	4.15869e-09	0.0528475	0.448	0.468	0.000139474
AC110491.1	4.18183e-09	0.0471278	0.052	0.033	0.00014025
AATF	4.18954e-09	-0.00827937	0.168	0.192	0.000140509
AC063979.2	4.19994e-09	-0.0593969	0.012	0.028	0.000140857
TOMM7	4.22799e-09	-0.0989286	0.098	0.133	0.000141798
TTC8	4.26922e-09	0.0478961	0.242	0.257	0.000143181
WASHC5	4.27988e-09	-0.0158658	0.148	0.173	0.000143539
DBNDD1	4.28552e-09	0.0624139	0.108	0.096	0.000143728
TMED10	4.29853e-09	-0.0445249	0.258	0.299	0.000144164
TRMT13	4.31491e-09	-0.0432011	0.117	0.147	0.000144713
WDR60	4.35624e-09	-0.00393074	0.361	0.395	0.0001461
KTN1-AS1	4.39468e-09	-0.0448528	0.069	0.098	0.000147389
AFF1	4.39582e-09	0.0760194	0.485	0.491	0.000147427
NEBL	4.4214e-09	0.218638	0.873	0.881	0.000148285
JPX	4.42415e-09	-0.0880961	0.448	0.511	0.000148377
ZNF730	4.51951e-09	-0.046882	0.027	0.047	0.000151575
AC099792.1	4.52181e-09	-0.188831	0.19	0.239	0.000151653
TRAPPC12	4.53353e-09	-0.0569842	0.295	0.343	0.000152045
MAPK14	4.54134e-09	0.0864987	0.361	0.36	0.000152307
BCLAF1	4.54314e-09	-0.00393825	0.361	0.398	0.000152368
EPB41L5	4.71166e-09	-0.0242088	0.303	0.339	0.000158019
RSPO2	4.73716e-09	-0.0643486	0.215	0.256	0.000158875
NTPCR	4.74294e-09	-0.011164	0.108	0.134	0.000159069
PCCA	4.74421e-09	-0.0832753	0.553	0.616	0.000159111
KDM3B	4.76467e-09	0.0422512	0.259	0.27	0.000159797
RABL6	4.76863e-09	0.110352	0.368	0.348	0.00015993
ELOB	4.78223e-09	-0.0504039	0.2	0.243	0.000160386
SPRED2	4.79189e-09	-0.0868038	0.313	0.368	0.00016071
FRS2	4.79493e-09	-0.0616669	0.395	0.446	0.000160812
C4orf50	4.83824e-09	0.0750647	0.166	0.147	0.000162265
C5	4.83826e-09	-0.0630175	0.053	0.08	0.000162266
TNFRSF21	4.84045e-09	0.0839131	0.162	0.147	0.000162339
CLTC	4.84803e-09	-0.0263459	0.441	0.484	0.000162593
RFX4	4.90886e-09	0.0740921	0.401	0.409	0.000164633
ANK2	4.91622e-09	-0.0779091	0.975	0.98	0.00016488
UBA6	4.9388e-09	-0.0209138	0.276	0.309	0.000165637
PUS7L	4.94119e-09	-0.08903	0.23	0.286	0.000165717
SAMD4B	4.95513e-09	-0.0180642	0.261	0.292	0.000166185
CHN1	4.97337e-09	-0.0193549	0.729	0.771	0.000166797
AC091885.2	5.00589e-09	-0.048611	0.049	0.073	0.000167887
SPTBN1	5.04464e-09	-0.126028	0.698	0.758	0.000169187
TNKS2	5.06843e-09	0.0240884	0.366	0.391	0.000169985
PDE2A	5.07282e-09	0.140423	0.292	0.276	0.000170132
HECTD1	5.08604e-09	0.0184856	0.353	0.38	0.000170576
MICU2	5.1239e-09	-0.0136768	0.328	0.365	0.000171845
HS2ST1	5.13673e-09	0.00467399	0.308	0.342	0.000172275
KBTBD3	5.23424e-09	-0.0193768	0.11	0.133	0.000175546
CSGALNACT2	5.29057e-09	-0.0406081	0.146	0.183	0.000177435
C2orf74	5.38579e-09	-0.033805	0.043	0.063	0.000180629
CHSY3	5.39004e-09	-0.0799936	0.469	0.464	0.000180771
ARAP1	5.47133e-09	0.114621	0.173	0.152	0.000183497
GOLT1B	5.48731e-09	0.00503488	0.128	0.148	0.000184034
NDUFAF3	5.49556e-09	-0.0449754	0.058	0.086	0.00018431
MSH3	5.49682e-09	-0.0630193	0.339	0.387	0.000184352
ENTPD6	5.52085e-09	0.139539	0.278	0.251	0.000185158
NAT9	5.55127e-09	-0.0481963	0.108	0.142	0.000186178
TAF15	5.62221e-09	0.0440662	0.42	0.431	0.000188558
TTC17	5.66191e-09	0.0140463	0.548	0.581	0.000189889
NOC2L	5.67929e-09	0.0773159	0.184	0.175	0.000190472
HS3ST3A1	5.68373e-09	-0.0911273	0.019	0.034	0.000190621
YAF2	5.70777e-09	-0.0259579	0.337	0.377	0.000191427
SMOX	5.75633e-09	-0.052025	0.108	0.132	0.000193056
TRIB2	5.75746e-09	0.054491	0.104	0.11	0.000193094
FHOD3	5.77404e-09	0.0525106	0.426	0.44	0.00019365
HIPK1	5.78487e-09	0.0969192	0.216	0.206	0.000194013
ZNF519	5.83479e-09	0.071625	0.244	0.238	0.000195687
NFE2L1	5.85261e-09	0.0572846	0.254	0.256	0.000196285
CHD6	5.85503e-09	-0.0746875	0.568	0.624	0.000196366
TFRC	5.85898e-09	-0.209034	0.152	0.197	0.000196498
AGTRAP	5.93042e-09	-0.0473439	0.028	0.045	0.000198894
LGI1	5.94612e-09	0.116797	0.481	0.491	0.000199421
SYMPK	5.94801e-09	0.0960691	0.387	0.396	0.000199484
RNF180	5.94868e-09	-0.0665587	0.288	0.335	0.000199507
NFKB1	5.97154e-09	0.00017693	0.29	0.32	0.000200274
CNNM2	6.04522e-09	-0.0217224	0.389	0.423	0.000202745
KIAA1109	6.05523e-09	0.0555434	0.683	0.709	0.00020308
HLTF	6.05968e-09	-0.0637395	0.241	0.287	0.00020323
PCMTD1	6.07999e-09	-0.00278497	0.433	0.467	0.000203911
C16orf89	6.1009e-09	-0.0613343	0.056	0.079	0.000204612
PRMT3	6.10206e-09	-0.00796964	0.235	0.27	0.000204651
HSPA12A	6.10783e-09	0.0920421	0.463	0.462	0.000204844
RBM39	6.15903e-09	-0.0253704	0.518	0.558	0.000206562
ST8SIA5	6.18259e-09	0.0538601	0.268	0.275	0.000207352
C1orf123	6.19831e-09	-0.0605153	0.082	0.115	0.000207879
DIO2	6.20368e-09	-0.165137	0.112	0.154	0.000208059
CPSF6	6.23075e-09	0.0424966	0.394	0.413	0.000208967
SCAF8	6.26791e-09	-0.00949866	0.407	0.448	0.000210213
KLHL24	6.30097e-09	0.0837965	0.485	0.492	0.000211322
MALT1	6.35558e-09	-0.0299599	0.181	0.215	0.000213153
SCAF11	6.37181e-09	-0.0427666	0.329	0.376	0.000213698
SEC11A	6.43359e-09	-0.0577124	0.1	0.133	0.00021577
AC016705.2	6.46942e-09	0.0190086	0.086	0.1	0.000216971
NRIP2	6.49834e-09	0.0543884	0.038	0.02	0.000217941
COL16A1	6.52121e-09	-0.000843177	0.288	0.326	0.000218708
DGLUCY	6.53354e-09	-0.0198047	0.253	0.293	0.000219122
STAG2	6.55086e-09	0.0218744	0.339	0.369	0.000219703
ATXN1	6.5826e-09	-0.10108	0.718	0.761	0.000220767
ZFAND6	6.59664e-09	0.0299126	0.276	0.296	0.000221238
NME7	6.60441e-09	-0.105517	0.366	0.424	0.000221499
AC097376.2	6.61011e-09	0.0337347	0.171	0.184	0.00022169
ZBTB37	6.62604e-09	0.0776479	0.15	0.148	0.000222224
IMMP1L	6.65576e-09	-0.0648657	0.191	0.234	0.000223221
CALY	6.71879e-09	0.0936892	0.347	0.352	0.000225335
C6orf62	6.79914e-09	-0.0224241	0.37	0.416	0.00022803
RIC8B	6.86279e-09	0.0539077	0.349	0.362	0.000230164
DNAJC10	6.87613e-09	-0.0527725	0.187	0.227	0.000230612
HSPA4	6.8808e-09	0.0933175	0.221	0.212	0.000230768
C19orf44	6.88523e-09	-0.038603	0.035	0.052	0.000230917
TFAP2E	7.00175e-09	-0.0383545	0.031	0.048	0.000234825
RSPH3	7.0475e-09	-0.0261272	0.129	0.157	0.000236359
AMBRA1	7.05599e-09	-0.0338657	0.407	0.451	0.000236644
ACSBG1	7.07218e-09	-0.0024243	0.26	0.281	0.000237187
CEMIP	7.10812e-09	0.0215161	0.096	0.108	0.000238392
TRABD	7.15197e-09	0.112454	0.186	0.158	0.000239863
KCNIP3	7.21457e-09	-0.0120597	0.161	0.19	0.000241962
TBC1D12	7.21777e-09	-0.0131269	0.167	0.197	0.00024207
MTUS1	7.25626e-09	0.111646	0.367	0.361	0.00024336
TTC37	7.26297e-09	0.053303	0.45	0.468	0.000243585
PAAF1	7.31172e-09	-0.108315	0.123	0.168	0.000245221
OLFM1	7.32746e-09	0.0359844	0.367	0.386	0.000245749
TNPO3	7.32964e-09	0.00651839	0.23	0.262	0.000245821
SUPT5H	7.37755e-09	0.120144	0.248	0.232	0.000247428
MAP2K5	7.39557e-09	-0.107674	0.523	0.582	0.000248033
SIN3B	7.39903e-09	0.0552262	0.326	0.336	0.000248149
OTUB1	7.46197e-09	0.0748483	0.22	0.22	0.00025026
ATP13A2	7.4823e-09	0.0791464	0.258	0.252	0.000250941
FAM13C	7.49912e-09	-0.0539272	0.332	0.381	0.000251505
LRIG1	7.50369e-09	0.0931982	0.431	0.45	0.000251659
AC018697.1	7.5289e-09	-0.0649914	0.027	0.055	0.000252504
XPO7	7.59843e-09	0.0663925	0.306	0.315	0.000254836
MFSD11	7.61942e-09	0.0788661	0.201	0.194	0.00025554
CPB2-AS1	7.63878e-09	-0.0555583	0.099	0.133	0.000256189
CYP4F11	7.64679e-09	-0.0439462	0.037	0.058	0.000256458
KCNC3	7.65155e-09	0.0703655	0.181	0.173	0.000256618
ARHGDIG	7.68999e-09	0.123971	0.23	0.215	0.000257907
VPS8	7.70346e-09	-0.00872455	0.427	0.467	0.000258359
ERGIC2	7.80128e-09	0.0152977	0.177	0.193	0.000261639
GLDN	7.89766e-09	-0.119907	0.075	0.106	0.000264872
OMG	7.94102e-09	-0.0652861	0.151	0.189	0.000266326
CASC1	7.97917e-09	-0.0341393	0.063	0.084	0.000267605
LINC00271	7.98104e-09	0.00453514	0.121	0.14	0.000267668
RERE	7.99997e-09	-0.0864176	0.773	0.816	0.000268303
DOCK7	8.00058e-09	0.0606634	0.571	0.6	0.000268324
RNF157	8.0237e-09	0.0449813	0.283	0.289	0.000269099
N4BP1	8.04701e-09	0.00400476	0.293	0.315	0.000269881
MCCC1	8.05139e-09	-0.017429	0.286	0.321	0.000270027
ULK2	8.07125e-09	-0.0486579	0.292	0.332	0.000270694
USP45	8.10171e-09	0.00106539	0.226	0.253	0.000271715
ADAM32	8.2175e-09	0.0395156	0.151	0.157	0.000275598
RAB6A	8.23685e-09	0.00978044	0.412	0.445	0.000276247
REX1BD	8.25003e-09	-0.0387361	0.217	0.254	0.000276689
KCNIP2	8.2641e-09	0.103001	0.195	0.174	0.000277161
CRELD1	8.35952e-09	0.0187811	0.33	0.348	0.000280361
ZNF483	8.41374e-09	0.0593863	0.385	0.393	0.00028218
AC006213.2	8.52775e-09	-0.0246755	0.004	0.014	0.000286004
METAP1D	8.52917e-09	-0.103897	0.071	0.104	0.000286051
HS3ST5	8.57983e-09	-0.097419	0.304	0.357	0.00028775
RAB10	8.63002e-09	0.000901667	0.413	0.455	0.000289434
CNOT6L	8.73965e-09	0.0402705	0.327	0.341	0.00029311
ZC3H6	8.77029e-09	0.0749407	0.31	0.319	0.000294138
AL118516.1	8.776e-09	-0.0395526	0.023	0.041	0.000294329
FAM173B	8.81822e-09	-0.0163244	0.096	0.117	0.000295745
B4GALT5	8.84009e-09	-0.000789331	0.31	0.345	0.000296479
TARSL2	8.94494e-09	0.0277113	0.273	0.296	0.000299995
[truncated: 22,919 more rows]

## Sheet: endotheial_AD_vs_NC
gene	p_val	avg_log2FC	pct.1	pct.2	p_val_adj
MT-ND3	6.82349e-93	1.33093	0.932	0.886	2.28846e-88
MT-ATP6	4.38865e-91	1.2087	0.901	0.757	1.47186e-86
MT-CYB	1.57895e-88	1.34801	0.802	0.554	5.29548e-84
MT-CO2	1.02872e-74	0.908542	0.935	0.845	3.45012e-70
MT-ND4	1.03608e-74	0.96746	0.9	0.797	3.47481e-70
SLC1A2	3.21378e-67	-1.60386	0.371	0.652	1.07784e-62
MT-ND2	2.1776e-66	1.08428	0.8	0.643	7.30322e-62
PPP2R2B	5.25408e-63	-1.25139	0.435	0.629	1.76211e-58
MT-CO3	3.68293e-59	0.76143	0.902	0.819	1.23518e-54
MOBP	5.75982e-59	-1.047	0.176	0.483	1.93173e-54
CERCAM	1.47697e-58	-1.03894	0.225	0.542	4.95345e-54
MT-ND1	1.84401e-55	0.968581	0.778	0.614	6.18444e-51
PLP1	1.85893e-53	-1.24066	0.314	0.603	6.23448e-49
SLC4A4	5.9668e-53	-1.15518	0.216	0.5	2.00115e-48
APOE	2.72186e-51	-1.16084	0.273	0.553	9.12859e-47
NTM	4.61282e-49	-1.07863	0.417	0.639	1.54705e-44
OPALIN	7.24745e-49	-0.806159	0.081	0.311	2.43065e-44
SCD5	1.41785e-48	-0.832026	0.296	0.591	4.75518e-44
AL591686.2	3.07566e-48	-0.521915	0.018	0.177	1.03152e-43
GPM6A	6.85001e-48	-1.07422	0.52	0.67	2.29736e-43
SLC14A1	1.12976e-47	-0.969316	0.12	0.368	3.78898e-43
ENPP2	7.75621e-47	-0.74141	0.207	0.486	2.60128e-42
LINC01608	1.55565e-46	-0.830303	0.152	0.412	5.21735e-42
ZNF536	8.07905e-46	-0.753751	0.205	0.48	2.70955e-41
NTRK2	4.61737e-45	-0.983219	0.373	0.627	1.54857e-40
AL359091.1	1.18775e-44	-0.711027	0.181	0.442	3.98347e-40
GPM6B	2.36166e-44	-0.932344	0.419	0.656	7.92052e-40
PDE4B	1.42332e-43	-1.0354	0.443	0.656	4.77354e-39
HERC2	1.75014e-43	0.802897	0.657	0.586	5.86963e-39
KCNH8	3.68934e-43	-0.863745	0.211	0.48	1.23733e-38
FLT1	5.76992e-43	0.83595	0.652	0.375	1.93512e-38
AC002429.2	1.00971e-42	-0.950191	0.09	0.306	3.38637e-38
AC091826.2	1.12322e-42	-0.663436	0.086	0.3	3.76705e-38
HPSE2	1.22318e-42	-0.97699	0.163	0.415	4.10229e-38
C1orf61	1.29884e-42	-0.815313	0.179	0.434	4.35606e-38
TMEM144	3.78437e-42	-0.838008	0.254	0.526	1.2692e-37
MYRF	4.52496e-42	-0.563783	0.137	0.368	1.51758e-37
FGFR3	4.5781e-42	-0.67329	0.196	0.456	1.5354e-37
SLCO1C1	6.59698e-42	-0.789394	0.115	0.343	2.21249e-37
ETNPPL	9.60195e-42	-0.641415	0.081	0.289	3.2203e-37
HHIP	1.29577e-41	-0.740491	0.168	0.417	4.34575e-37
SHTN1	2.55037e-41	-0.895092	0.3	0.572	8.55343e-37
SLC1A3	4.09669e-41	-0.961314	0.514	0.67	1.37395e-36
CADM1	4.64296e-41	-0.92138	0.367	0.608	1.55716e-36
CARNS1	5.00559e-41	-0.601378	0.103	0.318	1.67877e-36
TNIK	8.03545e-41	-1.02674	0.318	0.571	2.69493e-36
NPAS3	1.57317e-40	-1.01253	0.451	0.622	5.2761e-36
LPAR1	2.54383e-40	-0.747815	0.183	0.434	8.53151e-36
ADGRV1	3.97553e-40	-0.988854	0.288	0.54	1.33331e-35
NKAIN3	8.58224e-40	-0.951647	0.229	0.48	2.87831e-35
RGS20	1.32392e-39	-0.668914	0.107	0.324	4.44016e-35
MGAT4C	1.50537e-39	-0.82376	0.186	0.434	5.04869e-35
MOG	5.54768e-39	-0.509596	0.148	0.367	1.86058e-34
RYR3	5.90369e-39	-0.905392	0.254	0.507	1.97998e-34
CRYAB	6.27109e-39	-0.945182	0.208	0.458	2.1032e-34
GPR37L1	6.69484e-39	-0.512193	0.129	0.348	2.24532e-34
LINC00461	9.07572e-39	-0.752508	0.176	0.418	3.04381e-34
KIRREL3	1.4273e-38	-0.435589	0.255	0.496	4.78689e-34
ATP13A4	1.51191e-38	-0.614644	0.165	0.399	5.07064e-34
MT3	2.11452e-38	-0.834122	0.413	0.671	7.09166e-34
GABRB1	2.35726e-38	-0.939905	0.289	0.53	7.90578e-34
EPHB1	2.4856e-38	-0.571488	0.11	0.323	8.33621e-34
PRUNE2	3.24991e-38	-0.656694	0.266	0.525	1.08996e-33
HS3ST5	5.85422e-38	-0.691484	0.173	0.41	1.96339e-33
FGFR2	5.95881e-38	-0.637534	0.187	0.429	1.99846e-33
CNDP1	5.98651e-38	-0.619566	0.116	0.327	2.00776e-33
SLC24A2	7.09128e-38	-0.887164	0.372	0.615	2.37827e-33
ZFHX4	7.50642e-38	-0.698575	0.201	0.448	2.5175e-33
FRMD5	7.88945e-38	-0.860625	0.345	0.597	2.64596e-33
DLC1	1.15695e-37	0.670226	0.682	0.662	3.88019e-33
CTNNA3	1.19702e-37	-0.929774	0.402	0.607	4.01456e-33
BCAS1	1.38154e-37	-0.704452	0.175	0.411	4.63339e-33
HSP90AA1	1.39575e-37	0.962093	0.641	0.662	4.68105e-33
NCKAP5	1.48411e-37	-0.800311	0.314	0.576	4.9774e-33
WIF1	1.57276e-37	-0.673113	0.049	0.218	5.27471e-33
TRIM2	1.72098e-37	-0.750698	0.335	0.591	5.77182e-33
ANK2	1.76142e-37	-0.803668	0.479	0.683	5.90745e-33
TF	1.91115e-37	-0.574345	0.238	0.484	6.40962e-33
NEAT1	2.44252e-37	0.565393	0.88	0.876	8.19172e-33
RNF219-AS1	4.33232e-37	-0.872019	0.19	0.43	1.45297e-32
ANO4	5.35031e-37	-0.641649	0.208	0.451	1.79439e-32
HEPACAM	6.37361e-37	-0.564124	0.203	0.442	2.13758e-32
CREB5	6.90389e-37	-0.732528	0.242	0.495	2.31543e-32
RPL41	6.97668e-37	0.781987	0.472	0.421	2.33984e-32
ERBB4	9.40195e-37	-0.862854	0.448	0.641	3.15323e-32
MAG	1.02272e-36	-0.521437	0.127	0.336	3.42998e-32
SCD	1.17411e-36	-0.671056	0.18	0.416	3.93773e-32
MAGI2	1.20154e-36	-0.714177	0.659	0.737	4.02973e-32
PALM2	1.32714e-36	-0.679361	0.167	0.397	4.45098e-32
APLP1	2.74276e-36	-0.614918	0.203	0.444	9.19867e-32
SERPINE2	3.44519e-36	-0.666776	0.148	0.372	1.15545e-31
MFAP3L	5.68347e-36	-0.501736	0.118	0.326	1.90612e-31
MEGF10	7.51939e-36	-0.541123	0.203	0.436	2.52185e-31
HDAC2-AS2	1.01899e-35	-0.520923	0.188	0.412	3.4175e-31
PAMR1	1.25144e-35	-0.541168	0.107	0.307	4.19707e-31
PLEKHH1	1.43793e-35	-0.615202	0.187	0.421	4.82252e-31
LINC00499	1.47002e-35	-0.776645	0.144	0.365	4.93017e-31
MBP	1.49973e-35	-0.749021	0.396	0.649	5.02978e-31
BMPR1B	1.89834e-35	-0.817784	0.213	0.45	6.36664e-31
COLGALT2	3.20856e-35	-0.376943	0.155	0.355	1.07609e-30
PCDH9	4.9942e-35	-0.841475	0.69	0.766	1.67495e-30
PAPLN	5.17085e-35	-0.404261	0.07	0.243	1.7342e-30
MIR4300HG	5.66968e-35	-0.853067	0.132	0.341	1.9015e-30
MAL	6.1261e-35	-0.545287	0.103	0.3	2.05457e-30
TTYH1	8.62677e-35	-0.733264	0.209	0.446	2.89324e-30
CNTN2	2.31962e-34	-0.581454	0.198	0.429	7.77953e-30
CLDN5	2.79271e-34	0.628081	0.669	0.415	9.36619e-30
KLHL32	3.05737e-34	-0.573826	0.265	0.51	1.02538e-29
C10orf90	3.98003e-34	-0.560723	0.221	0.453	1.33482e-29
AL589740.1	4.45533e-34	-0.905934	0.262	0.502	1.49423e-29
CDH20	5.40595e-34	-0.898525	0.342	0.553	1.81305e-29
HTRA1	7.10484e-34	-0.624622	0.194	0.424	2.38282e-29
COBL	7.9054e-34	-0.369348	0.221	0.434	2.65131e-29
NKX6-2	8.07112e-34	-0.428499	0.131	0.323	2.70689e-29
DOCK5	1.06736e-33	-0.707226	0.296	0.542	3.5797e-29
ST18	1.07726e-33	-0.867517	0.306	0.55	3.61291e-29
LINC00639	1.12546e-33	-0.561249	0.142	0.349	3.77456e-29
NALCN	1.131e-33	-0.385819	0.229	0.447	3.79314e-29
SPON1	1.25679e-33	-0.663133	0.14	0.353	4.21502e-29
ZNF98	1.44265e-33	-0.727958	0.139	0.35	4.83837e-29
CRB1	1.44559e-33	-0.703809	0.18	0.405	4.84823e-29
CIRBP	1.4676e-33	-0.619776	0.3	0.547	4.92204e-29
ANK3	1.77819e-33	-0.781165	0.382	0.622	5.96371e-29
S100B	1.86947e-33	-0.518158	0.093	0.279	6.26983e-29
CKB	2.86231e-33	-0.777383	0.396	0.628	9.59962e-29
RORB	3.18092e-33	-0.61326	0.192	0.418	1.06682e-28
CNP	5.44459e-33	-0.749359	0.243	0.48	1.82601e-28
RPL13	6.17677e-33	0.584845	0.571	0.534	2.07157e-28
STON2	6.84252e-33	-0.57683	0.151	0.359	2.29484e-28
GNAO1	7.99856e-33	-0.6807	0.267	0.507	2.68256e-28
PSD3	8.64549e-33	-0.700159	0.374	0.612	2.89953e-28
IGSF11	9.78107e-33	-0.570075	0.208	0.435	3.28037e-28
AC026316.5	1.06644e-32	-0.660997	0.206	0.433	3.57662e-28
TTLL7	1.07027e-32	-0.773326	0.376	0.606	3.58947e-28
GPRC5B	1.15816e-32	-0.608825	0.281	0.523	3.88424e-28
ALDH1A1	1.2157e-32	-0.541659	0.068	0.239	4.07723e-28
UGT8	1.27747e-32	-0.634253	0.18	0.399	4.28437e-28
LURAP1L-AS1	1.3129e-32	-0.462221	0.023	0.147	4.40319e-28
GABRA2	1.41089e-32	-0.659706	0.133	0.338	4.73183e-28
ACSBG1	1.43165e-32	-0.434598	0.106	0.291	4.80145e-28
AK5	1.45882e-32	-0.542142	0.22	0.447	4.8926e-28
ARMC9	1.5153e-32	0.87841	0.474	0.375	5.08202e-28
ABCB1	1.70312e-32	0.609178	0.572	0.324	5.71193e-28
SHROOM3	1.81923e-32	-0.529992	0.151	0.356	6.10132e-28
ATP10B	1.86864e-32	-0.586783	0.144	0.351	6.26705e-28
LMCD1-AS1	2.32716e-32	-0.696081	0.225	0.457	7.80483e-28
ARHGAP24	2.38345e-32	-0.736737	0.223	0.45	7.99361e-28
GPC5	2.42686e-32	-0.82292	0.575	0.665	8.13921e-28
DNAH7	2.69965e-32	-0.696711	0.139	0.345	9.05408e-28
PIP4K2A	2.81188e-32	-0.747353	0.476	0.659	9.43048e-28
LGI4	2.84713e-32	-0.484063	0.161	0.372	9.5487e-28
AC125613.1	3.53968e-32	-0.423384	0.057	0.215	1.18714e-27
NAALADL2	3.66221e-32	-0.68842	0.259	0.494	1.22823e-27
NCAM1	3.90861e-32	-0.715222	0.379	0.615	1.31087e-27
RPS19	4.3361e-32	0.790488	0.494	0.416	1.45424e-27
CLIP4	1.24441e-31	-0.260968	0.199	0.39	4.1735e-27
QDPR	1.41223e-31	-0.558445	0.266	0.501	4.73635e-27
AC087564.1	1.46581e-31	-0.528747	0.145	0.347	4.91604e-27
LSAMP	1.47374e-31	-0.773369	0.649	0.733	4.94264e-27
SPOCK1	1.50705e-31	-0.58927	0.316	0.558	5.05436e-27
FBXL7	1.83657e-31	-0.708827	0.512	0.693	6.15949e-27
NAT8L	1.91979e-31	-0.422328	0.198	0.412	6.4386e-27
SLC7A5	2.32868e-31	0.857183	0.548	0.319	7.80992e-27
PTMS	2.32924e-31	0.974543	0.391	0.213	7.8118e-27
FOLH1	2.48328e-31	-0.441812	0.111	0.29	8.32842e-27
F3	2.64667e-31	-0.615883	0.102	0.288	8.87641e-27
NECAB1	3.24608e-31	-0.506972	0.165	0.372	1.08867e-26
CTNND2	3.61923e-31	-0.794828	0.442	0.629	1.21382e-26
LRP2	4.16962e-31	-0.546108	0.102	0.282	1.39841e-26
SRGAP3	5.85065e-31	-0.256351	0.167	0.354	1.96219e-26
LINC01748	7.61368e-31	-0.46538	0.101	0.279	2.55348e-26
LIFR	1.28697e-30	-0.643718	0.391	0.613	4.31625e-26
MAP7	1.32955e-30	-0.713149	0.334	0.57	4.45903e-26
SCG3	1.89188e-30	-0.513021	0.059	0.215	6.34499e-26
CLDND1	2.05854e-30	-0.615789	0.295	0.529	6.90393e-26
EFEMP1	2.38471e-30	-0.630317	0.099	0.281	7.99784e-26
ADAMTS17	3.10101e-30	-0.497726	0.071	0.235	1.04002e-25
FRMD4B	3.43013e-30	-0.687143	0.306	0.54	1.1504e-25
GAREM1	4.1426e-30	-0.482931	0.232	0.454	1.38934e-25
PHYHIPL	4.76312e-30	-0.516095	0.231	0.453	1.59746e-25
LRRC3B	4.92495e-30	-0.603759	0.082	0.253	1.65173e-25
TUBB4A	5.42433e-30	-0.508567	0.113	0.299	1.81921e-25
MGST1	5.62196e-30	-0.624796	0.132	0.327	1.88549e-25
CARMIL1	5.94797e-30	-0.637255	0.252	0.48	1.99483e-25
CSGALNACT1	7.08074e-30	-0.680718	0.32	0.547	2.37474e-25
GRID1	8.88228e-30	-0.562835	0.279	0.51	2.97894e-25
PHACTR3	9.54698e-30	-0.567934	0.231	0.453	3.20187e-25
COBLL1	1.00772e-29	0.71788	0.527	0.295	3.37968e-25
RFX4	1.03537e-29	-0.433403	0.18	0.373	3.47244e-25
LINC01630	1.05125e-29	-0.577676	0.092	0.266	3.52568e-25
FTCDNL1	1.06647e-29	-0.280975	0.067	0.212	3.57673e-25
AC053527.1	1.23306e-29	-0.382811	0.093	0.264	4.13545e-25
IL1RAPL1	1.44363e-29	-0.828023	0.513	0.669	4.84163e-25
APC2	1.63706e-29	-0.507132	0.114	0.296	5.49037e-25
AMER2	1.85664e-29	-0.323803	0.23	0.429	6.22678e-25
HAPLN2	1.88953e-29	-0.406924	0.181	0.378	6.33712e-25
ERMN	2.09306e-29	-0.382813	0.095	0.26	7.01972e-25
TMEM232	2.09738e-29	-0.291688	0.149	0.326	7.03421e-25
PHLPP1	2.17474e-29	-0.715425	0.477	0.651	7.29364e-25
CTNNA2	2.39115e-29	-0.767138	0.506	0.652	8.01943e-25
DTNA	2.54527e-29	-0.736431	0.43	0.637	8.53631e-25
FAM13C	3.39686e-29	-0.557762	0.191	0.403	1.13924e-24
AKAP6	3.76975e-29	-0.568839	0.317	0.549	1.2643e-24
PTPRG	3.78957e-29	0.517798	0.751	0.682	1.27095e-24
LGR4	3.97746e-29	-0.502419	0.13	0.319	1.33396e-24
AQP4	4.80119e-29	-0.525484	0.178	0.379	1.61022e-24
AC099792.1	5.34211e-29	-0.41719	0.08	0.241	1.79164e-24
F11-AS1	5.34916e-29	-0.37282	0.055	0.197	1.794e-24
HIGD1B	5.35953e-29	1.03124	0.264	0.086	1.79748e-24
SGCD	5.77598e-29	-0.487089	0.248	0.466	1.93715e-24
PLD1	6.8549e-29	-0.475096	0.166	0.366	2.299e-24
CALD1	7.16779e-29	0.74457	0.526	0.385	2.40393e-24
CDH19	7.55485e-29	-0.3423	0.109	0.27	2.53375e-24
SEPT4	8.61227e-29	-0.577544	0.198	0.409	2.88838e-24
SLCO4A1	1.05726e-28	0.714732	0.433	0.213	3.54585e-24
CADM2	1.13254e-28	-0.695367	0.618	0.719	3.79832e-24
PRTFDC1	1.27074e-28	-0.379776	0.095	0.261	4.2618e-24
GRIA2	1.27675e-28	-0.371517	0.303	0.524	4.28197e-24
FAM184A	1.44997e-28	-0.492995	0.134	0.324	4.8629e-24
KIF6	1.56099e-28	-0.55885	0.122	0.303	5.23524e-24
ARHGEF26	1.65611e-28	-0.486265	0.14	0.331	5.55425e-24
NRXN1	2.18926e-28	-0.805936	0.558	0.668	7.34236e-24
ABCA2	2.49717e-28	-0.425866	0.296	0.517	8.37502e-24
GLDN	2.52258e-28	-0.474457	0.088	0.252	8.46024e-24
PTPRJ	3.28454e-28	-0.47616	0.222	0.433	1.10157e-23
SOX9	3.99918e-28	-0.494853	0.112	0.289	1.34125e-23
DOCK10	5.76797e-28	-0.670506	0.313	0.536	1.93446e-23
ATP1B1	6.65797e-28	-0.600941	0.217	0.429	2.23295e-23
TSC22D4	7.55228e-28	-0.535408	0.203	0.411	2.53288e-23
ACSS1	7.98588e-28	-0.62767	0.192	0.397	2.67831e-23
TRIM9	8.10565e-28	-0.601799	0.246	0.464	2.71847e-23
SLC9A3R2	8.86409e-28	0.839284	0.432	0.221	2.97284e-23
ITGB4	9.0966e-28	-0.367716	0.102	0.263	3.05082e-23
NHSL1	1.01358e-27	-0.663502	0.289	0.5	3.39936e-23
ABCA8	1.10094e-27	-0.556281	0.194	0.4	3.69234e-23
GLUL	1.27609e-27	-0.786812	0.436	0.621	4.27976e-23
CABLES1	1.40129e-27	-0.697948	0.188	0.388	4.69966e-23
STK33	1.65139e-27	-0.508807	0.143	0.332	5.53845e-23
KIF21A	1.66938e-27	-0.30937	0.169	0.349	5.59876e-23
MAPT	2.22201e-27	-0.292909	0.188	0.366	7.45217e-23
TMEFF2	2.33809e-27	-0.680426	0.243	0.458	7.84149e-23
APOLD1	2.37964e-27	0.771648	0.546	0.344	7.98084e-23
QKI	2.46777e-27	-0.53875	0.767	0.819	8.2764e-23
SDC4	2.58998e-27	-0.402219	0.152	0.337	8.68626e-23
INTU	2.65064e-27	-0.376612	0.121	0.297	8.88973e-23
ATP8A1	2.83574e-27	-0.600783	0.361	0.58	9.51052e-23
DOCK3	3.05978e-27	-0.430874	0.313	0.534	1.02619e-22
FA2H	3.30348e-27	-0.423713	0.113	0.281	1.10792e-22
PXK	4.08817e-27	-0.49665	0.254	0.47	1.37109e-22
ADCY2	4.37646e-27	-0.640965	0.311	0.532	1.46778e-22
ASPH	4.55533e-27	-0.661737	0.322	0.526	1.52777e-22
COL4A5	4.79162e-27	-0.511483	0.232	0.442	1.60701e-22
FIGN	5.30503e-27	-0.658141	0.256	0.464	1.7792e-22
MT2A	7.373e-27	0.503908	0.769	0.71	2.47276e-22
SERPINH1	7.37303e-27	0.907387	0.287	0.112	2.47277e-22
RPS28	7.81195e-27	0.8424	0.402	0.287	2.61997e-22
GLI3	8.19509e-27	-0.56346	0.171	0.367	2.74847e-22
LINC00299	8.87372e-27	-0.417719	0.116	0.284	2.97607e-22
DNER	9.27039e-27	-0.369064	0.156	0.332	3.1091e-22
ANKDD1A	1.05271e-26	-0.36736	0.094	0.255	3.53057e-22
CDHR3	1.10585e-26	-0.337225	0.12	0.285	3.70881e-22
ACOT11	1.18449e-26	-0.324629	0.085	0.236	3.97253e-22
BRINP3	1.23041e-26	-0.422388	0.158	0.342	4.12654e-22
COL16A1	1.503e-26	-0.241594	0.148	0.312	5.04075e-22
OLIG1	1.77825e-26	-0.419632	0.13	0.302	5.96391e-22
PTPRZ1	1.78115e-26	-0.58775	0.241	0.452	5.97363e-22
SLC6A11	1.84651e-26	-0.486631	0.082	0.239	6.19282e-22
SPP1	2.34223e-26	-0.364466	0.181	0.363	7.85538e-22
SLC25A18	3.2545e-26	-0.412003	0.172	0.356	1.09149e-21
ALCAM	3.58388e-26	-0.565015	0.322	0.541	1.20196e-21
OLFM2	4.78704e-26	-0.429218	0.096	0.258	1.60548e-21
DDAH1	5.93657e-26	-0.473632	0.182	0.375	1.99101e-21
SFXN5	6.62114e-26	-0.499255	0.244	0.453	2.2206e-21
AGBL4	7.95304e-26	-0.261431	0.198	0.373	2.66729e-21
MEIS2	8.29495e-26	-0.67757	0.248	0.453	2.78196e-21
NRXN3	8.60693e-26	-0.768516	0.438	0.627	2.88659e-21
GRIN2C	1.17241e-25	-0.420587	0.074	0.219	3.93204e-21
AP000462.1	1.46195e-25	-0.298361	0.055	0.185	4.90308e-21
PPFIA2	1.57952e-25	-0.448155	0.309	0.523	5.29741e-21
C1orf21	1.75842e-25	-0.434225	0.155	0.336	5.89738e-21
AF279873.3	1.77092e-25	-0.570609	0.098	0.26	5.93933e-21
DPF3	1.95251e-25	-0.367518	0.104	0.26	6.54831e-21
ADD3	1.96959e-25	-0.544817	0.356	0.57	6.60563e-21
AC105383.1	1.99021e-25	-0.38332	0.082	0.233	6.67477e-21
SOX2	2.04558e-25	-0.368258	0.095	0.249	6.86047e-21
STMN4	2.21066e-25	-0.317597	0.093	0.24	7.41411e-21
SIRPA	2.37838e-25	-0.293559	0.155	0.329	7.97661e-21
SUCLG2-AS1	2.41005e-25	-0.354143	0.132	0.303	8.08282e-21
ATG4C	2.70694e-25	-0.248291	0.236	0.42	9.07854e-21
HEPN1	2.88731e-25	-0.31121	0.053	0.182	9.68345e-21
RNF152	3.39808e-25	0.870761	0.256	0.09	1.13965e-20
AC092957.1	3.54339e-25	0.971147	0.259	0.092	1.18838e-20
LGI1	3.55393e-25	-0.386088	0.178	0.36	1.19192e-20
ASTN2	4.15028e-25	-0.568746	0.282	0.492	1.39192e-20
NCAM2	4.36302e-25	-0.694391	0.485	0.643	1.46327e-20
NCAN	4.90106e-25	-0.32081	0.137	0.301	1.64372e-20
AL391807.1	4.94011e-25	-0.310728	0.062	0.197	1.65681e-20
SH3PXD2B	4.98982e-25	-0.268249	0.102	0.249	1.67349e-20
EGFL7	5.60757e-25	0.559852	0.569	0.356	1.88067e-20
ADGRL3	5.72673e-25	-0.544699	0.599	0.746	1.92063e-20
CNTNAP4	5.87186e-25	-0.441474	0.171	0.349	1.9693e-20
AL645568.1	6.33841e-25	-0.287361	0.078	0.221	2.12577e-20
NPL	6.96265e-25	-0.346393	0.129	0.29	2.33513e-20
PSD2	6.97347e-25	-0.319358	0.099	0.247	2.33876e-20
SYT9	7.27125e-25	-0.350854	0.106	0.259	2.43863e-20
AC006059.1	7.44562e-25	-0.490611	0.151	0.332	2.49711e-20
RETREG1	7.5209e-25	-0.391523	0.112	0.272	2.52236e-20
SLAIN1	8.86634e-25	-0.553769	0.274	0.482	2.97359e-20
AATK	8.88287e-25	-0.42421	0.193	0.378	2.97914e-20
PCDH9-AS2	9.85247e-25	-0.390481	0.088	0.24	3.30432e-20
FBN1	1.05296e-24	-0.32594	0.111	0.266	3.53143e-20
RGS5	1.11499e-24	0.59066	0.439	0.245	3.73946e-20
ANLN	1.1557e-24	-0.212146	0.169	0.323	3.87599e-20
LINC02340	1.19649e-24	-0.261069	0.057	0.179	4.0128e-20
EGLN3	1.20607e-24	-0.290752	0.144	0.308	4.04491e-20
MEIS1	1.2341e-24	-0.407403	0.096	0.249	4.13891e-20
ARHGEF4	1.49767e-24	-0.341695	0.198	0.379	5.02289e-20
HSPB1	1.53108e-24	1.00048	0.463	0.384	5.13493e-20
TGFB2	1.62578e-24	-0.417478	0.137	0.308	5.45256e-20
AC097103.2	1.71552e-24	-0.252354	0.122	0.275	5.75352e-20
ZHX3	2.00246e-24	-0.495441	0.294	0.504	6.71584e-20
IQCA1	2.33886e-24	-0.278218	0.096	0.237	7.84408e-20
SGK1	2.59862e-24	-0.437173	0.302	0.508	8.71524e-20
LINC00511	3.02612e-24	-0.287111	0.149	0.307	1.0149e-19
LINC00320	3.1925e-24	-0.447198	0.156	0.329	1.0707e-19
RHOU	3.44515e-24	-0.27516	0.108	0.253	1.15543e-19
GPR37	3.55365e-24	-0.373575	0.116	0.273	1.19182e-19
EYA2	3.87232e-24	-0.305138	0.1	0.246	1.2987e-19
DGKG	3.89041e-24	-0.556149	0.209	0.403	1.30476e-19
FMN2	4.65225e-24	-0.600373	0.301	0.508	1.56027e-19
CPB2-AS1	4.72812e-24	-0.359463	0.091	0.235	1.58572e-19
GPSM2	4.75738e-24	-0.295974	0.107	0.255	1.59553e-19
PHF21B	4.77842e-24	-0.307767	0.092	0.234	1.60259e-19
FUT9	4.87292e-24	-0.620728	0.284	0.489	1.63428e-19
SYNDIG1	5.23064e-24	-0.360988	0.098	0.247	1.75425e-19
MRVI1	5.49828e-24	-0.324083	0.081	0.222	1.84401e-19
KCNJ10	5.78799e-24	-0.382778	0.126	0.29	1.94117e-19
AC104596.1	6.33085e-24	-0.404855	0.11	0.27	2.12324e-19
TUBB2B	6.36721e-24	-0.403299	0.07	0.21	2.13543e-19
AHCYL1	7.60136e-24	-0.527072	0.303	0.508	2.54934e-19
APC	7.70472e-24	-0.487526	0.269	0.471	2.58401e-19
CD22	1.0157e-23	-0.409974	0.105	0.257	3.40646e-19
ENO4	1.03829e-23	-0.331691	0.046	0.165	3.4822e-19
MIR99AHG	1.11376e-23	-0.594293	0.529	0.646	3.73533e-19
ADGRA3	1.15093e-23	-0.208581	0.142	0.288	3.85999e-19
AL354809.1	1.39891e-23	-0.426896	0.083	0.225	4.69168e-19
ATP6AP1L	1.48407e-23	-0.233994	0.077	0.207	4.97727e-19
SH3GL3	1.77203e-23	-0.494557	0.224	0.412	5.94303e-19
TRPM3	1.86609e-23	-0.607945	0.268	0.469	6.2585e-19
FAM198B-AS1	1.8797e-23	-0.350927	0.055	0.183	6.30415e-19
OSBPL6	2.01979e-23	-0.358992	0.141	0.308	6.77396e-19
ITGB8	2.04721e-23	-0.32488	0.204	0.379	6.86592e-19
ST6GALNAC3	2.17952e-23	0.436054	0.772	0.724	7.30968e-19
PEX5L	2.18438e-23	-0.48804	0.376	0.585	7.32597e-19
PRDM16	2.35411e-23	-0.358598	0.118	0.273	7.89521e-19
PLD5	2.56743e-23	-0.295681	0.129	0.279	8.61065e-19
RPLP1	2.60112e-23	0.672002	0.478	0.42	8.72362e-19
SNAP25	2.67342e-23	-0.49159	0.213	0.394	8.96611e-19
PSAT1	3.19173e-23	-0.23722	0.1	0.236	1.07044e-18
SYNE2	3.23468e-23	0.687465	0.43	0.237	1.08485e-18
PRKCA	3.3695e-23	-0.56615	0.456	0.632	1.13006e-18
FLRT2	3.414e-23	-0.267738	0.251	0.429	1.14499e-18
LINC00982	3.44291e-23	-0.279581	0.066	0.191	1.15468e-18
VWF	3.54741e-23	0.549544	0.529	0.321	1.18973e-18
FNBP1	3.67956e-23	-0.457506	0.347	0.553	1.23405e-18
STOX1	4.35549e-23	-0.288231	0.091	0.229	1.46074e-18
GATM	4.43477e-23	-0.283583	0.122	0.273	1.48733e-18
DNAJC6	4.5979e-23	-0.442596	0.328	0.534	1.54204e-18
FAM171B	4.67106e-23	-0.516089	0.224	0.416	1.56658e-18
CSRP1	4.88237e-23	-0.33129	0.33	0.531	1.63745e-18
ZNF518A	5.14201e-23	-0.450865	0.231	0.424	1.72453e-18
NDUFA4L2	5.57737e-23	0.552562	0.28	0.116	1.87054e-18
CHKA	5.69468e-23	-0.418513	0.266	0.465	1.90988e-18
A2M	5.95366e-23	0.759849	0.464	0.275	1.99674e-18
SOX6	7.11014e-23	-0.502256	0.263	0.462	2.3846e-18
NRCAM	7.27146e-23	-0.563889	0.315	0.518	2.4387e-18
CRIP2	7.97897e-23	0.656137	0.486	0.342	2.67599e-18
ZNF365	8.10538e-23	-0.2143	0.144	0.289	2.71838e-18
SLC15A2	8.26412e-23	-0.339931	0.09	0.233	2.77162e-18
ZNRF3	8.36023e-23	-0.612951	0.317	0.514	2.80385e-18
GJB6	8.86235e-23	-0.328972	0.043	0.159	2.97225e-18
LANCL1	9.12937e-23	-0.453572	0.219	0.409	3.06181e-18
EYA1	9.31391e-23	-0.330352	0.119	0.276	3.1237e-18
AC073050.1	9.69922e-23	-0.592277	0.224	0.414	3.25293e-18
ZMAT1	1.05426e-22	-0.295609	0.177	0.347	3.53578e-18
FAT3	1.10152e-22	-0.416632	0.173	0.348	3.69429e-18
MARCH1	1.13679e-22	-0.53534	0.361	0.567	3.81257e-18
SCRG1	1.20652e-22	-0.263387	0.038	0.149	4.04642e-18
SLC38A2	1.23463e-22	0.478225	0.526	0.468	4.14071e-18
MAN2A1	1.43687e-22	-0.558769	0.493	0.668	4.81899e-18
LINC00844	1.64742e-22	-0.432925	0.098	0.247	5.52511e-18
KIAA1755	1.78743e-22	-0.267521	0.136	0.287	5.99468e-18
KANK1	1.8474e-22	-0.499592	0.35	0.552	6.19581e-18
PLEKHB1	1.97446e-22	-0.437507	0.112	0.266	6.62194e-18
HSP90AB1	2.01642e-22	0.70686	0.533	0.452	6.76265e-18
IKZF2	2.05197e-22	-0.292775	0.195	0.367	6.88191e-18
DIO2	2.10991e-22	-0.330934	0.036	0.144	7.07621e-18
SLCO1A2	2.13375e-22	-0.453354	0.247	0.439	7.15617e-18
GDAP1	2.38009e-22	-0.197787	0.195	0.353	7.98236e-18
SEPT7	2.38821e-22	-0.526267	0.574	0.713	8.00958e-18
C2orf72	2.54619e-22	-0.248146	0.109	0.255	8.53942e-18
BRINP1	2.62815e-22	-0.326285	0.107	0.252	8.8143e-18
ADHFE1	2.74447e-22	-0.187506	0.038	0.138	9.20441e-18
CDK18	2.97549e-22	-0.324303	0.169	0.33	9.9792e-18
SNTA1	3.01668e-22	-0.354993	0.156	0.324	1.01173e-17
ASPA	3.09077e-22	-0.349207	0.099	0.241	1.03658e-17
GAS7	3.25135e-22	-0.361955	0.131	0.283	1.09044e-17
LEF1	3.27325e-22	0.628572	0.386	0.198	1.09778e-17
EBF1	3.3357e-22	0.536293	0.413	0.222	1.11873e-17
NTNG2	4.24942e-22	-0.256428	0.073	0.201	1.42517e-17
EDIL3	4.62404e-22	-0.586223	0.436	0.622	1.55081e-17
TPCN1	4.84813e-22	-0.319863	0.159	0.325	1.62597e-17
PLXNB1	5.08201e-22	-0.267218	0.227	0.398	1.70441e-17
SLC48A1	5.30677e-22	-0.291385	0.139	0.295	1.77978e-17
SLC6A12	5.72746e-22	0.878227	0.253	0.11	1.92087e-17
SLC44A1	5.88961e-22	-0.527513	0.462	0.641	1.97526e-17
APBA2	6.19818e-22	-0.106953	0.136	0.261	2.07875e-17
CHL1	6.23779e-22	-0.252433	0.223	0.392	2.09203e-17
LRP1B	6.52924e-22	-0.565268	0.586	0.667	2.18978e-17
SH3TC2	6.56e-22	-0.343059	0.101	0.243	2.20009e-17
TXNRD1	7.02914e-22	0.552513	0.407	0.393	2.35743e-17
ACTG1	7.28093e-22	0.306163	0.499	0.553	2.44188e-17
OTUD7A	7.77988e-22	-0.430455	0.28	0.475	2.60922e-17
ALDH1L1	7.84425e-22	-0.302279	0.145	0.295	2.6308e-17
RGS7	8.12834e-22	-0.0934831	0.215	0.355	2.72608e-17
FEZ1	8.75572e-22	-0.37214	0.147	0.309	2.93649e-17
WASF3	1.02772e-21	-0.286001	0.141	0.3	3.44678e-17
CAMK2G	1.04095e-21	-0.367198	0.196	0.373	3.49115e-17
RERG	1.08057e-21	-0.501071	0.152	0.32	3.62402e-17
ATP2B2	1.09242e-21	-0.45794	0.137	0.3	3.66376e-17
SEMA6D	1.09908e-21	-0.293847	0.153	0.314	3.68611e-17
BBS2	1.16523e-21	-0.289823	0.223	0.402	3.90793e-17
SLC1A4	1.24027e-21	-0.376065	0.085	0.225	4.15962e-17
SORCS2	1.34489e-21	-0.251728	0.147	0.297	4.5105e-17
ACACB	1.66276e-21	-0.397282	0.205	0.385	5.57655e-17
FAM66C	1.72044e-21	-0.296969	0.057	0.177	5.77e-17
BIN1	1.75029e-21	-0.282703	0.301	0.488	5.87011e-17
DSCAML1	1.82657e-21	-0.254812	0.167	0.319	6.12594e-17
DST	1.84995e-21	-0.52039	0.565	0.715	6.20438e-17
ARAP2	1.90113e-21	-0.553086	0.467	0.631	6.37602e-17
PITPNC1	1.99285e-21	-0.562207	0.558	0.707	6.68363e-17
ZFP36L1	2.02359e-21	0.565647	0.465	0.408	6.78673e-17
KIAA1958	2.11202e-21	-0.372946	0.208	0.386	7.08328e-17
PALM2-AKAP2	2.76706e-21	-0.337269	0.076	0.204	9.28017e-17
ATP10A	2.95288e-21	0.426164	0.456	0.269	9.90338e-17
NFASC	3.06581e-21	-0.41078	0.269	0.459	1.02821e-16
KCNIP4	3.32562e-21	0.885996	0.48	0.435	1.11534e-16
WDR17	3.33013e-21	-0.354546	0.113	0.259	1.11686e-16
AC138627.1	3.3369e-21	-0.325936	0.081	0.211	1.11913e-16
IQCK	3.44094e-21	-0.336254	0.179	0.343	1.15402e-16
SLC24A3	3.53924e-21	-0.352955	0.081	0.213	1.18699e-16
ASAP1	3.9248e-21	0.415569	0.595	0.6	1.3163e-16
TAPT1-AS1	4.02199e-21	-0.19385	0.22	0.376	1.3489e-16
AMZ2	4.15749e-21	-0.313434	0.074	0.203	1.39434e-16
UPP2	4.16223e-21	-0.261665	0.057	0.173	1.39593e-16
GAB2	4.66822e-21	-0.358028	0.229	0.409	1.56563e-16
NFIX	4.85884e-21	-0.309217	0.224	0.398	1.62956e-16
SREBF1	5.203e-21	-0.341128	0.163	0.321	1.74498e-16
CYFIP2	5.64591e-21	-0.252169	0.157	0.311	1.89353e-16
ZNF385B	5.88045e-21	0.733407	0.308	0.144	1.97219e-16
KLF2	6.47464e-21	0.665262	0.389	0.206	2.17146e-16
AC008957.2	6.70048e-21	-0.216755	0.035	0.134	2.24721e-16
VXN	6.91659e-21	-0.227947	0.07	0.185	2.31969e-16
ESRRG	7.14319e-21	-0.487013	0.243	0.428	2.39568e-16
BRINP2	7.24278e-21	-0.220311	0.083	0.206	2.42908e-16
MEGF9	7.93685e-21	-0.303973	0.21	0.378	2.66186e-16
NRG3	8.33405e-21	-0.584479	0.549	0.644	2.79507e-16
MED12L	8.68395e-21	-0.458057	0.258	0.445	2.91242e-16
KCNIP1	9.06967e-21	-0.113176	0.051	0.149	3.04179e-16
TOM1L2	9.4343e-21	-0.337708	0.266	0.45	3.16408e-16
GJA1	1.3205e-20	-0.690224	0.332	0.504	4.42868e-16
PTH1R	1.36013e-20	0.734729	0.322	0.165	4.56159e-16
C4orf48	1.42658e-20	-0.371661	0.132	0.284	4.78446e-16
UNC5C	1.44464e-20	-0.615735	0.446	0.609	4.84504e-16
ROBO1	1.4698e-20	-0.397912	0.284	0.472	4.92941e-16
AC025159.1	1.47748e-20	-0.268781	0.142	0.285	4.95516e-16
DIP2B	1.57538e-20	-0.501683	0.388	0.58	5.2835e-16
EPAS1	1.60901e-20	0.492114	0.555	0.391	5.3963e-16
RNF220	1.753e-20	-0.520902	0.42	0.606	5.87923e-16
AGT	1.89177e-20	-0.550296	0.118	0.265	6.34462e-16
PCSK6	1.89797e-20	-0.337093	0.109	0.243	6.36542e-16
DYNC2H1	1.90151e-20	-0.158244	0.206	0.36	6.37728e-16
ENOSF1	2.02266e-20	-0.285186	0.08	0.206	6.78361e-16
TENM2	2.11496e-20	-0.355239	0.279	0.459	7.09315e-16
HECW2	2.13248e-20	-0.373021	0.238	0.412	7.15192e-16
PTCHD1-AS	2.17751e-20	-0.371855	0.172	0.327	7.30292e-16
CYP2J2	2.30546e-20	-0.242211	0.059	0.171	7.73207e-16
UTRN	2.31627e-20	0.477011	0.577	0.469	7.76831e-16
DPH6	2.54892e-20	-0.334565	0.184	0.35	8.54857e-16
ASTN1	2.60442e-20	-0.174044	0.17	0.307	8.73471e-16
FREM2	2.66024e-20	-0.294002	0.025	0.116	8.92191e-16
FOXG1	2.66225e-20	-0.318849	0.083	0.213	8.92866e-16
VEGFA	2.70398e-20	-0.455176	0.08	0.212	9.06861e-16
GABRG1	2.73766e-20	-0.389055	0.098	0.237	9.18156e-16
TMTC2	3.11182e-20	-0.572478	0.497	0.638	1.04364e-15
SGK3	3.98389e-20	-0.386711	0.277	0.463	1.33612e-15
ENOX1	3.98988e-20	-0.534995	0.341	0.532	1.33813e-15
ARHGAP29	4.16278e-20	0.600704	0.497	0.354	1.39611e-15
SLC22A15	4.33035e-20	-0.242356	0.121	0.255	1.45231e-15
BSG	4.4523e-20	0.117289	0.732	0.752	1.49321e-15
ATP1B2	4.53828e-20	-0.702181	0.296	0.465	1.52205e-15
BCKDHB	5.01065e-20	-0.378229	0.262	0.446	1.68047e-15
ZNF608	5.80519e-20	-0.211642	0.201	0.355	1.94695e-15
PCDH17	5.80799e-20	-0.241069	0.146	0.285	1.94788e-15
KLHL4	6.16373e-20	-0.302416	0.101	0.23	2.06719e-15
PPP2R2C	6.3975e-20	-0.179003	0.095	0.216	2.14559e-15
SLC7A1	7.25782e-20	0.723587	0.392	0.229	2.43413e-15
PCYT1B	7.45774e-20	-0.164889	0.056	0.156	2.50118e-15
MLC1	7.56628e-20	-0.36639	0.09	0.222	2.53758e-15
LINC02060	7.9231e-20	-0.213167	0.032	0.125	2.65725e-15
SLC9A9	8.34328e-20	-0.414776	0.281	0.466	2.79817e-15
LRIG1	8.36138e-20	-0.415207	0.267	0.45	2.80424e-15
JUND	8.92574e-20	0.271971	0.565	0.603	2.99352e-15
AC012593.1	9.24613e-20	-0.555279	0.122	0.27	3.10097e-15
NEO1	9.48766e-20	-0.443972	0.334	0.523	3.18197e-15
CCDC7	1.01867e-19	-0.339763	0.154	0.308	3.41641e-15
PCDH10	1.14194e-19	-0.0805847	0.118	0.236	3.82984e-15
RAPGEF2	1.26327e-19	0.370627	0.582	0.579	4.23675e-15
CRIM1	1.28508e-19	0.516028	0.536	0.453	4.3099e-15
B4GALNT4	1.28988e-19	-0.0904952	0.18	0.303	4.326e-15
EVA1B	1.2951e-19	0.625863	0.236	0.092	4.34351e-15
CHADL	1.33242e-19	-0.210781	0.046	0.145	4.46866e-15
TACC1	1.51485e-19	0.352433	0.619	0.606	5.08051e-15
CACNB2	1.75534e-19	-0.562723	0.374	0.548	5.88705e-15
DZIP3	1.78754e-19	-0.284434	0.11	0.245	5.99507e-15
LINC02062	1.90294e-19	-0.363447	0.126	0.272	6.38209e-15
B3GAT1	1.92069e-19	-0.282434	0.11	0.245	6.44161e-15
AC110285.1	2.01484e-19	-0.17625	0.045	0.138	6.75738e-15
GRASP	2.65383e-19	0.756084	0.338	0.176	8.90043e-15
BACE2	2.84477e-19	0.680502	0.279	0.125	9.5408e-15
GRAMD1B	2.92297e-19	-0.119798	0.103	0.219	9.80306e-15
JAKMIP2	3.15675e-19	-0.183536	0.234	0.385	1.05871e-14
SLC39A11	3.158e-19	-0.0456229	0.301	0.445	1.05913e-14
HIPK2	3.29158e-19	-0.416588	0.354	0.543	1.10393e-14
ZNF280D	3.46208e-19	-0.303036	0.237	0.409	1.16111e-14
WWTR1	3.49356e-19	0.616436	0.473	0.379	1.17167e-14
HEPH	3.53337e-19	-0.212089	0.087	0.209	1.18502e-14
BAALC	3.62671e-19	-0.378822	0.192	0.357	1.21633e-14
RFX3-AS1	3.73194e-19	-0.297764	0.159	0.307	1.25162e-14
CAVIN1	3.89236e-19	0.594498	0.332	0.168	1.30542e-14
ZFYVE16	4.05057e-19	-0.475291	0.332	0.516	1.35848e-14
TMEM165	4.19241e-19	-0.436701	0.423	0.61	1.40605e-14
LMO3	4.30102e-19	-0.414668	0.221	0.392	1.44248e-14
HSPA1A	4.30293e-19	1.22325	0.444	0.347	1.44312e-14
SLC27A1	4.65744e-19	-0.339028	0.191	0.355	1.56201e-14
WWC1	4.87825e-19	-0.304303	0.099	0.227	1.63607e-14
BBOX1	4.88717e-19	-0.377235	0.064	0.183	1.63906e-14
ENHO	4.90098e-19	-0.365782	0.111	0.249	1.64369e-14
FLI1	4.9534e-19	0.650288	0.391	0.216	1.66127e-14
OMG	5.16751e-19	-0.253431	0.088	0.211	1.73308e-14
ZNF827	5.25941e-19	-0.228354	0.119	0.249	1.7639e-14
PNPLA7	5.64617e-19	-0.275584	0.094	0.221	1.89361e-14
ZNF462	5.64635e-19	-0.222847	0.189	0.345	1.89367e-14
ABCD2	5.74419e-19	-0.320159	0.049	0.157	1.92649e-14
TIAM1	5.95622e-19	-0.152617	0.173	0.309	1.9976e-14
HSPH1	6.19674e-19	0.887879	0.317	0.21	2.07826e-14
DNM3	6.26624e-19	-0.42543	0.615	0.746	2.10157e-14
LGI3	6.36946e-19	-0.260045	0.085	0.205	2.13619e-14
PAQR6	7.00261e-19	-0.236587	0.061	0.169	2.34853e-14
DTNB	7.72053e-19	-0.0710234	0.209	0.345	2.58931e-14
PIEZO2	8.07285e-19	-0.186607	0.14	0.261	2.70747e-14
SPTBN1	8.51454e-19	0.290676	0.659	0.689	2.85561e-14
RPL36	8.5878e-19	0.600476	0.446	0.382	2.88018e-14
PPP1R9A	8.68905e-19	-0.420245	0.313	0.496	2.91413e-14
FOSL2	9.07422e-19	0.659005	0.373	0.207	3.04331e-14
RPS27	9.74047e-19	0.69548	0.332	0.237	3.26676e-14
MAPK4	9.97902e-19	-0.337477	0.143	0.285	3.34676e-14
NRBP2	9.99337e-19	-0.322271	0.109	0.247	3.35158e-14
EEF1A1	1.05127e-18	0.466027	0.499	0.452	3.52576e-14
SNHG25	1.15204e-18	-0.303173	0.135	0.278	3.86372e-14
FAM19A5	1.1866e-18	-0.205401	0.158	0.297	3.97962e-14
PLPP3	1.21485e-18	-0.350722	0.112	0.249	4.07437e-14
PCAT19	1.28314e-18	0.528946	0.219	0.084	4.30338e-14
TPPP	1.30978e-18	-0.287604	0.162	0.305	4.39273e-14
AFF3	1.45965e-18	0.715461	0.375	0.239	4.89537e-14
ANKFN1	1.51077e-18	-0.231332	0.088	0.203	5.06682e-14
HYDIN	1.51444e-18	-0.145553	0.122	0.24	5.07913e-14
TMSB10	1.54422e-18	0.373055	0.685	0.523	5.17902e-14
MYO5A	1.56848e-18	-0.311624	0.229	0.398	5.26038e-14
RPS27A	1.57609e-18	0.607954	0.374	0.306	5.2859e-14
RPL28	1.6252e-18	0.503073	0.459	0.426	5.4506e-14
SPATA6	1.72368e-18	-0.341636	0.258	0.43	5.78089e-14
GNAI1	1.8191e-18	-0.462055	0.223	0.393	6.10089e-14
ADGRF5	1.85431e-18	0.411677	0.346	0.187	6.219e-14
PSRC1	2.00835e-18	-0.18949	0.042	0.132	6.7356e-14
SLC13A3	2.04267e-18	-0.165353	0.094	0.207	6.85069e-14
CNTFR	2.06235e-18	-0.212243	0.048	0.147	6.91672e-14
TTYH2	2.07665e-18	-0.291916	0.17	0.32	6.96468e-14
AC096564.1	2.12235e-18	-0.273223	0.069	0.183	7.11795e-14
ZC3H12C	2.25937e-18	-0.262345	0.158	0.303	7.57748e-14
FTL	2.27929e-18	0.353081	0.648	0.698	7.64427e-14
DPY19L3	2.48149e-18	-0.217475	0.112	0.242	8.32243e-14
TMEM178B	2.58585e-18	-0.128884	0.167	0.293	8.67243e-14
LDB3	2.66633e-18	-0.21179	0.058	0.159	8.94232e-14
TPST2	2.70794e-18	0.635049	0.306	0.157	9.08189e-14
SLF2	2.86451e-18	-0.285547	0.191	0.349	9.60699e-14
CLASP2	2.92234e-18	-0.39912	0.504	0.676	9.80095e-14
GNA14	3.0124e-18	-0.523071	0.191	0.354	1.0103e-13
PRELP	3.05447e-18	0.755291	0.212	0.089	1.02441e-13
KLF4	3.0688e-18	0.559947	0.176	0.056	1.02922e-13
TP53TG5	3.22298e-18	-0.266958	0.067	0.177	1.08092e-13
CYP7B1	3.24619e-18	-0.364059	0.157	0.309	1.08871e-13
EMX2	3.25028e-18	-0.34056	0.133	0.27	1.09008e-13
PLPPR1	3.29188e-18	-0.231818	0.105	0.224	1.10403e-13
TPD52L1	3.63973e-18	-0.310505	0.283	0.456	1.22069e-13
SPARC	3.65072e-18	0.667385	0.377	0.253	1.22438e-13
DNAJB1	3.68273e-18	1.1588	0.279	0.175	1.23512e-13
AC093879.1	3.74371e-18	-0.232937	0.027	0.114	1.25556e-13
PTPRB	3.84624e-18	0.593876	0.372	0.204	1.28995e-13
MT-CO1	4.00814e-18	0.213026	0.866	0.809	1.34425e-13
EPS8	4.06891e-18	0.434583	0.445	0.385	1.36463e-13
MECOM	4.31946e-18	0.474815	0.521	0.338	1.44866e-13
EMID1	4.40545e-18	-0.0932928	0.061	0.152	1.4775e-13
CLU	4.5875e-18	-0.592795	0.548	0.703	1.53856e-13
ID3	4.67842e-18	0.470174	0.414	0.24	1.56905e-13
ID4	4.7011e-18	-0.216528	0.049	0.149	1.57666e-13
AC021231.1	4.72068e-18	-0.262029	0.074	0.186	1.58322e-13
KIAA0319	4.97048e-18	-0.13167	0.111	0.219	1.667e-13
DUSP1	5.04975e-18	0.5508	0.439	0.264	1.69359e-13
C3orf70	5.05318e-18	-0.200568	0.076	0.185	1.69473e-13
BMPR2	5.1169e-18	0.441698	0.512	0.495	1.7161e-13
FAM102A	5.13092e-18	-0.237463	0.11	0.236	1.72081e-13
KCNMB2-AS1	5.14307e-18	-0.209616	0.108	0.229	1.72488e-13
DPYSL5	5.2638e-18	-0.361856	0.058	0.167	1.76537e-13
VAV3	5.28407e-18	-0.432789	0.137	0.282	1.77217e-13
SEMA4D	5.30645e-18	-0.357922	0.132	0.272	1.77968e-13
HNRNPU	5.41733e-18	0.215949	0.491	0.55	1.81686e-13
RPL18	5.60691e-18	0.416296	0.418	0.396	1.88044e-13
TMEM235	5.68283e-18	-0.25306	0.07	0.179	1.90591e-13
LINC02256	6.13213e-18	-0.260373	0.105	0.23	2.05659e-13
KCNN3	6.27261e-18	-0.231172	0.108	0.229	2.10371e-13
ZEB1	6.49127e-18	0.427057	0.534	0.494	2.17704e-13
GRIK4	6.87555e-18	-0.211496	0.062	0.164	2.30592e-13
HFM1	7.28298e-18	-0.186409	0.031	0.118	2.44257e-13
C5orf17	7.95034e-18	-0.417086	0.025	0.11	2.66638e-13
DAAM1	8.02401e-18	-0.200888	0.275	0.438	2.69109e-13
ATL1	8.3872e-18	-0.278202	0.102	0.229	2.8129e-13
QTRT1	8.75669e-18	-0.209952	0.128	0.257	2.93682e-13
AL136366.1	9.30251e-18	-0.254215	0.031	0.121	3.11987e-13
AC098829.1	9.53308e-18	-0.416621	0.092	0.219	3.19721e-13
KATNAL2	9.58958e-18	-0.198849	0.097	0.213	3.21615e-13
ENTPD1-AS1	9.70994e-18	-0.283419	0.233	0.394	3.25652e-13
SERPINI1	9.74066e-18	-0.284093	0.137	0.275	3.26682e-13
AC108866.1	9.78979e-18	-0.440477	0.13	0.271	3.2833e-13
RTKN	9.80047e-18	-0.195913	0.076	0.181	3.28688e-13
MKRN3	1.03772e-17	-0.218689	0.082	0.191	3.48031e-13
ATP6V0E2	1.09608e-17	-0.264807	0.09	0.207	3.67603e-13
ZEB2	1.15336e-17	-0.49412	0.492	0.645	3.86815e-13
CPEB2	1.21583e-17	-0.372495	0.295	0.47	4.07765e-13
PCDH9-AS1	1.22499e-17	-0.208574	0.031	0.116	4.10836e-13
GRM8	1.27562e-17	0.730189	0.245	0.11	4.27817e-13
DANT2	1.28366e-17	-0.305763	0.173	0.321	4.30513e-13
ENTPD3-AS1	1.32512e-17	-0.317047	0.084	0.203	4.44417e-13
BACH2	1.37346e-17	-0.21848	0.24	0.392	4.60631e-13
NTSR2	1.42156e-17	-0.217294	0.022	0.102	4.76763e-13
PECAM1	1.49395e-17	0.6023	0.364	0.199	5.01042e-13
ADCY8	1.49791e-17	-0.120582	0.087	0.186	5.02368e-13
MIR181A1HG	1.55985e-17	-0.306782	0.338	0.514	5.23144e-13
PTMA	1.6021e-17	0.374533	0.591	0.582	5.37312e-13
KIF3A	1.65799e-17	-0.298759	0.138	0.279	5.56057e-13
ZIC1	1.78371e-17	0.486314	0.3	0.275	5.98222e-13
SELENOW	1.82019e-17	0.387058	0.516	0.523	6.10454e-13
SLC25A48	1.82023e-17	-0.134563	0.069	0.164	6.10468e-13
ANO2	2.00245e-17	0.565652	0.424	0.258	6.71583e-13
WDPCP	2.14504e-17	-0.264155	0.288	0.457	7.19404e-13
MVB12B	2.37276e-17	-0.289817	0.22	0.373	7.95776e-13
SOX10	2.4485e-17	-0.23293	0.069	0.173	8.2118e-13
LAMP2	2.54142e-17	-0.371994	0.33	0.507	8.52341e-13
ITIH5	2.73655e-17	0.339534	0.33	0.185	9.17783e-13
ACTN4	2.77308e-17	0.37584	0.528	0.508	9.30037e-13
SEMA3B	2.80362e-17	-0.210663	0.205	0.348	9.40276e-13
C16orf45	2.98089e-17	-0.282967	0.08	0.192	9.99729e-13
POLR2F	3.03181e-17	-0.352429	0.189	0.345	1.01681e-12
TGM2	3.09744e-17	0.570882	0.362	0.199	1.03882e-12
RPL10	3.21317e-17	0.385409	0.508	0.492	1.07763e-12
CDH4	3.28894e-17	-0.261747	0.146	0.281	1.10305e-12
TMEM161B-AS1	3.48189e-17	-0.191599	0.35	0.512	1.16776e-12
TMEM125	3.52612e-17	-0.216354	0.021	0.098	1.18259e-12
CSDE1	3.59881e-17	0.39966	0.319	0.332	1.20697e-12
CD34	3.95047e-17	0.582258	0.297	0.146	1.32491e-12
ISYNA1	4.04513e-17	0.599964	0.228	0.095	1.35666e-12
AKAP7	4.36688e-17	-0.303555	0.128	0.261	1.46456e-12
PCSK5	4.58504e-17	-0.309544	0.197	0.348	1.53773e-12
GABPB1-AS1	4.65275e-17	-0.189243	0.124	0.248	1.56044e-12
FGGY	5.12151e-17	-0.317273	0.127	0.263	1.71765e-12
PCA3	5.15604e-17	-0.193567	0.046	0.137	1.72923e-12
SLC18B1	5.17903e-17	-0.33373	0.138	0.275	1.73694e-12
SH3RF1	5.26915e-17	-0.34346	0.269	0.436	1.76717e-12
CSMD1	5.36801e-17	0.981289	0.419	0.318	1.80032e-12
NIPSNAP2	5.58287e-17	-0.146258	0.115	0.228	1.87238e-12
ENO1	5.66282e-17	-0.365723	0.219	0.379	1.89919e-12
SYT11	5.8646e-17	-0.318796	0.228	0.39	1.96687e-12
VWA8	5.86654e-17	-0.320633	0.254	0.417	1.96752e-12
SNRNP70	5.8961e-17	-0.200005	0.396	0.566	1.97743e-12
AC113414.1	5.99622e-17	-0.280539	0.076	0.187	2.01101e-12
KCNQ3	6.81393e-17	-0.189135	0.165	0.289	2.28526e-12
SRCIN1	6.83265e-17	-0.289403	0.164	0.303	2.29153e-12
NLGN4X	6.85177e-17	-0.198738	0.153	0.279	2.29795e-12
C9orf3	6.86585e-17	-0.4261	0.373	0.549	2.30267e-12
MAOB	7.05511e-17	-0.24451	0.093	0.207	2.36614e-12
RGL1	7.36856e-17	-0.360812	0.254	0.42	2.47127e-12
HLA-E	7.47045e-17	0.534087	0.484	0.321	2.50544e-12
STXBP6	7.84339e-17	-0.289451	0.312	0.477	2.63052e-12
SLC52A3	8.4462e-17	0.634541	0.203	0.078	2.83269e-12
SORL1	8.5558e-17	-0.208559	0.167	0.299	2.86945e-12
CMTM5	8.57271e-17	-0.226521	0.039	0.127	2.87511e-12
LIPA	8.98397e-17	-0.314293	0.198	0.351	3.01304e-12
PROX1	9.50683e-17	-0.250672	0.059	0.156	3.1884e-12
MTMR7	9.58086e-17	-0.10126	0.087	0.179	3.21323e-12
MLLT10	9.76156e-17	-0.213282	0.354	0.516	3.27383e-12
CDK19	1.05269e-16	-0.305908	0.354	0.526	3.5305e-12
LPGAT1	1.05983e-16	-0.373906	0.302	0.474	3.55446e-12
AHNAK	1.14266e-16	0.5304	0.459	0.353	3.83226e-12
KIF1B	1.18557e-16	-0.393883	0.45	0.622	3.97615e-12
DMXL2	1.23497e-16	-0.170403	0.133	0.253	4.14183e-12
KIF1A	1.27985e-16	-0.246598	0.191	0.333	4.29236e-12
NR2F2-AS1	1.28915e-16	0.568997	0.2	0.077	4.32355e-12
PPARGC1A	1.34351e-16	-0.295486	0.088	0.205	4.50585e-12
SLC38A11	1.3508e-16	0.457747	0.226	0.1	4.53033e-12
CCDC88A	1.35309e-16	-0.385282	0.441	0.612	4.53799e-12
SLITRK2	1.42103e-16	-0.259887	0.055	0.155	4.76585e-12
PLXDC2	1.43091e-16	-0.478035	0.366	0.54	4.79897e-12
GNG7	1.43687e-16	-0.157618	0.167	0.289	4.81897e-12
AF117829.1	1.47273e-16	-0.30937	0.164	0.307	4.93925e-12
IGF1R	1.58954e-16	0.385545	0.609	0.602	5.33098e-12
EPM2A	1.64397e-16	-0.263559	0.104	0.223	5.51356e-12
SLC39A10	1.70423e-16	0.547739	0.477	0.391	5.71564e-12
SCARB1	1.71349e-16	0.584002	0.413	0.277	5.74671e-12
FMNL2	1.75156e-16	-0.484932	0.555	0.671	5.87438e-12
LRRC1	1.94114e-16	-0.208997	0.206	0.347	6.51018e-12
CCDC85A	1.99058e-16	0.689535	0.308	0.159	6.676e-12
DOCK9	2.11792e-16	0.243977	0.672	0.709	7.10309e-12
PWRN1	2.13003e-16	-0.225928	0.024	0.1	7.1437e-12
FAM167B	2.1349e-16	0.456989	0.098	0.017	7.16003e-12
FAM198B	2.13673e-16	-0.266995	0.049	0.144	7.16618e-12
NBPF26	2.19902e-16	-0.219188	0.047	0.143	7.37508e-12
PRR18	2.24899e-16	-0.162009	0.05	0.14	7.54266e-12
CDC14B	2.36703e-16	-0.353215	0.249	0.412	7.93855e-12
GJC1	2.48562e-16	0.580364	0.186	0.068	8.33628e-12
LONP2	2.61043e-16	-0.149504	0.281	0.427	8.75487e-12
CNNM2	2.63915e-16	-0.301937	0.162	0.302	8.85116e-12
ACYP2	2.85156e-16	-0.378575	0.342	0.513	9.56355e-12
LAMA2	2.85755e-16	0.559496	0.496	0.408	9.58365e-12
ARMH1	2.93024e-16	-0.164614	0.043	0.129	9.82745e-12
LINC01376	3.0028e-16	-0.193682	0.094	0.206	1.00708e-11
UBE2D3	3.01226e-16	0.238271	0.471	0.51	1.01025e-11
INSR	3.07286e-16	0.450077	0.511	0.489	1.03057e-11
CAPS2	3.077e-16	-0.122822	0.185	0.306	1.03196e-11
AC239809.3	3.26775e-16	-0.193629	0.072	0.17	1.09594e-11
RAB11FIP4	3.27133e-16	-0.124157	0.084	0.181	1.09714e-11
PPP1R1B	3.33269e-16	-0.305845	0.094	0.211	1.11772e-11
CTNNB1	3.40042e-16	0.392863	0.489	0.462	1.14043e-11
MARCKSL1	3.40341e-16	-0.372532	0.213	0.369	1.14144e-11
DOCK6	3.49305e-16	0.634469	0.26	0.127	1.1715e-11
SOX8	3.56492e-16	-0.154446	0.112	0.223	1.1956e-11
GALC	3.57749e-16	-0.240355	0.074	0.183	1.19982e-11
JCAD	3.82668e-16	0.535201	0.258	0.121	1.28339e-11
TSGA10	3.83405e-16	-0.196421	0.089	0.198	1.28586e-11
AHCYL2	3.93205e-16	-0.506504	0.405	0.562	1.31873e-11
FAM69C	4.03654e-16	-0.18058	0.039	0.125	1.35377e-11
NPAS2	4.27825e-16	0.643122	0.38	0.291	1.43484e-11
AL359710.1	4.36468e-16	-0.241775	0.075	0.182	1.46383e-11
DPYSL2	4.3744e-16	-0.41124	0.494	0.65	1.46709e-11
TRPS1	4.46643e-16	-0.486125	0.494	0.638	1.49795e-11
IFITM3	4.47836e-16	0.42823	0.545	0.4	1.50195e-11
FAM171A1	4.50777e-16	-0.24256	0.243	0.394	1.51181e-11
ALK	4.61818e-16	-0.102905	0.078	0.169	1.54884e-11
ESAM	4.88716e-16	0.617722	0.287	0.144	1.63906e-11
PPFIBP1	5.05666e-16	0.468557	0.501	0.402	1.6959e-11
MT1E	5.16177e-16	0.428261	0.492	0.462	1.73115e-11
REPS1	5.18053e-16	-0.317416	0.247	0.408	1.73745e-11
TET1	5.69701e-16	-0.323987	0.065	0.171	1.91066e-11
FAM107B	5.73637e-16	-0.210866	0.257	0.405	1.92386e-11
NR2F2	5.99861e-16	0.503862	0.175	0.062	2.01181e-11
PTPRF	6.01421e-16	-0.240505	0.091	0.204	2.01704e-11
GNAS	6.10623e-16	0.425517	0.502	0.484	2.04791e-11
AC092691.1	6.38114e-16	-0.571121	0.388	0.55	2.14011e-11
KIAA1109	6.62453e-16	0.256755	0.535	0.578	2.22174e-11
FTO	6.66887e-16	-0.235921	0.444	0.608	2.23661e-11
GARNL3	6.75404e-16	-0.125915	0.165	0.287	2.26517e-11
ZC2HC1A	6.91185e-16	-0.222308	0.106	0.228	2.3181e-11
MTMR10	6.93878e-16	-0.337381	0.152	0.293	2.32713e-11
ADRA1A	6.99154e-16	-0.14923	0.093	0.191	2.34482e-11
SLC7A14	7.16116e-16	-0.0824907	0.045	0.119	2.40171e-11
VAMP5	7.60063e-16	0.68949	0.256	0.127	2.5491e-11
CASC2	7.60303e-16	-0.165789	0.063	0.157	2.5499e-11
ZBTB20	7.89374e-16	-0.356522	0.833	0.882	2.6474e-11
TECPR2	7.95094e-16	-0.119042	0.168	0.285	2.66659e-11
GRAMD1C	8.79634e-16	-0.262567	0.148	0.278	2.95012e-11
SEMA4B	8.94986e-16	-0.219047	0.099	0.215	3.0016e-11
ALDH7A1	8.96354e-16	-0.250109	0.119	0.243	3.00619e-11
DPP6	9.22308e-16	-0.279523	0.246	0.394	3.09324e-11
FAM168A	9.32525e-16	-0.307639	0.28	0.44	3.1275e-11
ARNT2	9.90424e-16	-0.149725	0.305	0.457	3.32168e-11
PKD2	1.00668e-15	-0.157733	0.262	0.405	3.3762e-11
CHRDL1	1.01386e-15	-0.156118	0.024	0.097	3.4003e-11
STAT3	1.03989e-15	0.555452	0.395	0.308	3.48757e-11
SNCAIP	1.05615e-15	-0.221478	0.057	0.152	3.54211e-11
FOXC1	1.08359e-15	0.460741	0.18	0.066	3.63416e-11
AC009063.2	1.09719e-15	-0.198173	0.102	0.203	3.67976e-11
PER3	1.11124e-15	-0.29333	0.181	0.324	3.72689e-11
SNAP91	1.11426e-15	-0.135902	0.117	0.219	3.73701e-11
CD47	1.14441e-15	-0.207772	0.237	0.384	3.83811e-11
SYT17	1.21351e-15	-0.214738	0.104	0.217	4.06986e-11
LANCL2	1.22071e-15	-0.0966563	0.084	0.177	4.09401e-11
NES	1.2409e-15	0.633788	0.259	0.126	4.16174e-11
PRKCH	1.25024e-15	0.540799	0.352	0.198	4.19305e-11
JMJD1C	1.27021e-15	0.286399	0.66	0.709	4.26004e-11
ANOS1	1.28643e-15	-0.191384	0.048	0.139	4.31442e-11
METRN	1.30943e-15	-0.24256	0.257	0.408	4.39156e-11
FAM196B	1.37271e-15	-0.225501	0.039	0.122	4.60378e-11
ZNF708	1.38972e-15	-0.304143	0.124	0.253	4.66084e-11
ELMO1	1.40277e-15	-0.405054	0.53	0.688	4.70463e-11
APOD	1.43509e-15	-0.312907	0.221	0.365	4.81301e-11
KIAA0930	1.48021e-15	-0.0763643	0.343	0.488	4.96433e-11
EIF1	1.51128e-15	0.258756	0.495	0.516	5.06853e-11
GOLGA8B	1.54963e-15	-0.119002	0.062	0.15	5.19714e-11
GALNT13	1.56051e-15	-0.164642	0.169	0.283	5.23364e-11
FOXP1	1.56257e-15	0.266827	0.633	0.647	5.24056e-11
IFT88	1.58332e-15	-0.344037	0.133	0.266	5.31013e-11
FADS2	1.64027e-15	-0.289413	0.097	0.215	5.50115e-11
DIP2C	1.65479e-15	-0.370192	0.384	0.554	5.54984e-11
GPR75-ASB3	1.6594e-15	-0.304058	0.189	0.333	5.56531e-11
AC004158.1	1.68059e-15	-0.195372	0.089	0.189	5.63635e-11
ESYT2	1.73931e-15	0.49914	0.489	0.422	5.8333e-11
ME1	1.78128e-15	-0.267644	0.102	0.219	5.97406e-11
PIK3R1	1.8764e-15	-0.261916	0.332	0.496	6.29308e-11
ARHGAP1	1.89282e-15	-0.299599	0.149	0.285	6.34814e-11
GJB1	1.9024e-15	-0.175385	0.025	0.098	6.38028e-11
C11orf49	1.97877e-15	-0.259835	0.224	0.369	6.63639e-11
TMEM132B	1.98655e-15	-0.147357	0.15	0.26	6.6625e-11
MTERF1	2.01163e-15	-0.10598	0.134	0.241	6.7466e-11
DDR1	2.03232e-15	-0.250974	0.099	0.213	6.81599e-11
PTPRA	2.05147e-15	-0.184654	0.285	0.435	6.88021e-11
ADGRB3	2.11818e-15	-0.424673	0.624	0.689	7.10394e-11
EMC2	2.22803e-15	-0.256117	0.165	0.301	7.47237e-11
LDLRAD4	2.2777e-15	-0.125977	0.29	0.42	7.63895e-11
DOCK4	2.4677e-15	-0.410476	0.592	0.704	8.27617e-11
MAPK8IP1	2.59662e-15	-0.244208	0.148	0.277	8.70855e-11
METTL25	2.60042e-15	-0.303342	0.14	0.273	8.72129e-11
FUT8	2.69846e-15	-0.419669	0.454	0.607	9.05011e-11
SERF2	2.83568e-15	0.321726	0.463	0.472	9.5103e-11
ARHGAP42	2.85588e-15	0.437921	0.306	0.307	9.57806e-11
ARHGAP21	3.07372e-15	-0.401273	0.422	0.584	1.03087e-10
AGPAT4	3.28801e-15	-0.166569	0.172	0.297	1.10273e-10
LRP6	3.39011e-15	-0.158119	0.216	0.353	1.13698e-10
WHRN	3.43044e-15	-0.266689	0.098	0.212	1.1505e-10
ARFGEF3	3.46776e-15	-0.186272	0.322	0.471	1.16302e-10
HES5	3.54788e-15	-0.244019	0.02	0.09	1.18989e-10
C12orf76	3.64858e-15	-0.210919	0.129	0.246	1.22366e-10
GREB1	3.79644e-15	-0.160288	0.043	0.126	1.27325e-10
MTMR1	3.8078e-15	-0.161877	0.104	0.212	1.27706e-10
ITGA7	3.81268e-15	-0.337901	0.159	0.297	1.2787e-10
SALL3	3.82106e-15	-0.212014	0.045	0.134	1.28151e-10
GPAM	3.82958e-15	-0.367246	0.097	0.215	1.28436e-10
SECISBP2L	3.97229e-15	-0.305242	0.281	0.439	1.33223e-10
RHOBTB3	3.99571e-15	-0.268911	0.262	0.415	1.34008e-10
ANKS1B	4.0057e-15	-0.201195	0.412	0.572	1.34343e-10
TESK2	4.17331e-15	-0.333627	0.12	0.246	1.39964e-10
SRGN	4.22736e-15	0.426114	0.297	0.158	1.41777e-10
ST3GAL5	4.34574e-15	-0.307644	0.131	0.259	1.45747e-10
SNX30	4.35555e-15	-0.278542	0.11	0.228	1.46076e-10
ERI2	4.40616e-15	-0.132283	0.021	0.09	1.47774e-10
SLC12A7	4.5057e-15	0.596202	0.241	0.116	1.51112e-10
LINC01792	4.52513e-15	-0.230471	0.039	0.124	1.51764e-10
ZNF717	4.81077e-15	-0.297288	0.082	0.192	1.61344e-10
PPM1B	4.92558e-15	-0.174896	0.275	0.421	1.65194e-10
AL513217.1	4.93961e-15	-0.170164	0.013	0.074	1.65664e-10
LINC01727	5.11482e-15	-0.128038	0.013	0.072	1.71541e-10
TM4SF1	5.16048e-15	0.287008	0.285	0.155	1.73072e-10
ADAM22	5.16674e-15	-0.116256	0.123	0.227	1.73282e-10
ADGRL4	5.17887e-15	0.432066	0.367	0.215	1.73689e-10
PSME4	5.24768e-15	-0.264592	0.272	0.424	1.75997e-10
IGSF8	5.34098e-15	-0.206235	0.132	0.249	1.79126e-10
SUGCT	5.35374e-15	-0.157144	0.081	0.18	1.79554e-10
ANKRD36	5.52679e-15	-0.222002	0.277	0.427	1.85357e-10
LINC01170	5.56666e-15	-0.421586	0.115	0.235	1.86694e-10
NAPEPLD	5.60133e-15	-0.208503	0.133	0.254	1.87858e-10
GALNT18	5.69219e-15	0.360797	0.504	0.468	1.90905e-10
NDRG4	5.75481e-15	-0.305022	0.127	0.249	1.93005e-10
SLC16A1	5.79987e-15	0.460583	0.385	0.231	1.94516e-10
RNF144A	5.86285e-15	-0.128335	0.235	0.369	1.96628e-10
PODXL	5.90953e-15	0.43779	0.451	0.289	1.98194e-10
RNF157	5.92481e-15	-0.136926	0.071	0.163	1.98706e-10
ROR1	6.05663e-15	-0.308728	0.146	0.278	2.03127e-10
RANBP3L	6.64973e-15	0.0531411	0.283	0.399	2.23019e-10
TINAGL1	6.68965e-15	0.414594	0.271	0.139	2.24358e-10
CYP27A1	6.74415e-15	-0.204543	0.123	0.241	2.26185e-10
KBTBD12	6.90541e-15	-0.201868	0.046	0.134	2.31594e-10
SUN2	6.93167e-15	-0.0924348	0.331	0.472	2.32474e-10
SOS1	6.96815e-15	0.351688	0.477	0.442	2.33698e-10
MGAT1	7.0577e-15	0.592901	0.329	0.205	2.36701e-10
AL158840.1	7.14602e-15	-0.144712	0.012	0.071	2.39663e-10
GMDS-DT	7.42037e-15	-0.323652	0.255	0.406	2.48865e-10
DOK5	7.49094e-15	-0.0555647	0.072	0.15	2.51231e-10
KIDINS220	7.57186e-15	-0.28555	0.313	0.47	2.53945e-10
PADI2	7.57625e-15	-0.155763	0.082	0.177	2.54092e-10
VSTM2B	7.63363e-15	-0.250875	0.046	0.131	2.56017e-10
TNXB	7.68803e-15	0.630858	0.238	0.112	2.57841e-10
DCLK2	7.72824e-15	-0.336004	0.312	0.472	2.5919e-10
CLIC1	7.93077e-15	0.565416	0.223	0.1	2.65982e-10
STXBP3	7.96009e-15	-0.311826	0.209	0.356	2.66966e-10
ZDHHC21	7.99019e-15	-0.128751	0.278	0.416	2.67975e-10
PKIA	8.03015e-15	-0.165083	0.096	0.197	2.69315e-10
DCN	8.05006e-15	0.641674	0.197	0.083	2.69983e-10
NDRG2	8.17176e-15	-0.421217	0.443	0.607	2.74064e-10
BMP7	8.34473e-15	-0.162073	0.048	0.133	2.79866e-10
LRP4	8.38636e-15	-0.318091	0.337	0.5	2.81262e-10
SCARA3	8.7799e-15	-0.282262	0.057	0.152	2.9446e-10
AQP4-AS1	9.16078e-15	-0.149875	0.148	0.255	3.07234e-10
FXYD1	9.34437e-15	-0.227966	0.092	0.2	3.13391e-10
CCNI	9.38932e-15	0.467972	0.364	0.321	3.14899e-10
NOTCH2	9.54101e-15	-0.266327	0.157	0.291	3.19986e-10
TMEM241	1.01485e-14	-0.294981	0.083	0.191	3.40359e-10
NAIP	1.03954e-14	-0.192695	0.226	0.357	3.4864e-10
SDCBP	1.05283e-14	0.529258	0.358	0.248	3.53098e-10
GJA4	1.05936e-14	0.455406	0.126	0.036	3.55288e-10
TMEM151A	1.09058e-14	-0.331474	0.063	0.163	3.6576e-10
DNAJB2	1.10569e-14	-0.0285376	0.346	0.466	3.70827e-10
ANKRD12	1.15358e-14	0.208699	0.566	0.61	3.86889e-10
TSC22D1	1.16106e-14	0.175612	0.646	0.645	3.89396e-10
NINJ2	1.17724e-14	-0.164201	0.068	0.157	3.94822e-10
ATG10	1.19474e-14	-0.297294	0.166	0.301	4.00692e-10
DOPEY1	1.23898e-14	-0.113283	0.224	0.35	4.15529e-10
RBMS1	1.3178e-14	0.507598	0.345	0.198	4.41965e-10
HIBCH	1.37299e-14	0.106643	0.352	0.447	4.60474e-10
MFSD2A	1.37825e-14	0.56191	0.299	0.159	4.62237e-10
POU3F3	1.38541e-14	-0.206221	0.066	0.159	4.64638e-10
TAGLN2	1.45199e-14	0.566169	0.401	0.246	4.86969e-10
SEMA3F	1.49199e-14	0.444647	0.21	0.091	5.00383e-10
LINC00882	1.54897e-14	-0.163243	0.248	0.386	5.19492e-10
SRGAP1	1.54934e-14	-0.216996	0.226	0.365	5.19617e-10
LHX2	1.55269e-14	-0.211417	0.064	0.156	5.20743e-10
NHLRC3	1.55805e-14	-0.150397	0.082	0.18	5.22539e-10
SLC22A17	1.56951e-14	-0.227802	0.176	0.307	5.26383e-10
CLDN10	1.57186e-14	-0.218423	0.065	0.162	5.27171e-10
SYT14	1.58082e-14	-0.184126	0.084	0.177	5.30176e-10
HIBADH	1.6102e-14	-0.204304	0.168	0.296	5.40028e-10
AC090502.1	1.67128e-14	-0.248357	0.062	0.152	5.60514e-10
WDFY2	1.68998e-14	-0.228154	0.264	0.41	5.66785e-10
AC005162.3	1.69762e-14	-0.17961	0.047	0.129	5.69346e-10
SYNJ2	1.71609e-14	-0.152751	0.185	0.306	5.75541e-10
LRRC37A3	1.73213e-14	-0.1458	0.191	0.317	5.80921e-10
DLG2	1.76639e-14	-0.397687	0.674	0.759	5.92411e-10
ADAMTS9-AS2	1.82957e-14	0.591779	0.431	0.323	6.13601e-10
CYYR1	1.84872e-14	0.397924	0.233	0.109	6.20022e-10
NKAIN2	1.87049e-14	-0.486845	0.425	0.585	6.27326e-10
ERC1	1.89518e-14	0.27428	0.484	0.514	6.35605e-10
IZUMO4	1.93619e-14	-0.195859	0.084	0.182	6.4936e-10
SLC1A7	1.95636e-14	0.613253	0.146	0.048	6.56123e-10
PCDH7	1.9692e-14	0.131608	0.302	0.397	6.60429e-10
MTSS1L	1.97202e-14	-0.276297	0.231	0.376	6.61377e-10
KCTD12	1.98435e-14	0.550101	0.262	0.131	6.65511e-10
GPT2	2.01306e-14	-0.209339	0.101	0.205	6.75139e-10
BORCS5	2.0767e-14	-0.200853	0.099	0.207	6.96482e-10
MBNL1	2.10776e-14	0.157934	0.644	0.703	7.06901e-10
TUBA1A	2.16681e-14	-0.271269	0.251	0.396	7.26705e-10
PTPRD	2.25052e-14	-0.346342	0.536	0.686	7.54778e-10
GOLGA4	2.31399e-14	0.216558	0.4	0.471	7.76067e-10
LINC00609	2.43198e-14	-0.282471	0.141	0.257	8.15636e-10
CALN1	2.48206e-14	-0.28779	0.095	0.201	8.32434e-10
SLC39A12	2.49107e-14	-0.256496	0.116	0.23	8.35456e-10
ATP1A2	2.4914e-14	0.296043	0.515	0.518	8.35564e-10
TMSB4X	2.52644e-14	0.458325	0.545	0.486	8.47317e-10
RALGAPA1	2.53439e-14	0.225418	0.545	0.601	8.49984e-10
ERG	2.53963e-14	0.272469	0.399	0.251	8.51741e-10
ATP9B	2.62834e-14	-0.234557	0.247	0.392	8.81494e-10
ATRX	2.82755e-14	0.130485	0.519	0.598	9.48303e-10
FAM135B	2.8655e-14	-0.0916639	0.086	0.175	9.61033e-10
CCP110	3.21215e-14	-0.134597	0.216	0.337	1.07729e-09
KNDC1	3.27284e-14	-0.055383	0.081	0.163	1.09764e-09
ITPK1	3.28477e-14	-0.239079	0.186	0.319	1.10165e-09
RGMA	3.35185e-14	-0.221319	0.115	0.23	1.12414e-09
WDR11-AS1	3.41165e-14	-0.105925	0.053	0.125	1.1442e-09
CFL2	3.41588e-14	-0.194448	0.082	0.183	1.14562e-09
TMOD2	3.41637e-14	-0.241031	0.182	0.311	1.14578e-09
TPT1	3.45822e-14	0.411475	0.444	0.388	1.15982e-09
COL9A3	3.64362e-14	-0.176286	0.026	0.097	1.222e-09
BTBD8	3.69515e-14	-0.290765	0.135	0.257	1.23928e-09
LHFPL6	3.71498e-14	0.358622	0.615	0.582	1.24593e-09
ZRANB3	3.76593e-14	-0.237855	0.098	0.205	1.26302e-09
RALGDS	3.78853e-14	-0.285213	0.187	0.324	1.2706e-09
TARBP1	3.92042e-14	-0.126622	0.101	0.199	1.31483e-09
GREM1	3.95326e-14	-0.215712	0.035	0.11	1.32584e-09
DNAJA1	3.96511e-14	0.634036	0.301	0.199	1.32982e-09
AP000282.1	4.06992e-14	-0.165775	0.027	0.095	1.36497e-09
PPP1R16B	4.26226e-14	-0.135184	0.188	0.309	1.42948e-09
IDH2	4.31473e-14	-0.202855	0.06	0.152	1.44707e-09
EFCAB6	4.36005e-14	-0.164472	0.042	0.121	1.46227e-09
FKTN	4.46373e-14	-0.216172	0.076	0.173	1.49705e-09
RAMP1	4.62973e-14	-0.295696	0.115	0.231	1.55272e-09
CHN1	4.65924e-14	-0.407004	0.385	0.546	1.56261e-09
THBS4	4.76371e-14	-0.195728	0.067	0.159	1.59765e-09
KCNE4	4.85315e-14	0.505495	0.165	0.062	1.62765e-09
LYPLAL1	4.8792e-14	-0.219708	0.187	0.318	1.63638e-09
SLCO2B1	4.89672e-14	0.432246	0.335	0.192	1.64226e-09
GEMIN8	4.95688e-14	-0.19485	0.053	0.143	1.66244e-09
GNA14-AS1	5.05054e-14	-0.211528	0.036	0.115	1.69385e-09
TM4SF18	5.092e-14	0.427243	0.149	0.052	1.70775e-09
PCBP4	5.09666e-14	-0.257694	0.17	0.302	1.70932e-09
SP100	5.12728e-14	0.516353	0.249	0.122	1.71959e-09
EXOC1	5.14829e-14	-0.235462	0.219	0.353	1.72663e-09
UNC79	5.20459e-14	-0.241147	0.159	0.282	1.74552e-09
EFS	5.24091e-14	-0.144613	0.038	0.115	1.7577e-09
ICA1L	5.25986e-14	-0.086287	0.119	0.213	1.76405e-09
PTGES3	5.50734e-14	0.438975	0.351	0.321	1.84705e-09
PMP22	5.5513e-14	-0.276062	0.219	0.36	1.86179e-09
TAOK3	5.56328e-14	-0.263719	0.318	0.472	1.86581e-09
AC110285.2	5.67485e-14	-0.213399	0.051	0.135	1.90323e-09
DLG1	6.00047e-14	-0.456918	0.529	0.673	2.01244e-09
ZFPM2	6.03638e-14	0.364171	0.46	0.481	2.02448e-09
CAMSAP2	6.09373e-14	-0.0343811	0.361	0.484	2.04372e-09
LHPP	6.37311e-14	-0.245608	0.103	0.212	2.13741e-09
MEF2C	6.49873e-14	0.384496	0.506	0.484	2.17954e-09
B2M	6.50493e-14	0.446849	0.515	0.392	2.18162e-09
TMTC4	6.79367e-14	-0.171467	0.122	0.227	2.27846e-09
PREPL	7.00432e-14	-0.377834	0.22	0.363	2.34911e-09
ITM2A	7.05134e-14	0.521502	0.384	0.241	2.36488e-09
AUH	7.07438e-14	-0.159423	0.232	0.362	2.37261e-09
CADM4	7.16706e-14	-0.235562	0.083	0.188	2.40369e-09
PALLD	7.2761e-14	-0.272456	0.205	0.339	2.44026e-09
EML6	7.60385e-14	-0.0911846	0.129	0.229	2.55018e-09
PAAF1	7.8175e-14	-0.292022	0.071	0.169	2.62183e-09
ACADSB	7.83246e-14	-0.21022	0.069	0.164	2.62685e-09
SLC16A9	7.87677e-14	-0.232381	0.068	0.164	2.64171e-09
COL5A3	7.90889e-14	-0.249269	0.32	0.472	2.65248e-09
AL117335.1	8.05567e-14	-0.142049	0.025	0.092	2.70171e-09
AC115622.1	8.2585e-14	-0.174479	0.051	0.131	2.76973e-09
CASTOR3	8.2921e-14	-0.0256274	0.2	0.306	2.781e-09
AIG1	8.29491e-14	-0.252073	0.224	0.363	2.78195e-09
STX18-AS1	8.37317e-14	-0.112974	0.089	0.179	2.80819e-09
AC027117.2	8.39718e-14	-0.169481	0.14	0.248	2.81625e-09
NIPBL	8.40115e-14	0.138088	0.502	0.579	2.81758e-09
TP53BP2	8.40548e-14	-0.131621	0.145	0.258	2.81903e-09
ADAM23	8.42219e-14	-0.115211	0.11	0.203	2.82463e-09
GFRA1	8.44831e-14	-0.198216	0.021	0.086	2.8334e-09
PLA1A	8.48634e-14	0.418837	0.128	0.038	2.84615e-09
POGZ	8.51802e-14	-0.153187	0.368	0.512	2.85677e-09
GREB1L	8.62957e-14	-0.182141	0.078	0.17	2.89419e-09
RFTN2	8.75802e-14	-0.298296	0.29	0.442	2.93727e-09
RHOC	8.84519e-14	0.567696	0.341	0.209	2.9665e-09
CLYBL	9.33427e-14	-0.199036	0.118	0.23	3.13053e-09
PTPN13	9.41323e-14	-0.281036	0.243	0.387	3.15701e-09
LINC00486	9.43056e-14	0.0486896	0.489	0.586	3.16282e-09
RIMKLB	9.65012e-14	0.376058	0.426	0.409	3.23646e-09
PLEKHM3	9.68066e-14	-0.0659782	0.132	0.231	3.2467e-09
C11orf65	9.95862e-14	-0.241899	0.038	0.118	3.33992e-09
RTN3	1.01505e-13	-0.24678	0.376	0.528	3.40426e-09
BBS9	1.04665e-13	0.370693	0.513	0.508	3.51026e-09
OPHN1	1.09636e-13	-0.406484	0.334	0.483	3.67697e-09
ITFG1	1.12594e-13	-0.187588	0.394	0.547	3.77618e-09
IL17D	1.13201e-13	-0.159279	0.051	0.133	3.79652e-09
LIX1-AS1	1.13336e-13	-0.123405	0.064	0.145	3.80106e-09
LIMS2	1.14276e-13	0.445392	0.344	0.201	3.8326e-09
VPS35L	1.14279e-13	-0.0894597	0.205	0.321	3.8327e-09
CSPG5	1.18664e-13	-0.209531	0.074	0.164	3.97976e-09
CALM1	1.2683e-13	0.0140866	0.572	0.652	4.25364e-09
TRIL	1.29809e-13	-0.234832	0.032	0.109	4.35353e-09
ARHGEF9	1.30053e-13	-0.0565594	0.103	0.193	4.3617e-09
FAM189A2	1.38999e-13	-0.35762	0.178	0.311	4.66175e-09
LRRC49	1.40491e-13	-0.153508	0.106	0.209	4.71179e-09
FAIM2	1.42241e-13	-0.299657	0.25	0.393	4.77048e-09
CCDC85B	1.45078e-13	0.534257	0.359	0.235	4.86562e-09
LYPD6	1.46539e-13	-0.167626	0.047	0.127	4.91464e-09
CARF	1.47718e-13	-0.211396	0.061	0.152	4.95416e-09
RBM17	1.50882e-13	0.482431	0.366	0.296	5.06027e-09
AC063944.1	1.51773e-13	-0.277749	0.046	0.131	5.09015e-09
MYBPC1	1.51954e-13	-0.0848438	0.048	0.119	5.09625e-09
SCFD2	1.54734e-13	-0.150214	0.203	0.324	5.18946e-09
C1orf198	1.57718e-13	-0.26662	0.15	0.275	5.28953e-09
KIAA0825	1.60773e-13	-0.0946712	0.135	0.24	5.392e-09
AC009403.1	1.61167e-13	-0.0955474	0.038	0.106	5.40521e-09
SPRY4-AS1	1.62421e-13	-0.214291	0.066	0.157	5.44727e-09
RNF182	1.70363e-13	-0.16585	0.061	0.146	5.71362e-09
IFI27	1.72363e-13	0.198548	0.379	0.245	5.78072e-09
TRIO	1.75652e-13	0.160467	0.554	0.608	5.89102e-09
ST8SIA6	1.80122e-13	0.610236	0.323	0.185	6.04095e-09
NOL4	1.86308e-13	-0.236199	0.181	0.306	6.24841e-09
CCDC171	1.87392e-13	-0.119822	0.129	0.231	6.28474e-09
HP1BP3	1.92082e-13	0.106897	0.443	0.516	6.44205e-09
PAQR5	1.92509e-13	0.371564	0.119	0.035	6.45635e-09
TMEM98	1.97831e-13	-0.203132	0.081	0.179	6.63484e-09
AC013643.2	2.07755e-13	-0.158074	0.02	0.082	6.96767e-09
PGBD5	2.22769e-13	-0.139463	0.067	0.149	7.47123e-09
AC016597.1	2.24817e-13	-0.159101	0.067	0.151	7.5399e-09
PPP1R12B	2.2634e-13	-0.242783	0.33	0.48	7.59098e-09
BHLHE41	2.31506e-13	-0.154147	0.067	0.153	7.76426e-09
MTUS1	2.3504e-13	-0.137339	0.528	0.663	7.88277e-09
RPS15	2.35808e-13	0.31259	0.456	0.456	7.90852e-09
STOM	2.38176e-13	0.466448	0.455	0.354	7.98794e-09
HSPA2	2.4107e-13	-0.10512	0.13	0.231	8.08501e-09
IFT43	2.47512e-13	-0.152494	0.101	0.201	8.30107e-09
ABAT	2.47914e-13	-0.153241	0.076	0.167	8.31454e-09
FAM124A	2.5462e-13	-0.330387	0.147	0.271	8.53945e-09
KCNMA1	2.60785e-13	-0.208528	0.324	0.46	8.74619e-09
PTPRS	2.61809e-13	-0.242739	0.201	0.33	8.78056e-09
LPIN1	2.63538e-13	-0.143777	0.171	0.285	8.83854e-09
CTSF	2.63964e-13	-0.0439684	0.148	0.247	8.85281e-09
ZFHX3	2.65334e-13	0.362928	0.424	0.42	8.89876e-09
IMPDH1	2.66105e-13	0.563296	0.195	0.089	8.92464e-09
KIAA1211	2.75888e-13	-0.147245	0.043	0.118	9.25272e-09
RAB40B	2.82455e-13	-0.208441	0.118	0.225	9.47296e-09
PTP4A3	2.93529e-13	0.554681	0.213	0.102	9.84436e-09
FAM222A	2.99663e-13	-0.190059	0.037	0.113	1.00501e-08
CASD1	3.08537e-13	-0.136496	0.199	0.319	1.03477e-08
BDH1	3.14511e-13	-0.165199	0.048	0.126	1.05481e-08
FKBP5	3.19504e-13	0.305777	0.516	0.541	1.07155e-08
MIR181A2HG	3.22316e-13	-0.161011	0.037	0.114	1.08098e-08
HIP1R	3.27399e-13	-0.27607	0.277	0.42	1.09803e-08
DOCK7	3.30458e-13	-0.363702	0.301	0.451	1.10829e-08
OGDHL	3.55868e-13	-0.155126	0.027	0.095	1.19351e-08
SPATA7	3.5853e-13	-0.227703	0.072	0.162	1.20244e-08
RTN4	3.59816e-13	-0.323808	0.569	0.719	1.20675e-08
AC234582.1	3.75027e-13	-0.104879	0.03	0.094	1.25777e-08
ADIPOR2	3.81991e-13	0.195866	0.579	0.626	1.28112e-08
FN1	3.93101e-13	0.579058	0.318	0.186	1.31838e-08
DNAJC27-AS1	3.93127e-13	-0.194864	0.042	0.12	1.31847e-08
C1QTNF3-AMACR	3.98131e-13	-0.296241	0.216	0.351	1.33525e-08
TNRC6A	3.99108e-13	-0.326895	0.495	0.645	1.33853e-08
MMD2	4.05228e-13	-0.154398	0.059	0.141	1.35905e-08
KANSL1L	4.08055e-13	0.195269	0.391	0.441	1.36853e-08
SEC14L5	4.08482e-13	-0.145677	0.041	0.113	1.36997e-08
RPL8	4.1931e-13	0.467491	0.401	0.354	1.40628e-08
CNTN4	4.22775e-13	0.618886	0.257	0.144	1.4179e-08
ELOVL7	4.23309e-13	0.322105	0.559	0.423	1.41969e-08
MSN	4.42519e-13	0.54315	0.329	0.203	1.48412e-08
AC098850.3	4.53156e-13	-0.224582	0.163	0.283	1.51979e-08
PTBP2	4.57499e-13	-0.284085	0.421	0.577	1.53436e-08
XPO1	4.6303e-13	-0.145992	0.316	0.452	1.55291e-08
KCNMB4	4.65184e-13	-0.103689	0.192	0.3	1.56013e-08
CLMN	4.69358e-13	-0.119717	0.348	0.481	1.57413e-08
HDAC11	4.77176e-13	-0.246569	0.078	0.177	1.60035e-08
ITGA5	4.77224e-13	0.438069	0.145	0.052	1.60052e-08
EYA4	4.94015e-13	-0.150812	0.023	0.085	1.65683e-08
MYH9	5.08661e-13	0.533925	0.371	0.255	1.70595e-08
LINC00894	5.09226e-13	-0.105132	0.199	0.319	1.70784e-08
TULP4	5.09245e-13	-0.298676	0.344	0.494	1.70791e-08
BCAN	5.10965e-13	0.0156611	0.121	0.2	1.71368e-08
AC087241.1	5.23706e-13	-0.0965089	0.006	0.05	1.75641e-08
APCDD1	5.2827e-13	-0.181025	0.151	0.265	1.77171e-08
NAV3	5.3211e-13	-0.346404	0.445	0.597	1.78459e-08
ENPP5	5.48226e-13	-0.140165	0.017	0.077	1.83864e-08
ATF6B	5.53561e-13	-0.150241	0.094	0.187	1.85653e-08
LMBRD1	5.64393e-13	-0.202653	0.23	0.363	1.89286e-08
LRRC4C	5.89036e-13	-0.2578	0.351	0.504	1.97551e-08
RASSF4	5.96284e-13	-0.211978	0.187	0.311	1.99982e-08
NIPAL3	6.00225e-13	-0.2287	0.069	0.161	2.01304e-08
THRB	6.10337e-13	-0.117948	0.233	0.342	2.04695e-08
SLC25A29	6.29601e-13	-0.00256581	0.289	0.399	2.11156e-08
FAM167A	6.30193e-13	-0.128535	0.019	0.078	2.11354e-08
RAPGEF1	6.35221e-13	0.535784	0.382	0.273	2.1304e-08
PLEKHG1	6.49266e-13	0.250501	0.479	0.474	2.17751e-08
GLI2	6.64349e-13	-0.209482	0.044	0.124	2.22809e-08
SPTLC2	6.7426e-13	-0.143996	0.183	0.299	2.26133e-08
SBF2	6.88505e-13	0.187098	0.524	0.579	2.30911e-08
MITF	6.91035e-13	-0.243874	0.14	0.258	2.31759e-08
NT5DC1	7.01535e-13	-0.37538	0.28	0.427	2.35281e-08
LINC02241	7.10019e-13	-0.191653	0.132	0.239	2.38126e-08
MCF2L2	7.20306e-13	-0.0453646	0.09	0.168	2.41576e-08
PLLP	7.27143e-13	-0.250835	0.252	0.388	2.43869e-08
SRSF6	7.3255e-13	0.0359655	0.195	0.291	2.45683e-08
ADCYAP1R1	7.73566e-13	-0.111754	0.065	0.143	2.59439e-08
BACE1	7.89407e-13	-0.165077	0.092	0.188	2.64751e-08
MAP4K4	7.97389e-13	-0.378519	0.535	0.679	2.67428e-08
STMN1	8.26686e-13	-0.255612	0.146	0.26	2.77254e-08
OTUD7B	8.38418e-13	-0.172178	0.237	0.361	2.81189e-08
CDH10	8.38986e-13	-0.131162	0.149	0.253	2.81379e-08
NEK1	8.39589e-13	-0.221494	0.26	0.399	2.81581e-08
C21orf62-AS1	8.89977e-13	-0.149093	0.093	0.187	2.9848e-08
LRRN1	8.97689e-13	-0.144539	0.071	0.155	3.01067e-08
ZNF248	9.19945e-13	-0.114765	0.186	0.295	3.08531e-08
FAF1	9.29129e-13	-0.253545	0.455	0.608	3.11611e-08
CAMK2B	9.69864e-13	-0.139054	0.171	0.277	3.25273e-08
SDC2	9.89393e-13	-0.20198	0.102	0.204	3.31823e-08
SNCA	1.05134e-12	-0.222059	0.127	0.23	3.52597e-08
RCOR3	1.10264e-12	-0.224923	0.213	0.343	3.69805e-08
SPOCK3	1.10976e-12	-0.375144	0.492	0.641	3.7219e-08
SGCE	1.11395e-12	-0.214583	0.163	0.282	3.73596e-08
ATP13A5	1.12983e-12	-0.17621	0.03	0.097	3.78921e-08
ARL15	1.14202e-12	0.267769	0.551	0.418	3.83011e-08
PEX3	1.14981e-12	-0.133561	0.096	0.192	3.85623e-08
LINC01135	1.15732e-12	-0.314307	0.074	0.17	3.88143e-08
MOK	1.19625e-12	-0.0897444	0.069	0.147	4.01199e-08
MKL2	1.22194e-12	0.44248	0.516	0.415	4.09815e-08
PPP1R21	1.22644e-12	-0.248618	0.207	0.336	4.11325e-08
POT1-AS1	1.24704e-12	-0.140633	0.073	0.157	4.18231e-08
PTPN12	1.27083e-12	0.405393	0.408	0.362	4.2621e-08
SRRM2	1.28299e-12	0.198045	0.467	0.513	4.30288e-08
CAT	1.3056e-12	-0.22157	0.08	0.176	4.37871e-08
ZNF680	1.3219e-12	-0.0778218	0.135	0.229	4.43338e-08
ANKIB1	1.32819e-12	-0.265031	0.358	0.507	4.4545e-08
PTEN	1.33106e-12	0.319228	0.46	0.429	4.46411e-08
ADGRB1	1.33547e-12	-0.118083	0.083	0.168	4.47891e-08
CADPS2	1.3535e-12	0.432661	0.465	0.386	4.53938e-08
AL356599.1	1.36462e-12	-0.213389	0.055	0.14	4.57666e-08
LINC00632	1.38623e-12	0.0257931	0.086	0.149	4.64915e-08
LRRC7	1.38876e-12	-0.0351595	0.292	0.406	4.65763e-08
EMX2OS	1.42272e-12	-0.299498	0.126	0.241	4.77151e-08
PLIN5	1.43957e-12	-0.227754	0.047	0.127	4.82804e-08
LINC02147	1.44527e-12	0.391347	0.183	0.082	4.84714e-08
CXCL14	1.46571e-12	-0.180287	0.02	0.079	4.91568e-08
FOXJ3	1.46617e-12	-0.180555	0.276	0.41	4.91725e-08
FAM49A	1.47482e-12	-0.112746	0.149	0.257	4.94626e-08
ACAP3	1.49745e-12	0.110609	0.301	0.403	5.02214e-08
CCDC69	1.50048e-12	0.442656	0.117	0.037	5.03233e-08
TSEN2	1.54671e-12	-0.115225	0.061	0.139	5.18736e-08
LINC00598	1.55633e-12	-0.145965	0.064	0.144	5.21963e-08
BEX4	1.57682e-12	-0.350585	0.076	0.173	5.28833e-08
TES	1.5926e-12	0.311388	0.087	0.02	5.34126e-08
PPP1R3C	1.6252e-12	-0.273129	0.029	0.1	5.45059e-08
SOBP	1.63823e-12	-0.304318	0.283	0.426	5.49431e-08
GABBR1	1.70503e-12	-0.206618	0.206	0.335	5.71831e-08
MYO1B	1.72421e-12	0.289767	0.226	0.119	5.78267e-08
BCL6B	1.7555e-12	0.379097	0.114	0.034	5.88761e-08
PTPRK	1.77557e-12	0.262506	0.733	0.748	5.95491e-08
FAM181B	1.78674e-12	-0.230337	0.062	0.15	5.99237e-08
PDE1C	1.80405e-12	-0.281247	0.416	0.567	6.05043e-08
SLC2A3	1.8143e-12	0.308722	0.323	0.189	6.08481e-08
DAAM2	1.84815e-12	-0.29249	0.334	0.482	6.19832e-08
ENTPD2	1.89268e-12	-0.203623	0.031	0.101	6.34768e-08
AL355472.1	1.90343e-12	-0.142376	0.025	0.09	6.38372e-08
KMT2E	1.92997e-12	0.171114	0.5	0.558	6.47272e-08
NLGN1	1.93009e-12	-0.438631	0.45	0.59	6.47314e-08
KCNAB1	2.006e-12	-0.259926	0.153	0.261	6.72773e-08
GAPDH	2.00793e-12	-0.0305404	0.57	0.668	6.73418e-08
AC138150.1	2.01874e-12	-0.164102	0.043	0.118	6.77044e-08
MSMO1	2.02492e-12	-0.149574	0.078	0.165	6.79119e-08
BDNF-AS	2.09616e-12	-0.25916	0.15	0.27	7.0301e-08
GNAI2	2.09892e-12	0.412354	0.427	0.371	7.03936e-08
AUTS2	2.11744e-12	-0.384182	0.67	0.751	7.10147e-08
SLIT2	2.13145e-12	-0.380842	0.16	0.283	7.14846e-08
RBM6	2.1658e-12	0.109261	0.504	0.57	7.26366e-08
AES	2.20451e-12	0.445779	0.376	0.323	7.39349e-08
ZNF471	2.24053e-12	-0.144664	0.062	0.147	7.5143e-08
ANGPT2	2.26643e-12	0.399469	0.243	0.126	7.60116e-08
ZNF521	2.29572e-12	-0.124996	0.218	0.335	7.6994e-08
EPS15	2.31292e-12	-0.338566	0.389	0.538	7.75708e-08
AP003086.2	2.38692e-12	-0.118816	0.047	0.12	8.00525e-08
LINC01184	2.44089e-12	-0.145759	0.212	0.329	8.18624e-08
CYB5R3	2.44511e-12	0.469471	0.302	0.236	8.20041e-08
RAB11FIP2	2.45837e-12	-0.247777	0.203	0.333	8.24489e-08
EXTL2	2.46246e-12	-0.22361	0.051	0.131	8.25859e-08
TNFRSF10D	2.46516e-12	0.33264	0.147	0.056	8.26767e-08
SLC5A11	2.47523e-12	0.0703347	0.106	0.165	8.30144e-08
CDC42SE2	2.49743e-12	-0.374324	0.215	0.349	8.37588e-08
TMBIM6	2.51341e-12	0.111824	0.439	0.512	8.42946e-08
DAPK1	2.54171e-12	-0.147455	0.207	0.33	8.5244e-08
FAM196A	2.60055e-12	-0.16079	0.038	0.109	8.72174e-08
ATP6V0A1	2.66826e-12	-0.0565383	0.256	0.369	8.94881e-08
PKD1	2.72279e-12	0.326308	0.307	0.363	9.13169e-08
PICALM	2.72321e-12	0.217766	0.696	0.747	9.1331e-08
RPS15A	2.72369e-12	0.605214	0.236	0.156	9.13471e-08
NBPF19	2.72507e-12	-0.222623	0.113	0.222	9.13935e-08
AL160272.2	2.73517e-12	-0.198083	0.062	0.146	9.17322e-08
PHF14	2.74249e-12	-0.150637	0.334	0.468	9.19777e-08
ZDHHC9	2.74804e-12	-0.208899	0.131	0.239	9.21637e-08
MAPRE2	2.7806e-12	-0.217559	0.296	0.434	9.32556e-08
TALDO1	2.83964e-12	-0.286101	0.099	0.204	9.52358e-08
ADORA1	2.86406e-12	-0.0788135	0.061	0.131	9.60547e-08
OGFRL1	2.88466e-12	-0.262002	0.154	0.272	9.67458e-08
SPIDR	2.95843e-12	0.340003	0.45	0.444	9.92199e-08
CEP97	3.26521e-12	-0.112481	0.105	0.199	1.09509e-07
LRRTM3	3.40879e-12	-0.0388374	0.186	0.279	1.14324e-07
ETS2	3.51409e-12	0.376892	0.335	0.201	1.17856e-07
GPC1	3.52371e-12	-0.0601165	0.141	0.239	1.18178e-07
ENG	3.57395e-12	0.363384	0.362	0.225	1.19863e-07
AL358216.1	3.57931e-12	-0.159519	0.016	0.072	1.20043e-07
TMEM108	3.65675e-12	-0.158838	0.179	0.293	1.2264e-07
GPBP1	3.66962e-12	0.00209809	0.394	0.5	1.23072e-07
EPS15L1	3.69931e-12	-0.138954	0.148	0.255	1.24067e-07
NCKAP1	3.74867e-12	0.132897	0.453	0.525	1.25723e-07
RPL19	3.76028e-12	0.389952	0.33	0.308	1.26112e-07
FGFR1OP	3.79124e-12	-0.274991	0.069	0.162	1.27151e-07
FGF2	3.8014e-12	-0.252861	0.143	0.259	1.27492e-07
USP54	3.81363e-12	-0.258554	0.414	0.562	1.27902e-07
ROCK2	3.81878e-12	0.401026	0.4	0.372	1.28074e-07
C20orf194	3.82146e-12	-0.108389	0.292	0.421	1.28164e-07
HIC1	3.82266e-12	0.343139	0.14	0.052	1.28204e-07
RNF43	3.89782e-12	-0.186521	0.034	0.106	1.30725e-07
PRKCQ	3.915e-12	-0.237088	0.055	0.138	1.31301e-07
BRSK1	3.91724e-12	-0.133878	0.087	0.171	1.31376e-07
FGD5	3.94932e-12	0.328791	0.156	0.062	1.32452e-07
SLC25A13	4.00019e-12	-0.277345	0.225	0.357	1.34158e-07
HNRNPA2B1	4.03317e-12	0.116209	0.511	0.571	1.35264e-07
PREX1	4.30904e-12	-0.0191955	0.287	0.388	1.44517e-07
RASIP1	4.35968e-12	0.451896	0.204	0.096	1.46215e-07
RPS18	4.425e-12	0.569659	0.302	0.255	1.48406e-07
MACROD2	4.46257e-12	-0.202785	0.317	0.457	1.49666e-07
ZMYND8	4.48436e-12	-0.116503	0.269	0.388	1.50396e-07
UBC	4.49856e-12	0.169682	0.533	0.567	1.50873e-07
ANKS6	4.53853e-12	-0.073331	0.049	0.115	1.52213e-07
PCGF5	4.5629e-12	-0.221732	0.324	0.464	1.5303e-07
FAM107A	4.60095e-12	0.132227	0.474	0.5	1.54307e-07
VRK2	4.62335e-12	-0.380071	0.248	0.386	1.55058e-07
ASIC1	4.72483e-12	-0.0301832	0.048	0.109	1.58461e-07
ZFAND3	4.76026e-12	0.193956	0.58	0.635	1.5965e-07
AC079760.1	4.7713e-12	-0.191786	0.049	0.125	1.6002e-07
BIRC6	4.77768e-12	-0.0716579	0.498	0.621	1.60234e-07
SPPL2B	4.81447e-12	-0.140851	0.14	0.243	1.61468e-07
PIP4P2	4.83809e-12	-0.1489	0.087	0.177	1.6226e-07
CAMK2D	4.99455e-12	0.341854	0.451	0.445	1.67507e-07
AC106791.1	5.00973e-12	-0.11372	0.11	0.195	1.68016e-07
SLC35F5	5.03228e-12	-0.0255646	0.223	0.323	1.68772e-07
SVEP1	5.03372e-12	-0.271721	0.061	0.147	1.68821e-07
UBA6-AS1	5.06213e-12	-0.168345	0.224	0.347	1.69774e-07
STARD8	5.06282e-12	0.316868	0.181	0.082	1.69797e-07
PRPF40B	5.06319e-12	-0.206162	0.107	0.205	1.69809e-07
STRBP	5.21016e-12	-0.115929	0.152	0.253	1.74738e-07
TEX9	5.36798e-12	-0.126096	0.043	0.11	1.80031e-07
FER	5.54094e-12	0.115173	0.487	0.555	1.85832e-07
EPHA6	5.56894e-12	-0.349393	0.199	0.325	1.86771e-07
P2RX7	5.57978e-12	-0.0815592	0.138	0.224	1.87135e-07
PGF	5.59685e-12	0.366081	0.113	0.035	1.87707e-07
ID1	5.62411e-12	0.341561	0.397	0.257	1.88621e-07
SLX4IP	5.69857e-12	-0.207326	0.128	0.236	1.91119e-07
ANO8	5.92702e-12	-0.167082	0.077	0.164	1.9878e-07
FADS1	6.01937e-12	-0.244233	0.079	0.174	2.01878e-07
NR3C1	6.03082e-12	0.322392	0.444	0.448	2.02262e-07
TARSL2	6.05316e-12	-0.165272	0.18	0.295	2.03011e-07
CPQ	6.09925e-12	-0.15992	0.381	0.52	2.04557e-07
ALPL	6.18441e-12	0.38864	0.208	0.102	2.07413e-07
FAM13B	6.31371e-12	-0.0031661	0.305	0.415	2.11749e-07
OPCML	6.39167e-12	0.743755	0.29	0.233	2.14364e-07
KLKB1	6.43399e-12	-0.227155	0.049	0.129	2.15783e-07
NADK2	6.50936e-12	-0.153753	0.145	0.251	2.18311e-07
CHPT1	6.53748e-12	-0.261025	0.278	0.415	2.19254e-07
FAM66D	6.56394e-12	-0.193866	0.094	0.187	2.20141e-07
PARD3B	6.57172e-12	-0.339508	0.447	0.592	2.20402e-07
WSB1	6.67521e-12	-0.0577037	0.474	0.598	2.23873e-07
HMGB1	6.68232e-12	0.0487989	0.406	0.506	2.24112e-07
KIZ	6.72123e-12	-0.0999208	0.177	0.279	2.25417e-07
EPHA4	6.85909e-12	0.579296	0.342	0.261	2.3004e-07
AF123462.1	6.87457e-12	-0.161789	0.012	0.064	2.30559e-07
ULK2	6.89638e-12	-0.255054	0.119	0.224	2.31291e-07
SLC35F1	6.96746e-12	-0.18201	0.291	0.429	2.33675e-07
CSNK1A1	7.02893e-12	0.0785239	0.509	0.586	2.35736e-07
PSEN1	7.07466e-12	-0.228331	0.245	0.376	2.3727e-07
EFR3A	7.09085e-12	-0.13596	0.259	0.381	2.37813e-07
RBPJ	7.12091e-12	-0.0834382	0.358	0.486	2.38821e-07
MT-ND4L	7.15229e-12	0.40064	0.493	0.393	2.39873e-07
EMCN	7.2974e-12	0.383767	0.285	0.162	2.4474e-07
HNRNPK	7.29873e-12	0.256771	0.415	0.436	2.44785e-07
EDNRB	7.31293e-12	-0.196535	0.06	0.144	2.45261e-07
OLIG2	7.4755e-12	-0.17982	0.052	0.129	2.50713e-07
KIAA0895L	7.4798e-12	-0.110187	0.049	0.12	2.50857e-07
CRTC1	7.48401e-12	0.0356122	0.131	0.209	2.50999e-07
ZNF334	7.58404e-12	-0.198731	0.042	0.118	2.54354e-07
SLC11A2	7.64902e-12	-0.103425	0.153	0.257	2.56533e-07
STK17B	7.68242e-12	-0.175551	0.053	0.132	2.57653e-07
SRP54	7.85182e-12	-0.15344	0.109	0.206	2.63334e-07
CPEB4	8.06199e-12	-0.270678	0.419	0.566	2.70383e-07
PHGDH	8.1209e-12	-0.121798	0.081	0.163	2.72359e-07
GAB1	8.25638e-12	-0.351114	0.477	0.622	2.76902e-07
PLA2G16	8.37833e-12	-0.231443	0.247	0.378	2.80992e-07
FARS2	8.40724e-12	0.0252034	0.292	0.385	2.81962e-07
TRIM66	8.47281e-12	-0.233284	0.045	0.12	2.84161e-07
SUMF1	8.58133e-12	-0.226197	0.293	0.43	2.878e-07
ANXA4	8.62312e-12	-0.0351624	0.139	0.228	2.89202e-07
GAA	8.64417e-12	-0.0800499	0.066	0.14	2.89908e-07
COL9A2	8.81965e-12	-0.206045	0.058	0.137	2.95793e-07
NINL	8.82538e-12	-0.143812	0.044	0.118	2.95986e-07
AC016716.2	8.88225e-12	-0.141895	0.014	0.067	2.97893e-07
CMYA5	9.0338e-12	-0.247742	0.091	0.188	3.02976e-07
DGKD	9.05303e-12	-0.054331	0.088	0.161	3.0362e-07
DPH6-DT	9.16498e-12	-0.137964	0.178	0.284	3.07375e-07
LINC01182	9.20978e-12	-0.193476	0.039	0.109	3.08878e-07
RPAP2	9.29314e-12	-0.0542475	0.201	0.305	3.11673e-07
RPL7A	9.29956e-12	0.452085	0.322	0.27	3.11889e-07
USP40	9.46321e-12	-0.167287	0.22	0.339	3.17377e-07
PDGFRB	9.79528e-12	0.529754	0.272	0.221	3.28514e-07
AGO3	9.89177e-12	-0.00172616	0.295	0.397	3.3175e-07
ARHGAP23	9.90152e-12	-0.165845	0.166	0.273	3.32077e-07
PDE4DIP	1.01035e-11	-0.219182	0.39	0.534	3.3885e-07
ICK	1.03657e-11	-0.100288	0.074	0.153	3.47646e-07
FLT4	1.04671e-11	0.197075	0.09	0.026	3.51047e-07
DMGDH	1.05609e-11	-0.131552	0.056	0.128	3.5419e-07
SIK3	1.05682e-11	-0.360496	0.708	0.791	3.54437e-07
PRNP	1.05813e-11	-0.148194	0.327	0.456	3.54876e-07
SIPA1L1	1.07827e-11	-0.09379	0.419	0.552	3.6163e-07
AFG1L	1.08386e-11	-0.134326	0.111	0.204	3.63505e-07
RFX3	1.08396e-11	0.0803763	0.569	0.652	3.6354e-07
TBCK	1.10022e-11	-0.0762337	0.339	0.46	3.6899e-07
FKBP4	1.12961e-11	0.570253	0.262	0.194	3.78848e-07
CBR1	1.13354e-11	-0.273173	0.099	0.2	3.80166e-07
GNG11	1.14452e-11	0.380486	0.246	0.131	3.83847e-07
CNIH3	1.15504e-11	-0.144703	0.091	0.18	3.87377e-07
BST2	1.16496e-11	0.600996	0.323	0.207	3.90703e-07
AL359232.1	1.1673e-11	-0.215778	0.042	0.113	3.91488e-07
ZBTB38	1.19349e-11	0.360744	0.392	0.368	4.00272e-07
COL28A1	1.21329e-11	-0.125222	0.032	0.097	4.06913e-07
RAP1B	1.2332e-11	0.384051	0.371	0.345	4.13591e-07
S100PBP	1.25387e-11	-0.194876	0.135	0.241	4.20523e-07
FAT1	1.2673e-11	-0.0786752	0.067	0.14	4.25027e-07
NEK6	1.28288e-11	-0.182986	0.042	0.116	4.30253e-07
PRDM5	1.29085e-11	-0.151049	0.079	0.168	4.32924e-07
GOLGA7	1.29957e-11	-0.208924	0.136	0.246	4.35851e-07
ARGLU1	1.31569e-11	-0.0461509	0.441	0.56	4.41256e-07
ACTB	1.35781e-11	0.0637537	0.734	0.789	4.55381e-07
PIGU	1.36557e-11	-0.154938	0.115	0.212	4.57986e-07
CPOX	1.38114e-11	-0.0852057	0.155	0.249	4.63208e-07
NCOA2	1.38748e-11	0.113985	0.474	0.55	4.65332e-07
AL365259.1	1.40622e-11	-0.0841498	0.015	0.062	4.71617e-07
STK3	1.41677e-11	0.216301	0.475	0.525	4.75156e-07
BMPR1A	1.43649e-11	-0.100224	0.21	0.319	4.8177e-07
GSN	1.43959e-11	-0.135807	0.353	0.482	4.82809e-07
RAC1	1.44215e-11	0.41163	0.363	0.32	4.83668e-07
DGKH	1.45196e-11	0.416425	0.299	0.174	4.8696e-07
TMEM135	1.46637e-11	-0.182916	0.285	0.416	4.91792e-07
AC245297.3	1.53572e-11	-0.0904852	0.311	0.434	5.15051e-07
AGTPBP1	1.56162e-11	-0.1676	0.326	0.454	5.23737e-07
NIM1K	1.56763e-11	-0.0595695	0.07	0.14	5.25753e-07
RIMS1	1.57143e-11	0.145651	0.17	0.23	5.27025e-07
PDLIM5	1.57754e-11	-0.058771	0.402	0.517	5.29075e-07
IGFBP7	1.59579e-11	0.319299	0.462	0.44	5.35194e-07
KIAA1328	1.60543e-11	-0.0689211	0.275	0.387	5.3843e-07
AC008056.1	1.66811e-11	-0.137225	0.012	0.061	5.59451e-07
DIXDC1	1.69251e-11	-0.135426	0.129	0.223	5.67634e-07
AC036214.1	1.69815e-11	-0.121671	0.02	0.076	5.69525e-07
AC124312.1	1.754e-11	-0.0485424	0.353	0.466	5.88255e-07
CORO2B	1.75572e-11	-0.169947	0.12	0.218	5.88832e-07
KTN1	1.7647e-11	0.288468	0.47	0.466	5.91844e-07
HNRNPDL	1.78135e-11	-0.0450523	0.408	0.522	5.9743e-07
NOTCH3	1.81809e-11	0.321289	0.214	0.113	6.0975e-07
TOGARAM1	1.8193e-11	-0.112264	0.167	0.265	6.10157e-07
FAM155A	1.82145e-11	-0.248652	0.504	0.647	6.10878e-07
PPP6R2	1.84504e-11	-0.211062	0.257	0.385	6.18789e-07
EFNA5	1.85023e-11	-0.0885954	0.289	0.409	6.2053e-07
SLC39A8	1.94023e-11	0.421906	0.203	0.098	6.50715e-07
AFF1	1.95721e-11	0.242336	0.476	0.514	6.56408e-07
GRIN2A	1.96593e-11	-0.0224366	0.12	0.191	6.59334e-07
SLC25A46	1.97058e-11	-0.154044	0.162	0.271	6.60894e-07
ERMARD	1.9743e-11	-0.15184	0.032	0.098	6.62141e-07
AC005154.6	1.99558e-11	-0.0673915	0.123	0.207	6.69277e-07
AC006148.1	2.00836e-11	-0.0822613	0.176	0.261	6.73565e-07
DENND5B	2.02058e-11	-0.135124	0.292	0.412	6.77664e-07
KCND3	2.02731e-11	-0.144759	0.09	0.174	6.7992e-07
SEPT2	2.03456e-11	0.0613846	0.312	0.4	6.82351e-07
TRAPPC12	2.03643e-11	-0.0766884	0.168	0.267	6.82977e-07
MMP28	2.03977e-11	-0.229851	0.08	0.171	6.84098e-07
KIF1C	2.05921e-11	0.482416	0.175	0.085	6.90617e-07
TIE1	2.08676e-11	0.424684	0.228	0.118	6.99857e-07
UBB	2.10046e-11	0.294474	0.316	0.342	7.04452e-07
TFB1M	2.1419e-11	-0.135988	0.08	0.164	7.18351e-07
KIF13A	2.21182e-11	-0.158655	0.417	0.552	7.41799e-07
RNF141	2.23626e-11	-0.210469	0.068	0.153	7.49995e-07
RPL15	2.24077e-11	0.437933	0.351	0.299	7.51509e-07
AC091948.1	2.25059e-11	-0.150996	0.134	0.23	7.54803e-07
ALOX12-AS1	2.2565e-11	-0.187334	0.123	0.219	7.56785e-07
ITGB1	2.27076e-11	0.307478	0.398	0.365	7.61569e-07
BTBD3	2.30528e-11	-0.157699	0.227	0.345	7.73146e-07
GLUD1	2.41386e-11	-0.223106	0.291	0.424	8.0956e-07
CXorf36	2.42658e-11	0.580556	0.295	0.188	8.13826e-07
ANKRD36B	2.434e-11	0.00748245	0.144	0.228	8.16314e-07
TSPAN7	2.50061e-11	-0.235779	0.128	0.235	8.38656e-07
WTIP	2.51222e-11	0.399561	0.121	0.042	8.42548e-07
LINC01572	2.56113e-11	-0.161689	0.062	0.138	8.58953e-07
RBFOX2	2.56333e-11	0.196511	0.512	0.548	8.59689e-07
CASC15	2.56985e-11	0.567946	0.204	0.112	8.61875e-07
GPER1	2.57966e-11	0.416913	0.153	0.062	8.65165e-07
SEMA6A	2.58915e-11	-0.127038	0.306	0.427	8.68349e-07
CDK5RAP3	2.60894e-11	-0.113847	0.13	0.224	8.74986e-07
AMBRA1	2.62443e-11	0.212547	0.459	0.487	8.80182e-07
TTN	2.69994e-11	0.543588	0.15	0.076	9.05505e-07
SNHG22	2.74458e-11	-0.157994	0.048	0.119	9.20478e-07
SLC6A8	2.74636e-11	-0.0843253	0.157	0.251	9.21074e-07
AGL	2.76903e-11	-0.148755	0.116	0.21	9.28676e-07
KAT6A	2.7831e-11	0.246074	0.437	0.456	9.33395e-07
GLIDR	2.78382e-11	-0.181376	0.054	0.132	9.33637e-07
ROGDI	2.81144e-11	-0.165286	0.106	0.197	9.429e-07
HS2ST1	2.85612e-11	-0.149745	0.122	0.217	9.57886e-07
CTTNBP2	2.88e-11	-0.280444	0.21	0.335	9.65893e-07
ECHDC1	2.88927e-11	-0.119061	0.093	0.18	9.69005e-07
ENPP4	2.89598e-11	-0.140448	0.115	0.211	9.71253e-07
SLC44A3	2.9704e-11	-0.159825	0.027	0.09	9.96212e-07
MON2	3.00817e-11	-0.214998	0.366	0.501	1.00888e-06
GSTA4	3.03132e-11	-0.122045	0.078	0.158	1.01664e-06
TM7SF2	3.05514e-11	-0.13923	0.055	0.129	1.02463e-06
MEF2A	3.07677e-11	0.249106	0.569	0.553	1.03189e-06
REPS2	3.08604e-11	-0.133272	0.111	0.203	1.035e-06
RNF150	3.17012e-11	-0.0617696	0.11	0.195	1.0632e-06
VTI1A	3.1712e-11	0.195126	0.504	0.529	1.06356e-06
TTC14	3.18829e-11	-0.0767019	0.283	0.4	1.06929e-06
MTX2	3.21223e-11	-0.154604	0.186	0.297	1.07732e-06
ZNF404	3.28635e-11	-0.122219	0.024	0.082	1.10218e-06
CPEB3	3.35116e-11	-0.11855	0.317	0.44	1.12391e-06
DKK3	3.39017e-11	-0.231795	0.185	0.299	1.137e-06
BTBD9	3.39074e-11	-0.13121	0.438	0.561	1.13719e-06
CBFA2T2	3.39816e-11	-0.174843	0.278	0.406	1.13967e-06
STARD13	3.44542e-11	-0.231086	0.449	0.591	1.15553e-06
FUS	3.47621e-11	-0.112392	0.275	0.39	1.16585e-06
CSMD2	3.49743e-11	-0.00698569	0.097	0.163	1.17297e-06
CHST11	3.51286e-11	-0.176251	0.242	0.365	1.17814e-06
POU3F2	3.514e-11	-0.170484	0.067	0.147	1.17853e-06
GLIS3	3.51449e-11	-0.393571	0.432	0.566	1.17869e-06
DSCAM	3.53896e-11	0.752768	0.196	0.135	1.1869e-06
HTT	3.54562e-11	0.0114879	0.197	0.289	1.18913e-06
ANKRD36C	3.56824e-11	-0.137388	0.255	0.371	1.19672e-06
ACSS3	3.58862e-11	-0.288177	0.212	0.338	1.20355e-06
TUT4	3.68782e-11	-0.200638	0.327	0.459	1.23682e-06
PDS5B	3.76726e-11	0.302944	0.445	0.436	1.26346e-06
ITGA1	3.79813e-11	0.272935	0.37	0.242	1.27382e-06
KCNA2	3.88058e-11	0.0197618	0.065	0.118	1.30147e-06
MCPH1-AS1	3.88909e-11	-0.104952	0.053	0.126	1.30432e-06
OSBPL9	3.92624e-11	-0.197461	0.274	0.403	1.31678e-06
MED27	3.95361e-11	-0.0884351	0.189	0.295	1.32596e-06
AL445426.1	3.96094e-11	-0.143789	0.08	0.163	1.32842e-06
ZNF565	4.01831e-11	-0.136532	0.079	0.161	1.34766e-06
HMGN2	4.08812e-11	-0.199907	0.116	0.212	1.37107e-06
HES4	4.09932e-11	0.578751	0.312	0.2	1.37483e-06
PEBP1	4.16697e-11	-0.352681	0.27	0.404	1.39752e-06
CEP63	4.22714e-11	-0.16105	0.105	0.201	1.4177e-06
FOXO3	4.2775e-11	-0.0377514	0.423	0.531	1.43459e-06
FSTL3	4.30115e-11	-0.044384	0.077	0.146	1.44252e-06
ZNF644	4.3992e-11	-0.21173	0.39	0.526	1.4754e-06
PAPOLA	4.46607e-11	0.205127	0.422	0.452	1.49783e-06
THEM4	4.51593e-11	-0.164911	0.038	0.107	1.51455e-06
CEBPD	4.54969e-11	0.432265	0.371	0.269	1.52588e-06
ERBIN	4.55748e-11	-0.282474	0.559	0.688	1.52849e-06
SORT1	4.56697e-11	-0.268092	0.487	0.628	1.53167e-06
TRAF3IP2-AS1	4.61672e-11	-0.134434	0.274	0.397	1.54835e-06
SNORC	4.62202e-11	-0.180445	0.061	0.138	1.55013e-06
HAGHL	4.68099e-11	0.00701818	0.114	0.187	1.56991e-06
SPECC1	4.69462e-11	-0.219391	0.215	0.333	1.57448e-06
MOXD1	4.71125e-11	-0.111681	0.031	0.09	1.58006e-06
CALY	4.74432e-11	-0.264884	0.067	0.147	1.59115e-06
NSF	4.8083e-11	-0.366708	0.223	0.35	1.61261e-06
PTPN4	4.90949e-11	-0.151818	0.252	0.367	1.64654e-06
INTS10	4.95727e-11	-0.110357	0.145	0.243	1.66257e-06
CAV1	5.19264e-11	0.470224	0.174	0.08	1.74151e-06
WDR70	5.21637e-11	0.0104427	0.351	0.451	1.74947e-06
SMARCA2	5.23951e-11	0.175124	0.48	0.547	1.75723e-06
AC093797.1	5.26688e-11	-0.0528131	0.001	0.026	1.76641e-06
IDI2-AS1	5.31322e-11	-0.164809	0.04	0.11	1.78195e-06
DYNC2LI1	5.35841e-11	-0.20534	0.093	0.186	1.7971e-06
PHLDA3	5.3711e-11	-0.23089	0.075	0.162	1.80136e-06
MPP6	5.3834e-11	-0.0799369	0.096	0.173	1.80549e-06
ORC3	5.50246e-11	-0.157627	0.09	0.179	1.84542e-06
ARHGAP10	5.54814e-11	0.251219	0.205	0.109	1.86074e-06
PKN3	5.55728e-11	0.37061	0.134	0.052	1.8638e-06
MAPK6	5.67493e-11	-0.133389	0.138	0.235	1.90326e-06
SSBP2	5.68548e-11	0.0562099	0.538	0.62	1.9068e-06
ICAM2	5.79406e-11	0.394304	0.294	0.174	1.94321e-06
RPS9	5.8437e-11	0.354366	0.373	0.344	1.95986e-06
FOXF1	5.85913e-11	0.346234	0.139	0.055	1.96504e-06
COX15	5.88808e-11	-0.0404704	0.05	0.112	1.97475e-06
AC007566.1	6.08802e-11	-0.194299	0.075	0.161	2.0418e-06
PPIP5K2	6.09629e-11	-0.24219	0.178	0.293	2.04458e-06
SREBF2	6.22744e-11	-0.155371	0.263	0.381	2.08856e-06
MMRN2	6.2604e-11	0.40846	0.173	0.078	2.09961e-06
NASP	6.27307e-11	-0.182823	0.182	0.294	2.10386e-06
MCCC1	6.33647e-11	-0.112672	0.119	0.211	2.12513e-06
PTK2	6.42653e-11	-0.320981	0.58	0.704	2.15533e-06
MED14	6.49162e-11	-0.0583883	0.123	0.211	2.17716e-06
RNF130	6.49787e-11	-0.133578	0.386	0.517	2.17925e-06
CAHM	6.57411e-11	-0.149161	0.029	0.09	2.20483e-06
MT1M	6.57814e-11	0.438611	0.41	0.297	2.20618e-06
ZCCHC7	6.63196e-11	-0.0914245	0.417	0.538	2.22423e-06
MAST3	6.75763e-11	-0.330389	0.144	0.253	2.26637e-06
ANKRD28	6.81134e-11	-0.143287	0.314	0.438	2.28439e-06
CSMD3	6.81165e-11	0.28673	0.217	0.26	2.28449e-06
RPL35	6.9611e-11	0.489135	0.364	0.305	2.33461e-06
NFAT5	6.99889e-11	0.100299	0.505	0.584	2.34729e-06
UFL1-AS1	7.08946e-11	-0.146739	0.068	0.147	2.37766e-06
SGPP2	7.12688e-11	0.381699	0.25	0.138	2.39021e-06
TPD52	7.37683e-11	-0.0831074	0.093	0.167	2.47404e-06
KLF6	7.40006e-11	0.3831	0.346	0.222	2.48183e-06
SERTAD1	7.42504e-11	0.3324	0.196	0.096	2.49021e-06
KIF2A	7.42845e-11	-0.152773	0.234	0.347	2.49135e-06
TENT2	7.44194e-11	-0.178476	0.337	0.468	2.49588e-06
FAM135A	7.51542e-11	0.00676513	0.248	0.338	2.52052e-06
MED13	7.54742e-11	0.203417	0.383	0.429	2.53125e-06
LINC02427	7.59053e-11	-0.110281	0.011	0.058	2.54571e-06
ZHX2	7.63531e-11	-0.111511	0.348	0.472	2.56073e-06
SPIN1	7.65405e-11	-0.285107	0.262	0.392	2.56701e-06
FAXDC2	7.68954e-11	-0.242562	0.198	0.317	2.57892e-06
CUEDC1	7.76515e-11	-0.11997	0.135	0.231	2.60428e-06
RPS6KA3	7.77331e-11	0.503803	0.329	0.239	2.60701e-06
SLC31A2	7.83282e-11	-0.227079	0.052	0.128	2.62697e-06
H3F3B	7.87385e-11	0.0836707	0.427	0.486	2.64073e-06
SMTN	7.94119e-11	0.495764	0.281	0.17	2.66332e-06
RALYL	8.14657e-11	0.765093	0.231	0.18	2.7322e-06
PPA2	8.19139e-11	0.0650744	0.3	0.381	2.74723e-06
OSBP2	8.1977e-11	-0.169829	0.147	0.242	2.74934e-06
HSPA1B	8.48507e-11	1.06548	0.311	0.215	2.84572e-06
ARID5B	8.6115e-11	-0.0823841	0.23	0.331	2.88812e-06
RBFOX1	8.68086e-11	0.49909	0.381	0.384	2.91139e-06
RALGAPA2	8.73413e-11	-0.112848	0.332	0.457	2.92925e-06
LRRC63	8.85971e-11	-0.25873	0.049	0.125	2.97137e-06
ABTB2	8.88717e-11	-0.283227	0.079	0.169	2.98058e-06
LINC01550	8.93008e-11	-0.111331	0.021	0.074	2.99497e-06
PSAP	9.00014e-11	-0.14457	0.435	0.559	3.01847e-06
CYSTM1	9.24459e-11	0.427668	0.272	0.225	3.10045e-06
BICD1	9.32428e-11	-0.148766	0.34	0.465	3.12718e-06
PLEKHG3	9.48058e-11	-0.270303	0.125	0.229	3.1796e-06
PEAK1	9.49726e-11	0.0162028	0.399	0.495	3.18519e-06
INVS	9.54479e-11	-0.0635103	0.283	0.392	3.20113e-06
FHOD3	9.5613e-11	-0.144239	0.086	0.169	3.20667e-06
MALRD1	9.56699e-11	-0.211244	0.042	0.112	3.20858e-06
SYNE1	9.64097e-11	0.238108	0.666	0.692	3.23339e-06
SNHG9	9.78957e-11	-0.170084	0.159	0.261	3.28322e-06
TMEM123	9.98677e-11	0.333453	0.412	0.381	3.34936e-06
CD200	1.01843e-10	-0.0994649	0.041	0.104	3.41561e-06
WASHC3	1.03228e-10	-0.142346	0.098	0.185	3.46205e-06
OAF	1.06126e-10	-0.251926	0.096	0.192	3.55924e-06
RPS7	1.06506e-10	0.453154	0.329	0.276	3.572e-06
PRX	1.06678e-10	0.41842	0.148	0.061	3.57775e-06
CRYL1	1.0748e-10	-0.0942668	0.119	0.206	3.60467e-06
PPP1R14A	1.07619e-10	-0.21349	0.284	0.409	3.60931e-06
MRO	1.07905e-10	-0.0795397	0.03	0.084	3.61893e-06
SVIL	1.08278e-10	0.384886	0.251	0.14	3.63141e-06
GPATCH2	1.10268e-10	-0.271581	0.097	0.192	3.69817e-06
ZBED5	1.11703e-10	-0.0960296	0.172	0.269	3.7463e-06
SERINC5	1.11905e-10	-0.098352	0.331	0.448	3.75308e-06
AC118549.1	1.12629e-10	-0.126295	0.331	0.458	3.77734e-06
LONRF2	1.12795e-10	-0.15957	0.09	0.171	3.78292e-06
IPO13	1.13113e-10	-0.17253	0.104	0.198	3.7936e-06
GRIA4	1.13932e-10	-0.0204795	0.204	0.299	3.82105e-06
AC090993.1	1.14589e-10	-0.171449	0.023	0.079	3.84308e-06
TMEM131	1.16927e-10	0.154813	0.312	0.379	3.92151e-06
SRD5A3	1.18967e-10	-0.134841	0.023	0.078	3.98991e-06
ZBTB16	1.19365e-10	0.234391	0.452	0.48	4.00326e-06
GGT5	1.19438e-10	0.287264	0.277	0.165	4.00573e-06
MAT2A	1.20134e-10	-0.160865	0.274	0.393	4.02905e-06
SFSWAP	1.20384e-10	-0.141651	0.205	0.317	4.03743e-06
FOXO1	1.21203e-10	-0.204397	0.385	0.519	4.06492e-06
WAC	1.22674e-10	0.1459	0.449	0.501	4.11425e-06
CYP4V2	1.26993e-10	-0.0940943	0.054	0.125	4.2591e-06
FAM110D	1.2804e-10	0.383453	0.136	0.054	4.29421e-06
OSBPL11	1.29193e-10	-0.0749378	0.136	0.223	4.33287e-06
DYNC1H1	1.29671e-10	0.131821	0.348	0.417	4.3489e-06
EP300	1.29764e-10	0.146671	0.273	0.332	4.35201e-06
RPS5	1.3198e-10	0.521351	0.281	0.194	4.42635e-06
RB1	1.32907e-10	0.317566	0.36	0.368	4.45745e-06
PCNX2	1.33894e-10	-0.121711	0.132	0.225	4.49053e-06
COA1	1.35745e-10	-0.000932915	0.196	0.293	4.5526e-06
CC2D2B	1.3659e-10	-0.207688	0.072	0.155	4.58094e-06
HDDC2	1.3739e-10	-0.185062	0.085	0.171	4.60778e-06
EEF2K	1.38718e-10	-0.0281437	0.114	0.187	4.65233e-06
MERTK	1.39462e-10	-0.199957	0.254	0.374	4.67727e-06
IQCJ-SCHIP1	1.4058e-10	0.193372	0.327	0.397	4.71476e-06
TNR	1.42914e-10	0.472042	0.1	0.097	4.79306e-06
CCNY	1.43012e-10	0.203244	0.576	0.609	4.79635e-06
PPP4R4	1.43418e-10	-0.172725	0.074	0.152	4.80996e-06
ECHDC2	1.43669e-10	-0.142094	0.185	0.293	4.81837e-06
WNK1	1.45087e-10	0.144434	0.466	0.524	4.86594e-06
CFAP70	1.46519e-10	-0.105072	0.078	0.156	4.91396e-06
SYMPK	1.47357e-10	-0.114489	0.194	0.299	4.94206e-06
FSCN1	1.49044e-10	-0.12734	0.18	0.285	4.99864e-06
AC007262.2	1.50145e-10	-0.108302	0.07	0.144	5.03557e-06
SF1	1.50401e-10	-0.0474741	0.308	0.415	5.04414e-06
MAPK8IP3	1.52778e-10	0.0617467	0.26	0.341	5.12387e-06
NEK9	1.52963e-10	0.0437091	0.142	0.217	5.13006e-06
DTX4	1.5378e-10	-0.161298	0.026	0.085	5.15746e-06
CTH	1.53818e-10	-0.153208	0.014	0.064	5.15876e-06
TBC1D4	1.5652e-10	0.411994	0.457	0.335	5.24937e-06
IL6ST	1.57389e-10	0.238762	0.415	0.444	5.27853e-06
BOK	1.61156e-10	-0.188273	0.144	0.242	5.40485e-06
ST6GAL1	1.66922e-10	0.478646	0.319	0.198	5.59825e-06
LINC01299	1.68458e-10	-0.104306	0.005	0.041	5.64975e-06
PRR5L	1.70173e-10	-0.183339	0.159	0.261	5.70727e-06
BCL2L1	1.74012e-10	0.489979	0.327	0.252	5.83602e-06
ATP5S	1.76874e-10	-0.181126	0.052	0.124	5.932e-06
DLL4	1.77677e-10	0.238285	0.151	0.07	5.95893e-06
HLTF	1.82608e-10	-0.0990856	0.123	0.211	6.1243e-06
MARK1	1.84443e-10	-0.110363	0.126	0.219	6.18586e-06
CXADR	1.84455e-10	-0.121287	0.048	0.114	6.18625e-06
IFITM2	1.86604e-10	0.350412	0.37	0.242	6.25833e-06
SLC1A1	1.90105e-10	0.405144	0.279	0.163	6.37575e-06
AFAP1L2	1.90587e-10	0.458042	0.186	0.091	6.39192e-06
TDRD3	1.92934e-10	-0.190737	0.264	0.387	6.47062e-06
ATXN10	1.93025e-10	-0.137482	0.327	0.444	6.47367e-06
KIAA0556	1.95724e-10	-0.136611	0.1	0.185	6.56419e-06
SLC25A36	2.00914e-10	-0.191386	0.196	0.308	6.73827e-06
TMCC1	2.02171e-10	-0.194057	0.351	0.481	6.78042e-06
SLC20A2	2.03564e-10	0.117377	0.374	0.436	6.82712e-06
PHTF2	2.03616e-10	-0.199197	0.147	0.246	6.82887e-06
CAMK2A	2.05965e-10	-0.301765	0.123	0.219	6.90767e-06
HACD3	2.06192e-10	-0.101799	0.139	0.23	6.91525e-06
L2HGDH	2.0672e-10	-0.0730205	0.044	0.104	6.93297e-06
YWHAE	2.07075e-10	0.0744039	0.363	0.434	6.94488e-06
MYO6	2.13922e-10	-0.245219	0.482	0.619	7.17452e-06
KIF9-AS1	2.14857e-10	-0.0979407	0.11	0.195	7.20589e-06
POC1B	2.15799e-10	-0.254522	0.136	0.239	7.23747e-06
NOS3	2.16955e-10	0.264868	0.137	0.056	7.27623e-06
DDX3X	2.18677e-10	0.348647	0.328	0.318	7.334e-06
RNPC3	2.19546e-10	-0.155957	0.214	0.324	7.36312e-06
CHD7	2.21064e-10	-0.208682	0.238	0.36	7.41404e-06
WASHC5	2.2261e-10	-0.0990728	0.103	0.186	7.46589e-06
ANAPC5	2.24102e-10	-0.187535	0.199	0.313	7.51592e-06
PLEC	2.2447e-10	0.283021	0.392	0.4	7.52828e-06
FBXL5	2.24829e-10	-0.134881	0.259	0.372	7.5403e-06
HMGN3	2.2715e-10	-0.0830997	0.24	0.344	7.61816e-06
CDK17	2.2856e-10	0.0528096	0.386	0.458	7.66546e-06
BPTF	2.30097e-10	0.10952	0.419	0.488	7.71698e-06
AL078590.3	2.33179e-10	-0.0232419	0.048	0.098	7.82036e-06
DOCK1	2.33489e-10	-0.0811118	0.523	0.643	7.83075e-06
TMEM106B	2.37937e-10	-0.175167	0.189	0.297	7.97992e-06
SRSF5	2.4148e-10	-0.185143	0.337	0.464	8.09874e-06
NBPF14	2.43323e-10	-0.156891	0.066	0.145	8.16057e-06
UBR3	2.45138e-10	-0.148762	0.414	0.546	8.22143e-06
EHBP1L1	2.50582e-10	0.432701	0.206	0.106	8.40403e-06
MAP4K5	2.51909e-10	-0.101251	0.401	0.523	8.44852e-06
RASAL2	2.5429e-10	0.369819	0.498	0.396	8.52837e-06
PPM1K	2.55485e-10	-0.142175	0.22	0.332	8.56846e-06
PTCH1	2.55799e-10	-0.156254	0.09	0.174	8.57898e-06
SELENOP	2.56698e-10	-0.133698	0.266	0.382	8.60915e-06
PTPRM	2.58052e-10	0.125113	0.61	0.614	8.65456e-06
SLC30A10	2.6005e-10	0.322715	0.208	0.197	8.72156e-06
CEND1	2.60327e-10	-0.227818	0.101	0.191	8.73083e-06
SRRM1	2.60705e-10	-0.23808	0.241	0.363	8.74353e-06
WNK2	2.64281e-10	0.000318191	0.085	0.147	8.86347e-06
SFPQ	2.64815e-10	-0.161295	0.401	0.532	8.88135e-06
TNRC6C	2.65626e-10	-0.0717305	0.342	0.452	8.90855e-06
RIDA	2.68241e-10	-0.149363	0.038	0.102	8.99627e-06
R3HDM1	2.68604e-10	0.171326	0.355	0.43	9.00843e-06
LINC00877	2.70121e-10	-0.190277	0.042	0.109	9.05932e-06
RGS11	2.7317e-10	-0.0198254	0.125	0.207	9.16159e-06
NKAIN4	2.7519e-10	-0.137568	0.024	0.08	9.22931e-06
SHISA7	2.78889e-10	-0.127471	0.03	0.086	9.35339e-06
TXNDC16	2.82032e-10	-0.174427	0.083	0.163	9.45878e-06
RIPOR3	2.82244e-10	0.347458	0.125	0.048	9.4659e-06
ARMCX4	2.82614e-10	-0.11259	0.18	0.277	9.47831e-06
ATE1	2.83217e-10	-0.056681	0.293	0.394	9.49855e-06
XPO7	2.83819e-10	0.0141007	0.208	0.295	9.51874e-06
CHD6	2.84792e-10	-0.102608	0.334	0.451	9.55137e-06
MRPS31	2.85182e-10	-0.0544912	0.111	0.191	9.56442e-06
DECR1	2.85904e-10	-0.16512	0.11	0.2	9.58866e-06
BEST1	2.93897e-10	-0.198166	0.046	0.115	9.85671e-06
P4HA1	2.94787e-10	0.448615	0.295	0.309	9.88658e-06
ACVRL1	2.95602e-10	0.370895	0.219	0.116	9.91389e-06
BMP2K	2.96072e-10	-0.349693	0.276	0.404	9.92967e-06
BGN	2.97097e-10	0.523446	0.242	0.135	9.96404e-06
ACACA	2.99231e-10	-0.0533914	0.284	0.387	1.00356e-05
BCAT1	2.99964e-10	-0.155895	0.036	0.097	1.00602e-05
APBB1	3.00536e-10	-0.0891943	0.21	0.312	1.00794e-05
RAD51B	3.02952e-10	-0.0920885	0.359	0.472	1.01604e-05
SQSTM1	3.08398e-10	0.267862	0.334	0.345	1.03431e-05
ITPKB	3.0888e-10	-0.0870886	0.358	0.477	1.03592e-05
HDAC8	3.13965e-10	0.0501913	0.288	0.38	1.05298e-05
TENM4	3.14552e-10	-0.152707	0.153	0.249	1.05494e-05
BICRAL	3.14807e-10	-0.00261122	0.223	0.312	1.0558e-05
COL1A2	3.15517e-10	0.301173	0.118	0.043	1.05818e-05
DICER1-AS1	3.17803e-10	-0.157549	0.053	0.124	1.06585e-05
LCNL1	3.181e-10	-0.110056	0.144	0.23	1.06685e-05
SLC25A12	3.20133e-10	-0.164272	0.165	0.269	1.07366e-05
AL121760.1	3.24368e-10	-0.127554	0.04	0.101	1.08787e-05
CHD3	3.25915e-10	0.498449	0.191	0.096	1.09305e-05
C2orf83	3.26074e-10	0.372933	0.081	0.022	1.09359e-05
RPS12	3.26116e-10	0.479375	0.304	0.251	1.09373e-05
TMEM59L	3.28508e-10	0.0571358	0.187	0.266	1.10175e-05
SMIM8	3.29729e-10	-0.177201	0.074	0.155	1.10584e-05
PC	3.37542e-10	-0.0561467	0.069	0.134	1.13205e-05
SLC9B1	3.39007e-10	-0.127842	0.032	0.09	1.13696e-05
SMIM3	3.47523e-10	0.446672	0.185	0.091	1.16552e-05
VPS45	3.47598e-10	-0.117422	0.188	0.289	1.16578e-05
ACO1	3.50791e-10	-0.00783024	0.113	0.189	1.17648e-05
DGLUCY	3.53646e-10	-0.134216	0.137	0.23	1.18606e-05
LDLRAD3	3.58067e-10	0.312509	0.467	0.45	1.20089e-05
UGGT2	3.60264e-10	-0.0992665	0.287	0.397	1.20825e-05
ZDHHC20	3.60485e-10	-0.176132	0.269	0.39	1.20899e-05
SORBS2	3.67381e-10	0.449516	0.417	0.29	1.23212e-05
DGKZ	3.68133e-10	0.035066	0.229	0.309	1.23464e-05
ZNF736	3.69069e-10	-0.0450652	0.091	0.161	1.23778e-05
NUP214	3.70095e-10	0.00290449	0.192	0.272	1.24122e-05
ANGPTL4	3.74642e-10	-0.0827065	0.203	0.301	1.25647e-05
LMNTD1	3.76763e-10	-0.204166	0.04	0.106	1.26359e-05
TLN2	3.77291e-10	-0.170743	0.173	0.272	1.26536e-05
SLC6A1	3.81015e-10	-0.246239	0.273	0.393	1.27785e-05
CRB2	3.81686e-10	-0.171847	0.069	0.144	1.2801e-05
GJC2	3.83406e-10	-0.0871027	0.046	0.102	1.28587e-05
RBMS3	3.84975e-10	0.376029	0.398	0.366	1.29113e-05
SLC4A8	3.94178e-10	-0.103122	0.077	0.149	1.32199e-05
ARHGAP35	3.95112e-10	-0.0361273	0.215	0.311	1.32513e-05
MICALL2	3.9761e-10	-0.0439375	0.252	0.348	1.33351e-05
ADAP1	4.01696e-10	-0.0439756	0.065	0.125	1.34721e-05
SUPT3H	4.03267e-10	0.0967603	0.342	0.421	1.35248e-05
CCDC191	4.08966e-10	-0.0470956	0.062	0.125	1.37159e-05
POU2F1	4.13576e-10	-0.179923	0.367	0.499	1.38705e-05
GTF2I	4.31976e-10	0.0734942	0.508	0.591	1.44876e-05
BTNL9	4.32193e-10	0.225786	0.26	0.157	1.44949e-05
ELP4	4.33583e-10	-0.0488172	0.307	0.414	1.45415e-05
RBM28	4.3512e-10	-0.12081	0.108	0.194	1.45931e-05
PMP2	4.35726e-10	-0.193857	0.083	0.165	1.46134e-05
PKN2	4.35898e-10	0.107202	0.336	0.418	1.46192e-05
ARHGAP32	4.37501e-10	-0.0534189	0.371	0.49	1.46729e-05
CHCHD3	4.40206e-10	0.0857203	0.408	0.475	1.47636e-05
TIMP3	4.40421e-10	0.256426	0.437	0.386	1.47708e-05
DMXL1	4.45756e-10	-0.107034	0.291	0.406	1.49498e-05
AP002495.2	4.46516e-10	-0.139948	0.053	0.122	1.49753e-05
TTPA	4.49357e-10	-0.0709195	0.026	0.078	1.50705e-05
MPC1	4.49406e-10	-0.113337	0.11	0.193	1.50722e-05
NME9	4.53252e-10	-0.159997	0.048	0.115	1.52012e-05
ANXA3	4.53656e-10	0.427563	0.252	0.143	1.52147e-05
CD63	4.55455e-10	0.311669	0.336	0.311	1.52751e-05
ECPAS	4.58318e-10	0.0813141	0.337	0.424	1.53711e-05
CBR4	4.65588e-10	-0.10318	0.216	0.319	1.56149e-05
FOXN3	4.68969e-10	0.126224	0.48	0.541	1.57283e-05
RAB10	4.72857e-10	-0.0485831	0.292	0.386	1.58587e-05
CD151	4.73632e-10	0.438955	0.264	0.162	1.58847e-05
AC022294.1	4.97985e-10	-0.0965769	0.015	0.062	1.67014e-05
KIF13B	4.99246e-10	-0.101608	0.256	0.366	1.67437e-05
LINC00854	4.99453e-10	-0.266305	0.071	0.153	1.67507e-05
HSPD1	5.07748e-10	0.427615	0.249	0.205	1.70288e-05
METTL15	5.09436e-10	-0.194099	0.29	0.414	1.70855e-05
ADAMTS9	5.18486e-10	0.284957	0.319	0.2	1.7389e-05
RBM39	5.21749e-10	0.00570651	0.408	0.499	1.74984e-05
CREBZF	5.27964e-10	-0.211284	0.132	0.231	1.77069e-05
RAPGEF3	5.30305e-10	-0.276503	0.322	0.452	1.77854e-05
RPS23	5.31918e-10	0.355305	0.389	0.36	1.78395e-05
NBAS	5.41877e-10	-0.0982427	0.326	0.444	1.81735e-05
PTN	5.44797e-10	-0.255271	0.365	0.496	1.82714e-05
ABCD3	5.49004e-10	-0.189417	0.247	0.361	1.84125e-05
PUM2	5.49219e-10	0.0219983	0.42	0.5	1.84197e-05
SF3B1	5.61905e-10	0.15402	0.339	0.398	1.88452e-05
IGFBP3	5.63052e-10	0.635987	0.176	0.085	1.88836e-05
MARCH7	5.68701e-10	0.145252	0.313	0.373	1.90731e-05
HBS1L	5.71073e-10	-0.0688574	0.224	0.323	1.91526e-05
RNF13	5.77425e-10	-0.202217	0.303	0.428	1.93657e-05
GRM3	5.77711e-10	-0.387364	0.446	0.571	1.93753e-05
SGIP1	5.78828e-10	0.11101	0.482	0.562	1.94127e-05
SSTR2	5.83322e-10	0.341741	0.084	0.025	1.95635e-05
MBOAT2	5.84811e-10	-0.103808	0.27	0.379	1.96134e-05
ATG2B	5.89609e-10	0.174225	0.197	0.257	1.97743e-05
ANKS1A	5.90293e-10	0.446562	0.402	0.348	1.97973e-05
SCAF8	5.98316e-10	-0.138959	0.289	0.403	2.00663e-05
METAP1D	6.04226e-10	-0.0741176	0.032	0.09	2.02645e-05
TBC1D17	6.04649e-10	-0.10995	0.113	0.197	2.02787e-05
PDE7A	6.0582e-10	-0.0575806	0.169	0.258	2.0318e-05
PIAS1	6.09536e-10	0.178064	0.44	0.502	2.04426e-05
HYAL2	6.27457e-10	0.516902	0.254	0.145	2.10436e-05
SSH2	6.3151e-10	-0.168218	0.433	0.566	2.11796e-05
WLS	6.36363e-10	-0.228611	0.26	0.382	2.13424e-05
TAOK1	6.38967e-10	-0.00712616	0.399	0.501	2.14297e-05
NNT	6.44112e-10	-0.0588471	0.156	0.243	2.16022e-05
PLCL1	6.48431e-10	-0.30205	0.504	0.632	2.17471e-05
MBNL2	6.48559e-10	-0.248661	0.481	0.615	2.17514e-05
CAMTA1	6.521e-10	-0.189317	0.494	0.627	2.18701e-05
UPF3A	6.52296e-10	-0.0930601	0.194	0.291	2.18767e-05
NR6A1	6.55357e-10	-0.107541	0.14	0.23	2.19794e-05
AL357153.2	6.56664e-10	-0.163248	0.091	0.175	2.20232e-05
PNISR	6.56958e-10	0.0473378	0.536	0.622	2.20331e-05
UVRAG	6.58572e-10	0.122797	0.392	0.463	2.20872e-05
ETS1	6.65245e-10	0.400603	0.305	0.188	2.2311e-05
ZMYM4	6.86815e-10	0.0908922	0.341	0.418	2.30344e-05
ELF2	6.93603e-10	0.0561562	0.481	0.548	2.32621e-05
RCN2	6.96359e-10	-0.246068	0.135	0.233	2.33545e-05
GPD2	7.06498e-10	-0.177198	0.243	0.359	2.36945e-05
MDM4	7.06612e-10	-0.0459865	0.34	0.453	2.36983e-05
ZNF577	7.08997e-10	-0.147883	0.077	0.153	2.37783e-05
AL392086.1	7.12766e-10	-0.157089	0.021	0.074	2.39047e-05
SON	7.13221e-10	0.00827251	0.439	0.523	2.392e-05
RPL11	7.34336e-10	0.378948	0.353	0.325	2.46282e-05
RPS3	7.38318e-10	0.389646	0.361	0.323	2.47617e-05
PALMD	7.47819e-10	0.240245	0.213	0.118	2.50804e-05
DLEU2	7.50271e-10	0.0654872	0.484	0.559	2.51626e-05
CELSR2	7.60478e-10	-0.0925712	0.072	0.144	2.55049e-05
SYT1	7.7627e-10	0.446299	0.367	0.403	2.60345e-05
HR	7.79261e-10	-0.123193	0.022	0.07	2.61349e-05
MYL9	7.79727e-10	0.0698976	0.156	0.08	2.61505e-05
FAM66B	7.8759e-10	-0.0700802	0.022	0.07	2.64142e-05
DAB1	7.89027e-10	0.384733	0.295	0.29	2.64624e-05
RNF170	7.9405e-10	-0.0641498	0.109	0.186	2.66308e-05
SPAG16	7.94384e-10	-0.169262	0.17	0.267	2.6642e-05
TANC1	7.94683e-10	0.33857	0.413	0.386	2.66521e-05
FRYL	7.96473e-10	-0.150617	0.617	0.742	2.67121e-05
CCDC50	7.97008e-10	0.420015	0.327	0.254	2.67301e-05
AGPS	7.99241e-10	-0.0654899	0.155	0.243	2.68049e-05
WDR20	8.0131e-10	-0.125629	0.205	0.307	2.68743e-05
PAN3	8.02622e-10	-0.129452	0.363	0.478	2.69184e-05
RHBDD1	8.11639e-10	-0.175258	0.185	0.29	2.72207e-05
STIP1	8.12072e-10	0.44825	0.21	0.125	2.72353e-05
ZNF438	8.13868e-10	-0.127805	0.204	0.307	2.72955e-05
KLF15	8.25799e-10	-0.126789	0.055	0.124	2.76956e-05
SPIRE1	8.26598e-10	-0.026412	0.282	0.385	2.77225e-05
ACTR3B	8.2689e-10	-0.0796958	0.072	0.14	2.77322e-05
BAALC-AS1	8.31284e-10	-0.104687	0.061	0.128	2.78796e-05
APP	8.33021e-10	0.119568	0.618	0.674	2.79379e-05
TXNIP	8.33796e-10	0.0593038	0.37	0.44	2.79639e-05
CCS	8.34651e-10	-0.212613	0.102	0.193	2.79925e-05
TLK1	8.38887e-10	-0.153791	0.263	0.378	2.81346e-05
DCAF6	8.49825e-10	0.0642518	0.267	0.342	2.85014e-05
NR2F1-AS1	8.51555e-10	-0.0718363	0.28	0.387	2.85594e-05
KLHDC1	8.99049e-10	-0.117454	0.129	0.218	3.01523e-05
CARHSP1	9.10773e-10	0.502914	0.251	0.161	3.05455e-05
AC131571.1	9.20066e-10	-0.0929232	0.043	0.103	3.08572e-05
CNTN1	9.29064e-10	-0.347427	0.432	0.564	3.1159e-05
PHLDB1	9.35193e-10	-0.245407	0.333	0.462	3.13645e-05
WDR59	9.37009e-10	-0.146468	0.175	0.276	3.14254e-05
DROSHA	9.51582e-10	-0.140147	0.12	0.206	3.19142e-05
PRKACB	9.53671e-10	-0.174443	0.43	0.558	3.19842e-05
AIFM3	9.54906e-10	-0.140404	0.082	0.159	3.20256e-05
SAT2	9.6289e-10	-0.136593	0.128	0.218	3.22934e-05
COPE	9.6672e-10	-0.142257	0.14	0.234	3.24218e-05
AC108062.1	9.67682e-10	-0.11763	0.071	0.144	3.24541e-05
EML2	9.77096e-10	-0.0957873	0.101	0.179	3.27698e-05
SNX14	9.83454e-10	-0.0337999	0.204	0.289	3.29831e-05
EMP3	9.92713e-10	0.376789	0.158	0.076	3.32936e-05
ERCC6L2	9.97942e-10	-0.060765	0.261	0.353	3.3469e-05
ZNF326	1.00184e-09	-0.132773	0.131	0.223	3.35998e-05
ARID2	1.00395e-09	0.0536968	0.365	0.442	3.36703e-05
ZXDC	1.00924e-09	-0.0198437	0.181	0.259	3.38478e-05
AC108047.1	1.01515e-09	-0.171316	0.041	0.107	3.40462e-05
SPRED2	1.0171e-09	0.0178366	0.237	0.318	3.41115e-05
KHDRBS2	1.02949e-09	0.619932	0.194	0.151	3.45269e-05
LINC01473	1.03228e-09	-0.150388	0.051	0.12	3.46207e-05
ZNF483	1.03238e-09	-0.11311	0.149	0.236	3.4624e-05
MAP3K2	1.04244e-09	0.0106566	0.281	0.371	3.49614e-05
DUBR	1.05192e-09	-0.185366	0.207	0.315	3.52794e-05
PTPDC1	1.061e-09	-0.130214	0.088	0.168	3.55839e-05
ERI3	1.06107e-09	-0.169606	0.199	0.305	3.55863e-05
NSD3	1.06217e-09	-0.0213495	0.372	0.469	3.56231e-05
ALDH6A1	1.06219e-09	-0.0940085	0.075	0.149	3.56238e-05
METTL7A	1.06858e-09	-0.176294	0.216	0.325	3.58379e-05
USP34	1.06892e-09	0.12671	0.568	0.616	3.58494e-05
APBA1	1.07697e-09	-0.222158	0.17	0.273	3.61195e-05
NDUFA10	1.08718e-09	-0.0177206	0.195	0.283	3.64619e-05
NME3	1.08753e-09	-0.084965	0.245	0.347	3.64734e-05
LYVE1	1.10315e-09	-0.0951906	0.033	0.086	3.69975e-05
PRKAR1B	1.10676e-09	-0.0782124	0.132	0.211	3.71185e-05
LRRC4B	1.11638e-09	-0.0502045	0.087	0.153	3.74412e-05
AC079385.1	1.1167e-09	-0.0862321	0.062	0.129	3.74518e-05
PPP2R5E	1.12953e-09	0.170082	0.293	0.347	3.78822e-05
BTRC	1.12954e-09	-0.146978	0.318	0.439	3.78824e-05
IRAK3	1.14121e-09	0.115758	0.283	0.185	3.82739e-05
AMD1	1.14321e-09	-0.250759	0.243	0.361	3.8341e-05
STPG2	1.19657e-09	-0.0982805	0.182	0.276	4.01306e-05
SLC30A9	1.19777e-09	-0.164318	0.169	0.269	4.01707e-05
ZNF862	1.21316e-09	-0.13387	0.094	0.177	4.0687e-05
FGF14	1.2174e-09	0.555623	0.32	0.313	4.08293e-05
SOX7	1.22425e-09	0.290254	0.086	0.025	4.1059e-05
LRBA	1.2254e-09	0.0779038	0.437	0.512	4.10973e-05
NUDCD3	1.22977e-09	0.0706196	0.226	0.302	4.1244e-05
CEP70	1.24091e-09	-0.0878546	0.111	0.191	4.16177e-05
PLAC9	1.24859e-09	0.31519	0.131	0.054	4.18752e-05
CYBA	1.24898e-09	0.462227	0.192	0.098	4.18882e-05
FXR1	1.25514e-09	0.190223	0.372	0.417	4.2095e-05
ARPP21	1.25519e-09	0.102623	0.185	0.242	4.20965e-05
KAT2B	1.26099e-09	-0.208177	0.317	0.442	4.2291e-05
CPNE8	1.26114e-09	0.399043	0.419	0.345	4.2296e-05
UBXN4	1.26625e-09	0.132408	0.286	0.35	4.24676e-05
ELOVL2	1.28352e-09	-0.161379	0.076	0.152	4.30467e-05
ITPR3	1.28805e-09	0.374273	0.138	0.059	4.31985e-05
SPAG9	1.29134e-09	-0.115784	0.458	0.578	4.33089e-05
SETD5	1.29808e-09	0.0127635	0.434	0.517	4.3535e-05
ADPGK-AS1	1.29874e-09	-0.0838518	0.008	0.046	4.35572e-05
FARP1	1.3119e-09	-0.194008	0.321	0.444	4.39984e-05
ADGRA2	1.31331e-09	0.307167	0.13	0.053	4.40456e-05
MTR	1.31855e-09	-0.106168	0.151	0.237	4.42214e-05
GTDC1	1.32673e-09	-0.139138	0.343	0.464	4.44959e-05
MUC20-OT1	1.32719e-09	-0.10547	0.327	0.442	4.45113e-05
THSD7A	1.33345e-09	0.294491	0.363	0.365	4.47213e-05
BTBD17	1.34512e-09	-0.0646389	0.005	0.037	4.51125e-05
SLC13A5	1.36198e-09	-0.0919714	0.02	0.066	4.5678e-05
TNS1	1.36208e-09	0.36818	0.376	0.302	4.56816e-05
LRRC8B	1.36796e-09	-0.248248	0.15	0.253	4.58786e-05
FNIP2	1.3695e-09	-0.331041	0.262	0.385	4.59303e-05
LRRTM4	1.38082e-09	0.419428	0.357	0.379	4.631e-05
LY6E	1.38558e-09	0.324209	0.34	0.221	4.64696e-05
HERC4	1.41571e-09	0.053368	0.443	0.511	4.74801e-05
MID1	1.43049e-09	-0.201606	0.154	0.254	4.79758e-05
PCBP2	1.43208e-09	0.0753058	0.396	0.464	4.80292e-05
GDNF-AS1	1.44967e-09	-0.134801	0.01	0.05	4.86191e-05
AMPD3	1.46701e-09	-0.0968222	0.038	0.094	4.92007e-05
BAZ2B	1.47524e-09	-0.205282	0.572	0.699	4.94765e-05
EIF4G3	1.48804e-09	0.0752743	0.541	0.621	4.99058e-05
RPL29	1.49402e-09	0.331439	0.36	0.347	5.01065e-05
LURAP1L	1.49746e-09	-0.194837	0.033	0.095	5.02217e-05
GNB1	1.50699e-09	0.27136	0.407	0.4	5.05414e-05
TAB1	1.51704e-09	-0.14548	0.076	0.15	5.08786e-05
AC084032.1	1.53737e-09	-0.150441	0.023	0.074	5.15604e-05
VPS13B	1.55281e-09	0.152235	0.472	0.536	5.2078e-05
WDR35	1.56181e-09	-0.114381	0.071	0.144	5.23801e-05
ARPC1B	1.56953e-09	0.374129	0.183	0.091	5.2639e-05
ATP6V1H	1.57159e-09	-0.0413058	0.209	0.3	5.27081e-05
C1QTNF1	1.5988e-09	0.312243	0.135	0.058	5.36206e-05
LDHD	1.62281e-09	-0.118741	0.013	0.058	5.44259e-05
MCL1	1.62586e-09	0.500283	0.29	0.209	5.45283e-05
UBE3A	1.63545e-09	-0.0656529	0.309	0.412	5.48497e-05
ZMYND11	1.66392e-09	0.20426	0.356	0.396	5.58044e-05
PPP2R5A	1.66556e-09	-0.139027	0.217	0.317	5.58597e-05
PARN	1.71156e-09	-0.150826	0.165	0.263	5.74022e-05
SDCCAG8	1.71568e-09	-0.130536	0.355	0.474	5.75403e-05
TRAK1	1.75732e-09	-0.0865156	0.334	0.445	5.8937e-05
TBC1D5	1.76472e-09	0.0210619	0.559	0.647	5.91851e-05
EPN2	1.77724e-09	-0.0183079	0.378	0.478	5.96052e-05
TGFBR2	1.80052e-09	0.451118	0.289	0.177	6.03859e-05
CD99L2	1.8199e-09	-0.117167	0.105	0.186	6.10359e-05
RHOB	1.83164e-09	0.0949205	0.389	0.442	6.14296e-05
ZFAND5	1.85558e-09	-0.228385	0.249	0.362	6.22325e-05
APBB3	1.8588e-09	-0.0732505	0.057	0.121	6.23405e-05
AC083798.2	1.87052e-09	-0.0803731	0.057	0.121	6.27335e-05
BMP6	1.87483e-09	0.1081	0.166	0.091	6.2878e-05
PTPN9	1.87673e-09	-0.0529428	0.199	0.288	6.29418e-05
ENKUR	1.88235e-09	-0.0949804	0.008	0.046	6.31303e-05
TTC28	1.88392e-09	-0.0627215	0.515	0.616	6.31829e-05
INPP1	1.91992e-09	-0.100809	0.145	0.235	6.43904e-05
KANTR	1.93132e-09	-0.121556	0.182	0.277	6.47725e-05
METTL17	1.93169e-09	-0.0807332	0.055	0.118	6.47852e-05
HSD17B12	1.93174e-09	-0.139996	0.287	0.394	6.47866e-05
[truncated: 23,152 more rows]

## Sheet: excitneuron_AD_vs_NC
gene	p_val	avg_log2FC	pct.1	pct.2	p_val_adj
MT-ND3	1.0192e-78	0.588691	0.895	0.914	3.41818e-74
MT-ATP6	1.45001e-74	0.423612	0.853	0.843	4.86304e-70
AL590434.1	1.93874e-73	0.377228	0.085	0.012	6.50216e-69
FP671120.1	4.72446e-65	0.538228	0.718	0.604	1.58449e-60
MT-CYB	7.95084e-54	0.445171	0.704	0.664	2.66655e-49
MT-ND2	5.92512e-53	0.369762	0.746	0.726	1.98717e-48
MT-ND4	1.05864e-52	0.246611	0.871	0.872	3.55048e-48
MT-CO2	2.12473e-50	0.247191	0.916	0.904	7.12593e-46
XIST	1.44516e-47	-0.505737	0.218	0.338	4.84677e-43
MT-ND1	1.68874e-45	0.288916	0.756	0.734	5.66369e-41
PDE10A	5.47847e-45	-0.390485	0.31	0.454	1.83737e-40
PHYHIP	3.31013e-37	0.372919	0.571	0.567	1.11015e-32
MAP1A	1.07874e-36	0.26254	0.327	0.314	3.61788e-32
ELK1	5.7892e-35	0.328053	0.251	0.193	1.94158e-30
MT-ND4L	1.46682e-34	0.328586	0.507	0.467	4.91941e-30
RANGAP1	2.15631e-32	0.243881	0.369	0.361	7.23185e-28
CAMKV	4.2403e-32	0.347042	0.354	0.323	1.42211e-27
AC105402.3	1.85055e-31	-0.414187	0.042	0.108	6.20637e-27
SLC22A10	3.17929e-31	-0.330197	0.19	0.284	1.06627e-26
CHD5	2.49376e-30	0.212948	0.539	0.551	8.36357e-26
MT-CO3	6.05302e-30	0.0367289	0.907	0.896	2.03006e-25
TMSB4X	2.86691e-29	-0.444409	0.379	0.501	9.61503e-25
FLG-AS1	2.66837e-28	-0.17548	0.106	0.183	8.94919e-24
ATP5IF1	2.70824e-27	-0.204215	0.104	0.178	9.0829e-23
SYNPO	2.84431e-27	0.308389	0.313	0.298	9.53926e-23
MAPK8IP2	4.15838e-27	0.317455	0.337	0.299	1.39464e-22
RANBP3L	1.10679e-26	0.577655	0.107	0.062	3.71195e-22
TUBB2A	1.37104e-26	-0.197294	0.113	0.19	4.59819e-22
FP236383.1	1.98199e-26	0.217636	0.581	0.496	6.64719e-22
DNM1	3.87528e-26	0.235884	0.621	0.62	1.29969e-21
PDZD4	1.10372e-25	0.29171	0.343	0.309	3.70165e-21
TFDP2	5.06253e-25	0.103912	0.393	0.425	1.69787e-20
RPH3A	8.89558e-25	-0.179991	0.252	0.351	2.9834e-20
SNAP25	9.17791e-25	-0.30742	0.637	0.701	3.07809e-20
DPH6-DT	1.11335e-24	-0.0681209	0.192	0.26	3.73394e-20
BAIAP2	1.43898e-24	0.179325	0.333	0.335	4.82607e-20
TUBB4A	1.60008e-24	-0.204458	0.208	0.303	5.36633e-20
NLN	2.16035e-24	-0.0658839	0.141	0.192	7.24537e-20
AL391807.1	2.59768e-24	-0.0767283	0.115	0.175	8.71211e-20
LY86-AS1	2.68315e-24	-0.308604	0.24	0.329	8.99874e-20
B4GALNT4	3.15775e-24	0.220733	0.274	0.283	1.05905e-19
FBXO44	3.33192e-24	0.243987	0.372	0.369	1.11746e-19
HMGB1	4.76178e-24	0.203316	0.447	0.483	1.59701e-19
NSF	6.9733e-24	-0.223646	0.477	0.575	2.33871e-19
ARHGAP5	9.15402e-24	0.180326	0.428	0.439	3.07008e-19
TSPAN7	1.15025e-23	-0.289124	0.272	0.376	3.85772e-19
GPR137C	1.29344e-23	-0.135277	0.237	0.318	4.33795e-19
NCDN	1.49663e-23	0.235988	0.465	0.472	5.0194e-19
PTPN14	3.66888e-23	-0.0861147	0.115	0.168	1.23047e-18
APBB1	3.87291e-23	0.215413	0.334	0.332	1.2989e-18
MT-ND5	4.1096e-23	0.134908	0.501	0.501	1.37828e-18
RPS25	4.62369e-23	-0.320221	0.11	0.183	1.55069e-18
CLIP2	4.78965e-23	0.183556	0.319	0.311	1.60635e-18
SERINC1	1.08211e-22	-0.183896	0.328	0.412	3.62917e-18
HES4	1.61837e-22	-0.124804	0.05	0.104	5.42768e-18
TRANK1	1.8346e-22	-0.144013	0.203	0.28	6.15288e-18
MINDY3	1.90059e-22	-0.105903	0.195	0.271	6.3742e-18
GSTA4	2.03531e-22	-0.0516006	0.185	0.244	6.82603e-18
MT1G	2.12511e-22	0.563732	0.063	0.03	7.12719e-18
TASP1	2.89496e-22	-0.130801	0.233	0.317	9.70912e-18
RPS24	2.92732e-22	-0.309647	0.179	0.26	9.81764e-18
PLCL2	3.02876e-22	-0.101246	0.364	0.442	1.01579e-17
ADGRB2	4.29246e-22	0.225477	0.302	0.287	1.4396e-17
CORO6	5.6049e-22	-0.0298006	0.24	0.302	1.87977e-17
SDF4	5.78907e-22	-0.0554612	0.18	0.237	1.94154e-17
DGKZ	5.79401e-22	0.205866	0.46	0.463	1.9432e-17
IMMP2L	6.73402e-22	-0.255674	0.562	0.665	2.25846e-17
RNMT	7.41486e-22	-0.174451	0.287	0.387	2.4868e-17
PTOV1	8.08607e-22	0.227506	0.281	0.266	2.7119e-17
BEND6	9.30485e-22	-0.0828347	0.158	0.214	3.12066e-17
KIF9-AS1	9.41061e-22	-0.0242015	0.217	0.267	3.15613e-17
SLC25A29	9.53248e-22	-0.109871	0.238	0.325	3.197e-17
FAM185A	9.74545e-22	-0.0528091	0.24	0.306	3.26843e-17
HBB	9.84808e-22	-0.188158	0.008	0.038	3.30285e-17
KIF3C	1.1418e-21	0.26026	0.293	0.265	3.82935e-17
H1FX	1.38423e-21	0.223494	0.31	0.299	4.64243e-17
INTS1	1.72808e-21	0.230775	0.278	0.261	5.79562e-17
RETREG2	1.81233e-21	0.165846	0.205	0.204	6.0782e-17
BEX2	1.97417e-21	-0.170746	0.13	0.202	6.62096e-17
AC098829.1	2.07085e-21	-0.217985	0.09	0.153	6.94523e-17
NRXN3	2.1036e-21	-0.19841	0.743	0.785	7.05506e-17
SRP14	3.16026e-21	-0.164517	0.158	0.234	1.05989e-16
BAIAP3	3.18139e-21	0.109954	0.194	0.217	1.06697e-16
NCALD	3.18226e-21	-0.149878	0.342	0.426	1.06727e-16
GOLGA8B	3.64448e-21	-0.112907	0.211	0.294	1.22229e-16
KC877982.1	3.88535e-21	-0.0370514	0	0.011	1.30307e-16
EIF4A2	4.06457e-21	-0.194121	0.354	0.441	1.36318e-16
PILRB	4.52512e-21	-0.14581	0.161	0.239	1.51764e-16
TIMM23B	5.12149e-21	0.316198	0.25	0.251	1.71765e-16
DYNC1I2	6.11129e-21	-0.102146	0.279	0.351	2.0496e-16
STAT4	6.85131e-21	-0.157772	0.192	0.272	2.29779e-16
WSB1	7.18259e-21	-0.0798234	0.315	0.4	2.4089e-16
CRTC1	8.05507e-21	0.166678	0.31	0.309	2.70151e-16
CPE	8.14355e-21	0.227798	0.474	0.479	2.73118e-16
SYT5	8.32817e-21	-0.053217	0.114	0.164	2.7931e-16
SLC44A5	1.16048e-20	-0.242996	0.302	0.381	3.89202e-16
COG6	1.18673e-20	-0.0365123	0.277	0.338	3.98006e-16
TUBB4B	1.24496e-20	-0.101674	0.146	0.205	4.17534e-16
SKAP2	1.33438e-20	-0.18413	0.23	0.319	4.47525e-16
MAPK8IP3	1.46162e-20	0.198419	0.433	0.432	4.90198e-16
RNF149	1.54335e-20	-0.136872	0.241	0.316	5.17608e-16
RHPN1	1.64624e-20	0.174353	0.209	0.223	5.52118e-16
SCFD2	2.44939e-20	-0.126127	0.289	0.368	8.21476e-16
DNAJB2	2.45779e-20	0.220716	0.448	0.456	8.24292e-16
SLC39A11	2.57831e-20	0.370011	0.276	0.248	8.64712e-16
DYNC2LI1	2.60393e-20	-0.0773341	0.168	0.232	8.73305e-16
UGGT2	2.99198e-20	-0.167136	0.382	0.476	1.00345e-15
PLEKHB2	3.08616e-20	-0.115241	0.16	0.229	1.03504e-15
SESN3	3.39263e-20	0.176874	0.444	0.459	1.13782e-15
ITGB3BP	3.53878e-20	-0.0511809	0.152	0.206	1.18684e-15
INA	3.75105e-20	-0.166654	0.168	0.247	1.25803e-15
ATP2C1	3.92637e-20	0.126737	0.436	0.48	1.31683e-15
HIBCH	4.22897e-20	0.182011	0.353	0.383	1.41831e-15
PTMS	4.73402e-20	0.215873	0.331	0.323	1.58769e-15
OTOGL	4.78652e-20	-0.168478	0.073	0.127	1.6053e-15
PPP2R5C	7.40446e-20	0.019764	0.346	0.396	2.48331e-15
PPFIA4	7.62112e-20	-0.0538866	0.259	0.322	2.55597e-15
FBXL4	7.72767e-20	-0.00835711	0.177	0.223	2.5917e-15
ESF1	8.25434e-20	-0.138827	0.252	0.326	2.76834e-15
CFAP299	1.01937e-19	-0.13389	0.091	0.143	3.41877e-15
ATG10	1.18147e-19	-0.153701	0.16	0.236	3.9624e-15
METTL15	1.18769e-19	-0.0749967	0.285	0.357	3.98328e-15
SERPINI1	1.26186e-19	-0.185173	0.357	0.439	4.23201e-15
OLFM3	1.27414e-19	-0.257477	0.462	0.53	4.27322e-15
CKMT1B	1.27574e-19	-0.0485998	0.164	0.223	4.27856e-15
RPRD1A	1.28263e-19	0.0987969	0.369	0.397	4.3017e-15
MAP4	1.41448e-19	-0.00432796	0.333	0.392	4.74388e-15
LENG8	1.46018e-19	0.14991	0.424	0.442	4.89716e-15
DIRAS1	1.54452e-19	0.0838006	0.242	0.274	5.18e-15
LDHA	1.69524e-19	-0.148943	0.07	0.123	5.6855e-15
CCDC6	1.77117e-19	0.0203766	0.291	0.333	5.94014e-15
CMSS1	1.83682e-19	-0.135846	0.387	0.467	6.16033e-15
ZNF280D	1.84808e-19	-0.108978	0.217	0.292	6.1981e-15
PPFIA3	1.8763e-19	0.244936	0.292	0.272	6.29274e-15
CHKA	2.09115e-19	-0.0844193	0.217	0.284	7.01331e-15
EXOC1	2.33994e-19	-0.0371161	0.2	0.259	7.8477e-15
PLEC	2.36618e-19	0.259414	0.387	0.381	7.93569e-15
SUB1	2.59478e-19	-0.0663004	0.198	0.257	8.70236e-15
MRPL41	2.90061e-19	0.217488	0.37	0.369	9.72806e-15
LINC02296	2.91061e-19	-0.182889	0.044	0.094	9.76162e-15
GLRB	3.69672e-19	-0.0682517	0.262	0.325	1.23981e-14
SUPT3H	3.77263e-19	-0.114026	0.467	0.545	1.26527e-14
SAMD4A	3.78662e-19	0.228618	0.26	0.275	1.26996e-14
ARL17B	4.50855e-19	-0.304022	0.114	0.187	1.51208e-14
AC025159.1	4.84192e-19	0.219282	0.399	0.398	1.62388e-14
CHD2	5.00749e-19	0.105404	0.334	0.362	1.67941e-14
UMAD1	6.30619e-19	-0.0938199	0.333	0.411	2.11497e-14
RPL24	6.58954e-19	-0.171235	0.059	0.109	2.21e-14
LINC01202	6.66665e-19	-0.142327	0.057	0.101	2.23586e-14
SPATA6	6.728e-19	-0.105312	0.19	0.254	2.25644e-14
LY6H	7.06044e-19	0.282059	0.392	0.377	2.36793e-14
GUCY1B1	7.35741e-19	-0.172821	0.282	0.367	2.46753e-14
PSD	7.57072e-19	0.231696	0.361	0.348	2.53907e-14
CACNG8	7.73945e-19	0.159736	0.331	0.347	2.59566e-14
AC008591.1	7.7536e-19	-0.166609	0.112	0.17	2.6004e-14
ATP1B1	1.0137e-18	-0.301906	0.445	0.527	3.39975e-14
AL590705.1	1.01537e-18	-0.0629687	0.081	0.126	3.40535e-14
RPL14	1.14328e-18	-0.167839	0.154	0.223	3.83432e-14
OSBPL9	1.23535e-18	-0.0843237	0.247	0.313	4.1431e-14
GFOD1	1.28485e-18	0.0652813	0.378	0.408	4.30911e-14
CPLX2	1.40227e-18	0.110256	0.36	0.39	4.70294e-14
NDUFS5	1.4217e-18	-0.164895	0.12	0.182	4.76808e-14
RTL8C	1.44545e-18	-0.0792961	0.165	0.224	4.84774e-14
DMTN	1.97259e-18	0.128287	0.284	0.297	6.61566e-14
ANKRD36B	2.00169e-18	-0.00869927	0.213	0.262	6.71327e-14
LRRC4B	2.07026e-18	0.148863	0.281	0.293	6.94324e-14
PARP8	2.24275e-18	-0.0761959	0.39	0.459	7.52174e-14
CCDC14	2.43275e-18	-0.0918101	0.164	0.229	8.15895e-14
SPAG9	2.6306e-18	-0.0180357	0.366	0.428	8.82249e-14
COX6C	2.69648e-18	-0.187452	0.126	0.193	9.04345e-14
KCNJ4	3.22441e-18	0.101102	0.137	0.145	1.0814e-13
KCNH4	3.28842e-18	-0.0963357	0.047	0.085	1.10287e-13
PAK5	3.30756e-18	-0.0852756	0.352	0.42	1.10929e-13
KATNBL1	3.46802e-18	-0.0556625	0.217	0.279	1.1631e-13
DDX5	3.49739e-18	0.178301	0.396	0.422	1.17295e-13
JAZF1-AS1	3.938e-18	-0.0932276	0.072	0.117	1.32073e-13
HERC2	4.00028e-18	0.0604749	0.439	0.477	1.34161e-13
GAP43	4.01914e-18	-0.115892	0.253	0.322	1.34794e-13
BRSK2	4.12832e-18	0.151633	0.346	0.358	1.38455e-13
NAPA	4.21995e-18	0.00147536	0.221	0.266	1.41529e-13
PFDN2	4.41821e-18	-0.120216	0.15	0.207	1.48178e-13
VSNL1	4.63524e-18	-0.244086	0.422	0.503	1.55457e-13
PNMA3	4.80279e-18	-0.068961	0.235	0.315	1.61076e-13
BEX3	5.09041e-18	-0.209345	0.177	0.259	1.70722e-13
FAR1	5.12556e-18	-0.0636028	0.316	0.387	1.71901e-13
MT2A	5.34141e-18	0.552474	0.176	0.146	1.7914e-13
PIAS2	5.35265e-18	0.00790773	0.37	0.422	1.79517e-13
CEND1	5.59997e-18	0.144239	0.343	0.358	1.87812e-13
DIP2C	6.28617e-18	0.0407119	0.51	0.549	2.10826e-13
HPCA	6.61556e-18	-0.0863569	0.193	0.261	2.21873e-13
FAM66C	6.68291e-18	-0.110006	0.156	0.225	2.24131e-13
PIK3CB	6.73242e-18	-0.0372214	0.291	0.347	2.25792e-13
AGAP4	6.98755e-18	-0.0293304	0.112	0.151	2.34349e-13
PACRG	7.23629e-18	-0.112046	0.304	0.382	2.42691e-13
CAMK2B	7.49947e-18	0.101474	0.55	0.579	2.51517e-13
TTC37	7.82585e-18	0.0189562	0.358	0.409	2.62463e-13
FAM171A1	7.86886e-18	0.143908	0.372	0.389	2.63906e-13
LRRC6	8.65346e-18	-0.0694606	0.173	0.234	2.9022e-13
AC093607.1	8.67799e-18	-0.353115	0.086	0.15	2.91042e-13
LRRC37A2	8.76321e-18	-0.14938	0.113	0.172	2.93901e-13
SESTD1	8.8722e-18	0.00747465	0.297	0.35	2.97556e-13
PDHX	8.95071e-18	-0.00487747	0.226	0.276	3.00189e-13
CEP192	9.03613e-18	-0.0974083	0.281	0.352	3.03054e-13
SLC25A36	9.63858e-18	-0.077837	0.257	0.323	3.23259e-13
SYNDIG1	9.78029e-18	-0.0228589	0.295	0.357	3.28011e-13
RAB6B	9.82081e-18	0.164659	0.344	0.351	3.2937e-13
MT3	9.93737e-18	0.1081	0.395	0.446	3.33279e-13
C20orf194	1.02058e-17	-0.0174398	0.391	0.452	3.42281e-13
NSMF	1.0288e-17	0.221315	0.325	0.308	3.45037e-13
XPO1	1.04468e-17	0.0223106	0.331	0.374	3.50364e-13
CCSER2	1.04572e-17	-0.0607623	0.349	0.421	3.50713e-13
BABAM2	1.05993e-17	-0.149151	0.404	0.497	3.55481e-13
MEF2C-AS1	1.09582e-17	-0.156122	0.475	0.561	3.67517e-13
AF117829.1	1.12072e-17	-0.0800065	0.197	0.267	3.75867e-13
PPDPF	1.14984e-17	-0.163117	0.134	0.203	3.85632e-13
CD200	1.25132e-17	-0.0770005	0.169	0.231	4.19668e-13
NACA	1.27257e-17	-0.162643	0.117	0.171	4.26795e-13
DYNLT3	1.27365e-17	-0.0234138	0.089	0.119	4.27157e-13
RIMS3	1.37552e-17	0.176992	0.272	0.276	4.61321e-13
PDE7B	1.43767e-17	-0.10007	0.26	0.328	4.82165e-13
PCSK2	1.47671e-17	-0.16671	0.471	0.55	4.95259e-13
USP33	1.57666e-17	-0.00347956	0.355	0.411	5.28781e-13
CCNL2	1.63772e-17	0.0509379	0.213	0.246	5.49257e-13
ABCC8	1.7231e-17	-0.0730439	0.184	0.244	5.77895e-13
MAP2K1	1.74324e-17	-0.0783425	0.239	0.3	5.84647e-13
AGPAT5	1.74462e-17	-0.00473624	0.172	0.213	5.85112e-13
KIAA0586	1.76469e-17	-0.039154	0.192	0.245	5.9184e-13
PRDX1	1.77292e-17	-0.0603394	0.136	0.187	5.94602e-13
ZRSR2	1.90784e-17	0.0133979	0.101	0.125	6.39851e-13
MT1E	1.93467e-17	0.522539	0.087	0.061	6.4885e-13
LMBRD2	1.97736e-17	-0.0189388	0.284	0.34	6.63168e-13
GIT1	2.0113e-17	0.206132	0.268	0.259	6.74549e-13
NKTR	2.04072e-17	0.0122855	0.43	0.486	6.84415e-13
SEMA5B	2.06259e-17	-0.0737976	0.077	0.122	6.91752e-13
MAP3K13	2.06859e-17	-0.101959	0.3	0.376	6.93762e-13
PAN3	2.08667e-17	-0.0235563	0.39	0.447	6.99828e-13
NAALADL2	2.13729e-17	-0.140056	0.312	0.39	7.16804e-13
RBM6	2.15125e-17	0.103002	0.506	0.53	7.21486e-13
AIG1	2.16265e-17	-0.168506	0.396	0.488	7.2531e-13
YWHAE	2.21739e-17	-0.150659	0.311	0.402	7.43668e-13
KPNA1	2.24309e-17	0.0267943	0.241	0.281	7.52286e-13
NCOR1	2.28684e-17	0.0522303	0.406	0.449	7.66961e-13
CLK1	2.36223e-17	0.086058	0.257	0.292	7.92244e-13
HSPA12A	2.46296e-17	0.0660152	0.423	0.459	8.26027e-13
TTC17	2.52361e-17	-0.0225339	0.407	0.473	8.4637e-13
LY6E	2.97791e-17	0.200738	0.199	0.184	9.9873e-13
PRKCZ	3.03958e-17	0.13051	0.253	0.267	1.01941e-12
PTPRA	3.15229e-17	0.0952374	0.439	0.466	1.05721e-12
MSH2	3.28394e-17	-0.0831731	0.212	0.277	1.10137e-12
BCLAF1	3.50521e-17	-0.0132295	0.294	0.345	1.17558e-12
DPY19L2	3.54479e-17	-0.182992	0.277	0.363	1.18885e-12
MBOAT2	3.58605e-17	-0.00109153	0.283	0.334	1.20269e-12
TTC14	3.6423e-17	-0.139485	0.377	0.469	1.22156e-12
ARHGEF9	3.8681e-17	-0.0103216	0.32	0.378	1.29728e-12
RHBDD2	4.06913e-17	0.16525	0.348	0.357	1.3647e-12
ABHD2	4.16245e-17	0.0838981	0.341	0.371	1.396e-12
GABARAPL1	4.18818e-17	-0.0867383	0.143	0.195	1.40463e-12
TPD52L1	4.29402e-17	0.420332	0.194	0.168	1.44013e-12
ARHGEF11	4.61856e-17	0.034214	0.262	0.305	1.54897e-12
ZNF654	4.71934e-17	-0.0883933	0.193	0.257	1.58277e-12
PDS5B	4.72612e-17	0.0815025	0.488	0.516	1.58505e-12
DLG4	4.76507e-17	0.145719	0.26	0.269	1.59811e-12
CIRBP	4.91279e-17	-0.116768	0.318	0.388	1.64765e-12
TBC1D32	4.95103e-17	0.035404	0.294	0.339	1.66048e-12
FAM49B	5.07745e-17	-0.0749277	0.47	0.549	1.70288e-12
PIK3C3	5.54951e-17	-0.0108193	0.301	0.361	1.8612e-12
TMEM30A	5.75239e-17	-0.0295045	0.254	0.31	1.92924e-12
TOP2B	5.76079e-17	-0.0389232	0.269	0.325	1.93205e-12
SYT11	5.76566e-17	0.1175	0.323	0.339	1.93369e-12
TCERG1	5.89863e-17	-0.0314169	0.298	0.356	1.97828e-12
ATP6V0D1	5.99633e-17	0.24793	0.207	0.186	2.01105e-12
LRRN1	6.14571e-17	0.0952613	0.18	0.199	2.06115e-12
GMDS	6.32549e-17	-0.107076	0.347	0.422	2.12144e-12
CHPT1	6.48857e-17	0.141815	0.29	0.316	2.17614e-12
SRSF11	6.79945e-17	0.112997	0.448	0.47	2.2804e-12
FTCD	6.86063e-17	-0.0881208	0.069	0.117	2.30092e-12
CNTNAP5	6.86081e-17	-0.289117	0.586	0.643	2.30098e-12
CELF1	7.03999e-17	0.120331	0.553	0.573	2.36107e-12
SCMH1	7.43997e-17	-0.0492209	0.351	0.419	2.49522e-12
PALM	7.55262e-17	0.207293	0.274	0.269	2.533e-12
TNPO2	7.58528e-17	0.163242	0.293	0.303	2.54395e-12
CAMK2A	8.39501e-17	0.145207	0.519	0.536	2.81552e-12
SYTL2	8.67792e-17	-0.141723	0.19	0.262	2.9104e-12
ANKS6	8.89748e-17	-0.0759633	0.135	0.185	2.98404e-12
DYRK1A	9.0602e-17	-0.00581491	0.423	0.478	3.03861e-12
LINC02062	9.20848e-17	-0.0963744	0.144	0.2	3.08834e-12
PGRMC1	9.24871e-17	-0.152844	0.164	0.238	3.10183e-12
MAST1	9.47827e-17	-0.0576757	0.318	0.381	3.17882e-12
ZFYVE28	1.00626e-16	-0.0343769	0.301	0.36	3.3748e-12
SESN1	1.00698e-16	0.0841424	0.397	0.431	3.3772e-12
AFF4	1.0225e-16	0.0653113	0.344	0.377	3.42927e-12
SH3D19	1.02456e-16	-0.065005	0.237	0.295	3.43616e-12
ICA1L	1.06969e-16	-0.00972961	0.34	0.397	3.58752e-12
SH3BGRL	1.13575e-16	0.0653905	0.284	0.311	3.80909e-12
UBE3D	1.18861e-16	-0.0551082	0.254	0.314	3.98637e-12
LUC7L3	1.21157e-16	0.102469	0.504	0.533	4.06337e-12
TAF1D	1.22456e-16	-0.0939827	0.237	0.308	4.10692e-12
KIAA0232	1.23111e-16	0.0433158	0.352	0.393	4.12889e-12
DLEU2	1.23498e-16	-0.111284	0.322	0.399	4.14187e-12
PPME1	1.25547e-16	-0.0303198	0.234	0.287	4.21061e-12
UBA6	1.25701e-16	0.0121843	0.211	0.254	4.21577e-12
RPAP2	1.28531e-16	0.00469223	0.31	0.358	4.31067e-12
EXOC5	1.29256e-16	0.0222399	0.236	0.281	4.335e-12
SCLT1	1.302e-16	-0.0733749	0.255	0.319	4.36666e-12
PHACTR3	1.30834e-16	0.0161106	0.325	0.382	4.38792e-12
USP7	1.35483e-16	0.063351	0.21	0.238	4.54384e-12
ARID2	1.38412e-16	0.0434068	0.231	0.27	4.64206e-12
AC007388.1	1.3875e-16	-0.100085	0.316	0.391	4.65339e-12
MICU2	1.38821e-16	-0.0500529	0.275	0.339	4.65577e-12
PHF3	1.39725e-16	0.0727022	0.407	0.444	4.68611e-12
BEX4	1.40601e-16	-0.0954673	0.158	0.218	4.71547e-12
ICAM5	1.43355e-16	-0.125324	0.166	0.234	4.80784e-12
CEP170B	1.44277e-16	0.126294	0.149	0.148	4.83875e-12
DOCK7	1.45927e-16	0.130857	0.301	0.335	4.89408e-12
MTA3	1.52744e-16	-0.014913	0.325	0.376	5.12273e-12
EVL	1.53711e-16	0.0294911	0.443	0.491	5.15516e-12
TARBP1	1.55157e-16	-0.150256	0.349	0.437	5.20367e-12
CPSF6	1.56258e-16	-0.0435775	0.353	0.416	5.24059e-12
PKN2	1.57429e-16	-0.0187524	0.375	0.432	5.27985e-12
CFAP221	1.63174e-16	-0.111909	0.156	0.218	5.47253e-12
MYH10	1.64156e-16	-0.0730274	0.322	0.386	5.50548e-12
DOC2A	1.65568e-16	-0.0651937	0.211	0.272	5.55282e-12
BCL2	1.67531e-16	0.0530846	0.317	0.371	5.61865e-12
ATL2	1.68693e-16	-0.0238918	0.218	0.27	5.65762e-12
ANKZF1	1.69555e-16	0.108113	0.146	0.157	5.68653e-12
CELF4	1.70458e-16	0.0736541	0.472	0.505	5.71682e-12
AL591501.1	1.76181e-16	-0.202816	0.166	0.247	5.90875e-12
SLF1	1.7761e-16	-0.0642795	0.213	0.276	5.95667e-12
NELL1	1.81856e-16	-0.281944	0.353	0.436	6.0991e-12
PUS7L	1.83238e-16	-0.0634165	0.198	0.258	6.14543e-12
MT1M	1.84557e-16	0.468827	0.054	0.026	6.18968e-12
MEG3	1.89278e-16	-0.0800875	0.111	0.17	6.34801e-12
GRIN1	1.8988e-16	0.141021	0.74	0.764	6.3682e-12
ANO5	1.90704e-16	-0.0637956	0.343	0.405	6.39582e-12
NR6A1	1.90718e-16	-0.00308608	0.274	0.321	6.3963e-12
CNIH3	1.9285e-16	-0.0483655	0.147	0.188	6.46779e-12
ATP11B	2.03656e-16	-0.0351714	0.238	0.296	6.8302e-12
PLPPR4	2.04067e-16	-0.0930248	0.258	0.326	6.84399e-12
FSCN1	2.06185e-16	-0.0586718	0.156	0.209	6.91504e-12
CHCHD3	2.06357e-16	-0.0909766	0.399	0.475	6.92081e-12
NRXN2	2.14491e-16	0.179058	0.397	0.405	7.19359e-12
AGRN	2.20141e-16	-0.0514643	0.167	0.226	7.38308e-12
ARFGEF1	2.22906e-16	-0.0288318	0.342	0.404	7.47583e-12
SH3BGRL2	2.29648e-16	0.00966842	0.277	0.319	7.70192e-12
PRKAR1B	2.32998e-16	0.184805	0.445	0.458	7.8143e-12
HSP90B1	2.35462e-16	-0.163492	0.227	0.306	7.89692e-12
POU2F1	2.36928e-16	-0.0198924	0.447	0.509	7.9461e-12
LARP4B	2.41098e-16	-0.0294327	0.295	0.353	8.08593e-12
AL357153.2	2.42849e-16	-0.0385275	0.224	0.281	8.14466e-12
NIPAL2	2.47586e-16	-0.138155	0.263	0.336	8.30353e-12
RPL32	2.75129e-16	-0.305277	0.15	0.218	9.22729e-12
SIL1	2.9089e-16	-0.0712697	0.234	0.292	9.75585e-12
CYP46A1	2.9365e-16	0.148197	0.279	0.28	9.84845e-12
TYRO3	2.99214e-16	0.0749053	0.224	0.247	1.0035e-11
CHCHD10	3.00678e-16	-0.0437901	0.178	0.237	1.00841e-11
TMEM184B	3.03796e-16	0.127121	0.151	0.165	1.01887e-11
RNF208	3.04726e-16	0.150161	0.26	0.272	1.02199e-11
CAMK4	3.07224e-16	-0.129841	0.389	0.461	1.03037e-11
LINC00970	3.18157e-16	-0.0678824	0.159	0.209	1.06703e-11
PACSIN1	3.2651e-16	0.108557	0.244	0.256	1.09505e-11
ATP5F1A	3.31066e-16	-0.0348431	0.125	0.171	1.11033e-11
ANO10	3.39919e-16	-0.0506008	0.234	0.288	1.14002e-11
FXYD7	3.41807e-16	-0.0154881	0.285	0.337	1.14635e-11
WDPCP	3.58086e-16	-0.0530823	0.421	0.486	1.20095e-11
PDE2A	3.58667e-16	0.121126	0.303	0.323	1.2029e-11
HIVEP2	3.59759e-16	-0.0636736	0.439	0.502	1.20656e-11
PDS5A	3.63274e-16	-0.000150864	0.373	0.421	1.21835e-11
HOPX	3.71282e-16	-0.063351	0.142	0.195	1.2452e-11
SNTG2	3.7811e-16	-0.0763477	0.047	0.081	1.2681e-11
NBEAL1	3.80446e-16	-0.147617	0.243	0.311	1.27594e-11
MRAS	3.90647e-16	0.291029	0.171	0.16	1.31015e-11
EVI5	3.97578e-16	-0.0409988	0.373	0.437	1.3334e-11
DYNLL2	4.03296e-16	0.143461	0.261	0.278	1.35257e-11
PLA2G4A	4.04453e-16	-0.084823	0.067	0.098	1.35645e-11
BTBD2	4.08532e-16	0.111719	0.213	0.218	1.37013e-11
MRPS21	4.10574e-16	-0.0694495	0.135	0.187	1.37698e-11
ZER1	4.20122e-16	0.148985	0.38	0.391	1.409e-11
CCDC59	4.25444e-16	-0.0504408	0.125	0.173	1.42685e-11
ALG13	4.37158e-16	-0.0811074	0.202	0.265	1.46614e-11
TUT4	4.37563e-16	0.000999148	0.37	0.421	1.4675e-11
MON2	4.4374e-16	-0.0367739	0.422	0.488	1.48822e-11
DIAPH2	4.46703e-16	-0.182247	0.421	0.504	1.49815e-11
SYN1	4.48311e-16	0.0881413	0.448	0.475	1.50355e-11
NAT8L	4.62188e-16	0.171506	0.341	0.334	1.55009e-11
GDI1	5.01501e-16	-0.180914	0.476	0.554	1.68194e-11
DCLK2	5.13681e-16	0.0742431	0.443	0.477	1.72278e-11
MAGED1	5.47076e-16	-0.0360372	0.263	0.324	1.83478e-11
MYO1B	5.5402e-16	-0.0812511	0.088	0.135	1.85807e-11
RGS4	5.64981e-16	-0.138573	0.175	0.239	1.89483e-11
TNK2	5.69175e-16	0.0351543	0.287	0.329	1.9089e-11
CEP290	5.98039e-16	-0.0463073	0.285	0.347	2.0057e-11
TTC19	6.10936e-16	0.0202185	0.282	0.328	2.04896e-11
RPL35A	6.11149e-16	-0.100958	0.091	0.14	2.04967e-11
RNF180	6.13157e-16	-0.0436264	0.251	0.306	2.05641e-11
MRPS6	6.20631e-16	0.241181	0.176	0.161	2.08147e-11
CUX1	6.25348e-16	-0.0130896	0.37	0.416	2.09729e-11
PLCB4	6.33947e-16	-0.0592595	0.244	0.299	2.12613e-11
CPLX1	6.43344e-16	0.0273316	0.194	0.234	2.15765e-11
AARS	6.64371e-16	0.000177562	0.176	0.216	2.22817e-11
BZW2	6.7962e-16	-0.0149951	0.165	0.202	2.27931e-11
RAB11A	6.94871e-16	-0.118122	0.213	0.279	2.33046e-11
NAPB	6.98596e-16	0.0315156	0.336	0.38	2.34295e-11
CSRP1	6.99803e-16	0.347682	0.167	0.131	2.347e-11
MT1F	7.28326e-16	0.348111	0.042	0.017	2.44266e-11
FAM81A	7.28804e-16	0.0484805	0.258	0.297	2.44426e-11
AL450423.1	7.36424e-16	-0.139506	0.046	0.083	2.46982e-11
EPC2	7.41795e-16	-0.0016096	0.276	0.329	2.48783e-11
KIFAP3	7.58745e-16	-0.0542057	0.371	0.436	2.54468e-11
ULK2	7.70666e-16	-0.0745775	0.219	0.281	2.58466e-11
ARL8A	7.94013e-16	-0.0381049	0.158	0.208	2.66296e-11
NEO1	8.01683e-16	0.111442	0.352	0.375	2.68868e-11
PPM1H	8.23021e-16	-0.0864825	0.322	0.392	2.76025e-11
DPF3	8.4943e-16	0.0223716	0.116	0.144	2.84882e-11
HMGCLL1	8.54643e-16	-0.0941077	0.222	0.288	2.8663e-11
MAPKBP1	8.56491e-16	0.102247	0.293	0.307	2.8725e-11
RNGTT	8.86367e-16	-0.0425966	0.321	0.387	2.9727e-11
NEK1	8.93069e-16	-0.037806	0.303	0.364	2.99517e-11
AGAP3	8.98099e-16	0.214253	0.385	0.385	3.01204e-11
VPS13A	9.30669e-16	-0.0026658	0.422	0.475	3.12128e-11
ME1	9.54777e-16	-0.00171906	0.24	0.293	3.20213e-11
TMEM178A	9.57711e-16	-0.0551192	0.257	0.321	3.21197e-11
PRKAA2	9.58694e-16	-0.0700056	0.281	0.345	3.21527e-11
MIR124-2HG	9.59033e-16	-0.0236039	0.262	0.314	3.21641e-11
CXXC4-AS1	9.76219e-16	-0.0677969	0.13	0.171	3.27404e-11
LINC00894	1.00252e-15	-0.112997	0.177	0.243	3.36225e-11
ARHGEF25	1.00407e-15	0.0761069	0.205	0.224	3.36746e-11
AP2B1	1.00423e-15	-0.0210367	0.284	0.338	3.36799e-11
KLF12	1.0165e-15	-0.0713572	0.272	0.334	3.40914e-11
MAP2K2	1.022e-15	0.0221552	0.207	0.243	3.42759e-11
ZBTB20	1.03196e-15	0.316735	0.543	0.533	3.46099e-11
ZNF644	1.04616e-15	-0.0306483	0.337	0.396	3.5086e-11
NDST3	1.05056e-15	-0.0231526	0.319	0.377	3.52337e-11
MORF4L2	1.06146e-15	-0.0189144	0.268	0.32	3.55992e-11
ZNF782	1.07686e-15	-0.0274361	0.176	0.219	3.61158e-11
ATP6V1E1	1.0771e-15	-0.104801	0.185	0.253	3.61237e-11
FAM69A	1.09037e-15	-0.0490347	0.303	0.369	3.6569e-11
ITGB8	1.10051e-15	0.228086	0.208	0.201	3.6909e-11
CNOT4	1.10055e-15	0.0244842	0.326	0.374	3.69102e-11
IFT43	1.13635e-15	-0.013474	0.172	0.218	3.81107e-11
MAPK4	1.13826e-15	0.026209	0.223	0.276	3.8175e-11
TMEM135	1.15547e-15	-0.0389392	0.281	0.341	3.87521e-11
ADD3	1.17157e-15	0.205775	0.398	0.398	3.92922e-11
TTBK2	1.17567e-15	0.032605	0.421	0.463	3.94297e-11
PLEKHA1	1.18144e-15	0.0206363	0.374	0.42	3.9623e-11
SGMS1	1.20628e-15	-0.0243277	0.387	0.449	4.04562e-11
TMBIM6	1.22381e-15	0.127616	0.369	0.39	4.10441e-11
SIN3B	1.25921e-15	0.0457189	0.265	0.305	4.22314e-11
UQCRC2	1.26376e-15	-0.0536138	0.171	0.225	4.2384e-11
B4GALNT1	1.2722e-15	0.069742	0.16	0.176	4.26671e-11
LRRC28	1.28801e-15	0.00972871	0.334	0.382	4.31972e-11
VWA3A	1.29543e-15	-0.144778	0.106	0.167	4.34461e-11
TSPAN3	1.31071e-15	-0.0399675	0.215	0.271	4.39587e-11
CDKAL1	1.35494e-15	-0.0872537	0.463	0.533	4.54421e-11
ELF2	1.36437e-15	0.00879828	0.3	0.347	4.57584e-11
TENT2	1.36778e-15	-0.0516759	0.334	0.397	4.58725e-11
GMDS-DT	1.37794e-15	-0.062403	0.236	0.303	4.62133e-11
PAK1	1.38757e-15	-0.078372	0.344	0.411	4.65363e-11
ADD2	1.40662e-15	0.18544	0.327	0.334	4.71752e-11
WDR47	1.4656e-15	-0.0353479	0.169	0.213	4.91532e-11
SCAF11	1.48004e-15	-0.0188518	0.242	0.292	4.96377e-11
NNT	1.49415e-15	0.0381601	0.296	0.336	5.01109e-11
SRSF5	1.52429e-15	-0.00391524	0.302	0.358	5.11216e-11
LGI1	1.54007e-15	0.171748	0.277	0.298	5.1651e-11
NUTM2B-AS1	1.54241e-15	-0.0698434	0.264	0.333	5.17293e-11
PRKCI	1.55811e-15	-0.00804396	0.243	0.286	5.2256e-11
TRPM7	1.59734e-15	0.00359266	0.305	0.354	5.35717e-11
TXNDC16	1.62704e-15	-0.0581585	0.228	0.288	5.45677e-11
OSBPL10	1.68145e-15	-0.0939693	0.158	0.214	5.63926e-11
EPHA5	1.71077e-15	-0.134852	0.31	0.388	5.73757e-11
FBN1	1.72331e-15	-0.0176762	0.29	0.34	5.77964e-11
LINC01250	1.7417e-15	-0.212838	0.318	0.396	5.84132e-11
KCNN2	1.75153e-15	-0.0872095	0.207	0.27	5.87429e-11
TTC39C	1.7561e-15	-0.0365243	0.27	0.327	5.8896e-11
MUC20-OT1	1.7764e-15	0.143411	0.384	0.404	5.95768e-11
CEP44	1.78024e-15	-0.0507171	0.091	0.131	5.97057e-11
ICA1	1.82556e-15	-0.0293085	0.28	0.341	6.12255e-11
TSGA10	1.84244e-15	-0.0520923	0.183	0.236	6.17917e-11
ASNS	1.86064e-15	0.0189639	0.155	0.192	6.2402e-11
CREBBP	1.91179e-15	0.0600099	0.345	0.377	6.41177e-11
DOK6	1.94963e-15	-0.134255	0.357	0.437	6.53865e-11
ZNF518A	1.95702e-15	-0.134326	0.269	0.358	6.56344e-11
AGTPBP1	1.96739e-15	-0.0428878	0.387	0.45	6.59822e-11
DHX9	1.96887e-15	0.00523514	0.207	0.251	6.60321e-11
SLC38A2	1.97536e-15	0.239899	0.27	0.252	6.62496e-11
NGEF	2.01249e-15	-0.0606782	0.225	0.273	6.74948e-11
BTAF1	2.04554e-15	-0.0582198	0.223	0.278	6.86032e-11
LINC00623	2.05147e-15	-0.0379679	0.232	0.286	6.88023e-11
ANKRD42	2.10543e-15	-0.00697746	0.121	0.157	7.06118e-11
GPC1	2.12065e-15	0.102426	0.321	0.35	7.11223e-11
SNPH	2.19888e-15	0.188376	0.288	0.281	7.3746e-11
NMD3	2.20113e-15	-0.031849	0.185	0.232	7.38216e-11
DNM1L	2.2153e-15	-0.0581839	0.282	0.345	7.42966e-11
IL1RAP	2.24876e-15	-0.111965	0.152	0.209	7.54189e-11
CEP83	2.27889e-15	-0.0533847	0.118	0.166	7.64292e-11
KIAA0513	2.2789e-15	0.042237	0.21	0.239	7.64298e-11
KIAA0930	2.29061e-15	0.223521	0.492	0.48	7.68225e-11
PTPA	2.30678e-15	0.15296	0.267	0.273	7.73649e-11
KLRD1	2.32393e-15	-0.0869392	0.075	0.114	7.79399e-11
FAM168A	2.35437e-15	-0.00875889	0.455	0.515	7.89608e-11
SRRM2	2.41589e-15	0.0875026	0.441	0.465	8.1024e-11
PRPF19	2.45275e-15	0.0415325	0.204	0.241	8.22604e-11
MARCH6	2.45465e-15	0.0521312	0.464	0.5	8.23242e-11
TUBA1B	2.50303e-15	-0.225866	0.378	0.47	8.39465e-11
TMOD1	2.52263e-15	-0.0729333	0.188	0.242	8.46038e-11
ANKRD36	2.5373e-15	-0.0946607	0.48	0.549	8.50958e-11
SPG7	2.57309e-15	0.0730081	0.237	0.26	8.62962e-11
GNAS	2.61826e-15	-0.22369	0.553	0.626	8.78114e-11
AC239809.3	2.70061e-15	-0.0557856	0.224	0.281	9.05731e-11
SECISBP2L	2.71215e-15	-0.086021	0.311	0.381	9.096e-11
CPLANE1	2.80101e-15	0.0191803	0.369	0.416	9.39402e-11
GOLGB1	2.81903e-15	0.121329	0.336	0.36	9.45447e-11
LINC01184	2.84829e-15	-0.0357846	0.304	0.364	9.55259e-11
CTIF	2.98122e-15	0.151059	0.402	0.412	9.99842e-11
JAK2	3.01565e-15	0.0110669	0.355	0.404	1.01139e-10
MFSD6	3.05722e-15	-0.000309146	0.225	0.268	1.02533e-10
PPM1B	3.21767e-15	0.0331504	0.282	0.323	1.07914e-10
ENO1	3.27548e-15	0.0909967	0.232	0.255	1.09853e-10
RIC8B	3.28244e-15	0.000157774	0.249	0.299	1.10086e-10
MICU1	3.33154e-15	-0.118466	0.368	0.448	1.11733e-10
GPR22	3.33227e-15	-0.0708459	0.1	0.146	1.11758e-10
USP47	3.35651e-15	0.0144398	0.41	0.458	1.12571e-10
UBE2E3	3.48255e-15	0.0363994	0.354	0.391	1.16798e-10
EHMT2	3.53783e-15	0.102552	0.147	0.158	1.18652e-10
MAP3K2	3.54678e-15	0.0589598	0.312	0.351	1.18952e-10
TMEM245	3.5608e-15	0.107332	0.346	0.37	1.19422e-10
CTBP1	3.60543e-15	0.075025	0.268	0.299	1.20919e-10
TRPC1	3.61841e-15	-0.0278215	0.321	0.38	1.21354e-10
CDKL5	3.73785e-15	-0.00879611	0.401	0.451	1.2536e-10
NFAT5	3.79623e-15	0.0708167	0.511	0.553	1.27318e-10
SERGEF	3.91467e-15	-0.00532945	0.305	0.359	1.3129e-10
CRBN	3.91739e-15	0.0242456	0.206	0.247	1.31382e-10
PHKB	3.91805e-15	-0.0195753	0.267	0.319	1.31404e-10
INTU	3.94928e-15	-0.00653858	0.209	0.261	1.32451e-10
RALGAPA1	3.95127e-15	-0.0470618	0.416	0.481	1.32518e-10
KPNA5	3.95497e-15	0.0659348	0.261	0.289	1.32642e-10
EPS15	3.95908e-15	-0.0606052	0.302	0.359	1.3278e-10
RANBP9	4.07187e-15	0.001433	0.32	0.37	1.36562e-10
SEZ6L2	4.11599e-15	-0.0401272	0.28	0.338	1.38042e-10
POLK	4.12425e-15	-0.0196418	0.229	0.284	1.38319e-10
RASGRF1	4.14695e-15	-0.071028	0.177	0.235	1.3908e-10
CRYM	4.15971e-15	-0.0991612	0.087	0.135	1.39508e-10
CDK6	4.17078e-15	-0.0537709	0.231	0.294	1.3988e-10
PABPN1	4.21995e-15	-0.00313646	0.424	0.481	1.41529e-10
TFB1M	4.27592e-15	-0.061871	0.096	0.14	1.43406e-10
STRN	4.31878e-15	-0.0398442	0.208	0.256	1.44843e-10
ZDHHC20	4.56269e-15	-0.0209785	0.266	0.316	1.53024e-10
LIFR	4.58993e-15	0.185568	0.243	0.246	1.53937e-10
ARIH1	4.59952e-15	-0.0128965	0.407	0.465	1.54259e-10
ZMYND8	4.6089e-15	0.0894949	0.419	0.445	1.54573e-10
YWHAQ	4.63472e-15	-0.0848808	0.193	0.259	1.55439e-10
NRSN2	4.66463e-15	-0.0381888	0.162	0.21	1.56442e-10
RAMP1	4.68919e-15	0.192554	0.131	0.136	1.57266e-10
ACBD6	4.74239e-15	-0.0430238	0.37	0.431	1.5905e-10
IFT57	4.75106e-15	-0.0224171	0.115	0.148	1.59341e-10
ANKRD34C-AS1	4.85741e-15	-0.120156	0.146	0.204	1.62908e-10
TSIX	4.87709e-15	-0.0411429	0.005	0.022	1.63568e-10
SMG1	4.94349e-15	-0.00155466	0.369	0.418	1.65795e-10
CFAP36	5.06288e-15	-0.0637091	0.106	0.151	1.69799e-10
FAM120B	5.09905e-15	-0.0357951	0.279	0.34	1.71012e-10
SQSTM1	5.31853e-15	0.060159	0.207	0.234	1.78373e-10
ADGRB1	5.33484e-15	0.00652281	0.27	0.322	1.7892e-10
PPP1R16B	5.35675e-15	0.045028	0.301	0.331	1.79655e-10
ARL8B	5.4014e-15	-0.0773005	0.263	0.334	1.81152e-10
NRGN	5.41238e-15	0.166016	0.539	0.565	1.8152e-10
SGTB	5.52614e-15	-0.0636056	0.144	0.196	1.85336e-10
LMO4	5.55917e-15	0.135707	0.381	0.393	1.86444e-10
GOT1	5.58292e-15	-0.0861452	0.121	0.177	1.8724e-10
MACF1	5.61435e-15	0.198906	0.668	0.677	1.88294e-10
ANKRD10	5.6525e-15	-0.0434078	0.306	0.371	1.89573e-10
TROVE2	5.76445e-15	-0.0281527	0.165	0.212	1.93328e-10
LRRFIP2	5.82444e-15	-0.00991897	0.372	0.428	1.9534e-10
SPATA7	5.84212e-15	-0.0623551	0.168	0.222	1.95933e-10
LMTK2	5.88624e-15	7.8149e-05	0.29	0.337	1.97413e-10
SLC7A11	5.91261e-15	0.504229	0.115	0.077	1.98297e-10
ABHD18	5.92319e-15	-0.0373495	0.192	0.239	1.98652e-10
BDH1	5.99004e-15	-0.0245304	0.162	0.203	2.00894e-10
RYK	6.15979e-15	0.0153452	0.322	0.37	2.06587e-10
ACAP2	6.17463e-15	-9.24198e-05	0.401	0.454	2.07085e-10
PNISR	6.20954e-15	0.115499	0.617	0.63	2.08256e-10
HP1BP3	6.25191e-15	0.0812201	0.415	0.444	2.09676e-10
JPH4	6.25582e-15	0.0228785	0.413	0.453	2.09808e-10
CLTB	6.31742e-15	0.160413	0.22	0.218	2.11874e-10
PURA	6.38864e-15	0.0524874	0.347	0.384	2.14262e-10
SETBP1	6.51979e-15	-0.111106	0.486	0.556	2.18661e-10
AC011287.1	6.55215e-15	-0.386466	0.281	0.354	2.19746e-10
SACS	6.55298e-15	0.0346487	0.312	0.353	2.19774e-10
ARHGAP44	6.64064e-15	-0.0298023	0.356	0.413	2.22714e-10
AKAP11	6.7618e-15	0.042013	0.397	0.443	2.26777e-10
PPIP5K2	6.97596e-15	-0.0654777	0.29	0.353	2.3396e-10
CUL1	6.98786e-15	-0.0398879	0.28	0.336	2.34359e-10
NAV1	7.19861e-15	0.0727107	0.302	0.335	2.41427e-10
ST8SIA3	7.28934e-15	-0.0105459	0.318	0.37	2.4447e-10
PIAS1	7.44462e-15	-0.0362864	0.44	0.504	2.49678e-10
CLCN7	7.4497e-15	0.187848	0.281	0.27	2.49848e-10
FCHO2	7.46222e-15	-0.0536433	0.249	0.313	2.50268e-10
B3GAT1	7.53687e-15	0.169632	0.225	0.225	2.52771e-10
AMPD2	7.76087e-15	0.173705	0.216	0.208	2.60284e-10
ITSN1	7.87591e-15	0.121371	0.414	0.442	2.64142e-10
DTWD1	7.91351e-15	-0.0847678	0.217	0.281	2.65403e-10
TNRC6C	8.02787e-15	0.0163478	0.431	0.476	2.69239e-10
USO1	8.03365e-15	-0.0133236	0.203	0.247	2.69433e-10
CLVS2	8.04265e-15	-0.00426912	0.341	0.391	2.69735e-10
STMN4	8.07823e-15	0.0436046	0.221	0.259	2.70928e-10
NME7	8.21531e-15	-0.0590763	0.288	0.356	2.75525e-10
CDIP1	8.5107e-15	0.0141717	0.288	0.334	2.85432e-10
SMG7	8.67206e-15	0.0823943	0.287	0.324	2.90844e-10
UBE2B	8.71088e-15	-0.00333753	0.27	0.321	2.92146e-10
VPS50	8.88941e-15	-0.00904355	0.286	0.34	2.98133e-10
SLC25A46	8.89255e-15	0.0208602	0.238	0.277	2.98239e-10
ADAM17	9.15439e-15	-0.0560644	0.18	0.234	3.0702e-10
LRRC37A3	9.3264e-15	-0.171449	0.27	0.349	3.12789e-10
KIF3A	9.37659e-15	-0.0192652	0.356	0.411	3.14472e-10
NFIB	9.42169e-15	0.158694	0.5	0.515	3.15985e-10
COP1	9.60877e-15	-0.082375	0.464	0.533	3.22259e-10
CNST	9.60904e-15	0.0193192	0.245	0.285	3.22268e-10
REEP2	9.65733e-15	0.237949	0.315	0.304	3.23888e-10
LEPR	9.6642e-15	-0.0635236	0.09	0.136	3.24118e-10
ZFYVE27	9.70892e-15	0.0159647	0.149	0.183	3.25618e-10
NWD2	9.86234e-15	-0.0827159	0.208	0.261	3.30763e-10
HS6ST1	1.00193e-14	0.129058	0.173	0.179	3.36026e-10
BEX1	1.00213e-14	-0.139409	0.15	0.214	3.36095e-10
PRRT1	1.00627e-14	0.0823731	0.234	0.258	3.37483e-10
TRMT9B	1.00896e-14	-0.106696	0.163	0.219	3.38385e-10
FRA10AC1	1.0098e-14	-0.0394099	0.165	0.213	3.38667e-10
SMAP1	1.01895e-14	-0.00396759	0.344	0.398	3.41736e-10
NAP1L4	1.03961e-14	0.032213	0.236	0.278	3.48663e-10
FTH1	1.04539e-14	-0.409802	0.35	0.442	3.50602e-10
KIF5C	1.05598e-14	-0.0514431	0.45	0.509	3.54154e-10
LINC02256	1.05895e-14	-0.0803523	0.101	0.143	3.55149e-10
CCDC91	1.07783e-14	-0.0157141	0.434	0.495	3.61482e-10
ATG2B	1.10266e-14	0.00702299	0.243	0.287	3.69809e-10
PRMT3	1.11003e-14	-0.0378145	0.151	0.2	3.72281e-10
ZNF516	1.11135e-14	0.107801	0.173	0.19	3.72725e-10
SHC3	1.11455e-14	-0.0726438	0.311	0.375	3.73797e-10
ANXA6	1.12445e-14	0.0821783	0.186	0.206	3.77119e-10
ZNF207	1.13526e-14	-0.0153194	0.296	0.352	3.80744e-10
DMXL2	1.13922e-14	-0.0654737	0.366	0.432	3.82072e-10
IQSEC1	1.15549e-14	-0.021739	0.296	0.348	3.87529e-10
UNC5A	1.15944e-14	0.080814	0.226	0.252	3.88853e-10
USP32	1.17592e-14	-0.0400431	0.236	0.288	3.9438e-10
PKNOX2	1.18006e-14	-0.0816957	0.288	0.358	3.95768e-10
CAPS2	1.18187e-14	0.0162194	0.219	0.261	3.96375e-10
SPEF2	1.18783e-14	-0.0947739	0.17	0.227	3.98375e-10
ZMAT3	1.19682e-14	-0.050863	0.226	0.282	4.01389e-10
ALS2	1.20188e-14	-0.0191279	0.211	0.254	4.03086e-10
CFL1	1.22115e-14	0.0464378	0.301	0.338	4.0955e-10
WNK2	1.23452e-14	0.0339014	0.336	0.384	4.14032e-10
THRA	1.23602e-14	0.0776399	0.224	0.249	4.14536e-10
MTR	1.27633e-14	-0.0145228	0.214	0.267	4.28055e-10
RUFY2	1.28183e-14	0.00981519	0.285	0.335	4.29901e-10
JPX	1.29832e-14	0.0124759	0.318	0.371	4.3543e-10
MSMO1	1.32174e-14	-0.126278	0.086	0.137	4.43284e-10
SH3RF3	1.33685e-14	-0.10339	0.306	0.366	4.48352e-10
HCG17	1.34069e-14	0.0638733	0.233	0.258	4.49641e-10
GCFC2	1.36229e-14	-0.0159915	0.154	0.196	4.56884e-10
RNPC3	1.36517e-14	-0.00437091	0.286	0.348	4.57851e-10
TNKS2	1.37799e-14	-0.047792	0.261	0.323	4.62149e-10
ST7	1.38106e-14	-0.00143568	0.421	0.469	4.63178e-10
SYNGR1	1.40139e-14	0.160174	0.301	0.308	4.69998e-10
PAM	1.40986e-14	-0.129214	0.406	0.482	4.7284e-10
DNAJB6	1.41165e-14	0.118283	0.246	0.263	4.73438e-10
RBM26	1.42852e-14	0.0605884	0.531	0.565	4.79099e-10
MBOAT7	1.43317e-14	0.174915	0.242	0.238	4.80656e-10
MAN1A1	1.44308e-14	-0.0999485	0.299	0.36	4.83981e-10
PDXK	1.44623e-14	0.07785	0.308	0.341	4.85036e-10
EEF2	1.453e-14	0.0827638	0.225	0.253	4.87307e-10
YTHDC2	1.47164e-14	-0.0142997	0.343	0.403	4.93557e-10
MADD	1.49692e-14	0.0753975	0.248	0.277	5.02037e-10
VPS45	1.51553e-14	-0.00432883	0.271	0.325	5.08278e-10
POLR2B	1.52467e-14	-0.00356089	0.15	0.182	5.11342e-10
NAP1L1	1.53849e-14	0.0476632	0.419	0.461	5.15978e-10
MSI2	1.60666e-14	0.126698	0.404	0.42	5.38842e-10
NAE1	1.65385e-14	-0.018617	0.127	0.167	5.54667e-10
AP1G2	1.6582e-14	0.0825762	0.284	0.318	5.56126e-10
ANKRD28	1.68839e-14	-0.0711941	0.327	0.399	5.66251e-10
CNOT2	1.70956e-14	-0.0065049	0.346	0.404	5.73353e-10
RPL38	1.7536e-14	-0.113656	0.084	0.124	5.88123e-10
RFX7	1.75915e-14	-0.0389124	0.366	0.431	5.89983e-10
STX7	1.76107e-14	-0.0260394	0.259	0.316	5.90628e-10
SPRYD3	1.84027e-14	0.0502688	0.134	0.155	6.17191e-10
LARP1B	1.86014e-14	-0.0593932	0.302	0.367	6.23852e-10
BIRC6	1.88499e-14	-0.0150147	0.526	0.583	6.3219e-10
ATP5PF	1.88847e-14	-0.0754389	0.076	0.114	6.33356e-10
RGL1	1.88951e-14	0.0207838	0.398	0.45	6.33705e-10
APLP1	1.91934e-14	-0.129742	0.28	0.355	6.43707e-10
IPO7	1.9325e-14	-0.0437914	0.194	0.239	6.48121e-10
SLMAP	1.96723e-14	0.00209089	0.269	0.319	6.59768e-10
EXOC6	2.04967e-14	-0.0783132	0.325	0.392	6.87419e-10
KLHL2	2.04988e-14	0.0636751	0.352	0.385	6.87487e-10
LIN7A	2.07648e-14	-0.0852829	0.29	0.348	6.9641e-10
CYFIP2	2.13901e-14	0.0423017	0.401	0.436	7.17381e-10
WDR26	2.16257e-14	0.00183475	0.23	0.275	7.25282e-10
SCAMP5	2.17048e-14	0.196416	0.411	0.409	7.27934e-10
UBL3	2.17136e-14	-0.0383663	0.305	0.361	7.2823e-10
CALR	2.17186e-14	-0.107704	0.142	0.203	7.28398e-10
ADK	2.17388e-14	-0.0761509	0.452	0.523	7.29077e-10
ZMYM2	2.18631e-14	0.0029665	0.492	0.539	7.33246e-10
SH3YL1	2.21835e-14	-0.0277959	0.217	0.264	7.4399e-10
ELMOD1	2.24792e-14	-0.0511381	0.264	0.319	7.53906e-10
SCFD1	2.27571e-14	0.00791951	0.276	0.329	7.63226e-10
JMY	2.29038e-14	-0.0126863	0.204	0.25	7.68148e-10
PNMA2	2.29399e-14	-0.191114	0.273	0.358	7.69357e-10
ATP5MPL	2.33455e-14	-0.0845614	0.117	0.166	7.82961e-10
NISCH	2.34396e-14	0.126743	0.338	0.35	7.86117e-10
UBE2G2	2.39405e-14	0.0255124	0.222	0.263	8.02917e-10
RAB10	2.40756e-14	-0.0446133	0.308	0.364	8.07446e-10
EPB41L4B	2.42954e-14	-0.0332815	0.262	0.312	8.1482e-10
GDA	2.47104e-14	-0.0264714	0.204	0.25	8.28737e-10
C2orf72	2.52161e-14	0.0165052	0.163	0.198	8.45698e-10
RLF	2.58478e-14	-0.050084	0.262	0.325	8.66882e-10
TTC8	2.58757e-14	0.0411126	0.172	0.203	8.67818e-10
EPN1	2.62519e-14	0.183472	0.171	0.163	8.80437e-10
ZMAT1	2.66179e-14	-0.0800151	0.149	0.204	8.9271e-10
FAM193A	2.69976e-14	0.00933798	0.222	0.265	9.05446e-10
SRGAP3	2.72149e-14	0.0686863	0.481	0.512	9.12733e-10
MAP4K5	2.74427e-14	0.0500582	0.359	0.404	9.20375e-10
PRB2	2.7741e-14	-0.0620707	0.182	0.233	9.30377e-10
MDH1	2.77411e-14	-0.0783273	0.194	0.255	9.30381e-10
PAPOLA	2.78673e-14	0.0509418	0.374	0.418	9.34613e-10
ATG5	2.81476e-14	-0.0435161	0.238	0.289	9.44015e-10
PUM3	2.83087e-14	0.00565411	0.3	0.349	9.49419e-10
ATP6V1F	2.86345e-14	-0.086757	0.112	0.156	9.60344e-10
SETX	2.92703e-14	-0.0905508	0.28	0.346	9.81666e-10
PIP5K1B	2.97837e-14	-0.0315428	0.221	0.271	9.98886e-10
ATP5F1B	2.98593e-14	-0.0355527	0.215	0.267	1.00142e-09
ME3	2.99828e-14	-0.0245819	0.284	0.338	1.00556e-09
RALGPS1	3.05659e-14	0.0182041	0.284	0.327	1.02512e-09
BACH2	3.08797e-14	-0.0514485	0.272	0.327	1.03564e-09
TOM1L2	3.12656e-14	0.0832564	0.301	0.331	1.04859e-09
LRP4	3.14092e-14	0.108259	0.306	0.341	1.0534e-09
MYEF2	3.14519e-14	-0.0261385	0.312	0.373	1.05483e-09
SYT7	3.14807e-14	0.0788997	0.214	0.232	1.0558e-09
SCG5	3.17522e-14	-0.109418	0.189	0.25	1.06491e-09
UBE2Q2	3.18947e-14	-0.00411262	0.083	0.107	1.06968e-09
SCAI	3.20045e-14	-0.119701	0.339	0.414	1.07337e-09
RAB18	3.20805e-14	0.00371586	0.181	0.225	1.07591e-09
CRMP1	3.24064e-14	0.0580214	0.225	0.257	1.08685e-09
ATP6V0B	3.26295e-14	0.153559	0.313	0.329	1.09433e-09
TEF	3.27144e-14	0.152988	0.201	0.184	1.09718e-09
YPEL4	3.28e-14	-0.0282094	0.103	0.139	1.10005e-09
FYN	3.33882e-14	0.117642	0.424	0.467	1.11977e-09
UTP23	3.35352e-14	-0.0127575	0.211	0.259	1.1247e-09
OPA1	3.43054e-14	-0.00885645	0.363	0.419	1.15053e-09
CDK8	3.44806e-14	-0.0269012	0.279	0.336	1.15641e-09
FBXO9	3.46675e-14	0.0536286	0.203	0.232	1.16268e-09
HNRNPA3	3.47231e-14	0.0786134	0.39	0.42	1.16454e-09
LRP2BP	3.48041e-14	-0.0884327	0.095	0.145	1.16726e-09
KLHDC10	3.48318e-14	-0.0321158	0.256	0.313	1.16819e-09
KCNB2	3.48702e-14	-0.222307	0.369	0.442	1.16948e-09
SPATS2	3.53754e-14	-0.0658782	0.263	0.325	1.18642e-09
PKDCC	3.54865e-14	0.0202186	0.09	0.119	1.19015e-09
SH3PXD2A	3.58728e-14	0.0757954	0.28	0.306	1.2031e-09
PARG	3.66896e-14	0.0227346	0.286	0.334	1.23049e-09
KTN1	3.69959e-14	0.0362475	0.362	0.406	1.24077e-09
RABAC1	3.71956e-14	0.0517588	0.195	0.226	1.24747e-09
NAA15	3.74283e-14	-0.0193727	0.215	0.256	1.25527e-09
DZIP3	3.74437e-14	-0.0589637	0.305	0.371	1.25579e-09
PACS1	3.76648e-14	0.0466129	0.374	0.416	1.2632e-09
GABRD	3.77138e-14	0.0905156	0.189	0.218	1.26485e-09
RUNDC3A	3.80291e-14	0.129375	0.353	0.377	1.27542e-09
OSBPL1A	3.85081e-14	0.0547763	0.453	0.497	1.29149e-09
C9orf3	3.85757e-14	-0.0856653	0.381	0.455	1.29375e-09
INPP5F	3.90954e-14	-0.0151155	0.332	0.386	1.31118e-09
ESYT2	3.9373e-14	0.000572711	0.275	0.323	1.32049e-09
SFSWAP	3.94052e-14	0.0314584	0.231	0.266	1.32157e-09
AUH	4.00354e-14	-0.00839622	0.293	0.344	1.34271e-09
SMCHD1	4.00536e-14	-0.0457048	0.312	0.372	1.34332e-09
PIGN	4.03034e-14	-0.0592958	0.211	0.263	1.35169e-09
CDYL2	4.06906e-14	0.0464987	0.196	0.222	1.36468e-09
PNKD	4.09084e-14	-0.0471811	0.185	0.234	1.37199e-09
TPI1	4.10357e-14	0.117698	0.251	0.267	1.37625e-09
LMBRD1	4.17372e-14	-0.0827295	0.305	0.379	1.39978e-09
SLC16A7	4.21006e-14	-0.126308	0.301	0.373	1.41197e-09
LCOR	4.28206e-14	0.0259132	0.437	0.486	1.43612e-09
ZNF407	4.2924e-14	0.0240282	0.329	0.373	1.43959e-09
ANKIB1	4.32919e-14	0.0276365	0.398	0.445	1.45192e-09
SYNPO2	4.4379e-14	-0.062194	0.209	0.263	1.48838e-09
CADM3	4.47824e-14	0.0935595	0.299	0.324	1.50191e-09
ANGPTL4	4.4892e-14	-0.357199	0.024	0.047	1.50559e-09
MAPK8	4.58043e-14	-0.038582	0.419	0.481	1.53618e-09
BTBD8	4.64791e-14	-0.0981658	0.332	0.406	1.55881e-09
MICU3	4.73201e-14	-0.0762715	0.374	0.447	1.58702e-09
BDNF-AS	4.80489e-14	-0.155066	0.087	0.139	1.61147e-09
HNRNPDL	4.81273e-14	-0.0390159	0.402	0.471	1.61409e-09
TMA7	4.8272e-14	-0.0780117	0.152	0.207	1.61895e-09
AMY2B	4.85457e-14	-0.0435669	0.137	0.185	1.62813e-09
DPF1	4.89511e-14	0.207504	0.17	0.144	1.64172e-09
MTF2	5.00009e-14	-0.0438378	0.186	0.237	1.67693e-09
FBXO16	5.07147e-14	-0.114848	0.139	0.199	1.70087e-09
GAB2	5.08932e-14	-0.106905	0.278	0.334	1.70686e-09
TSC22D2	5.13011e-14	0.00598914	0.288	0.34	1.72054e-09
BMPR2	5.16545e-14	-0.0343514	0.431	0.487	1.73239e-09
ATP6AP1L	5.17255e-14	-0.0575681	0.122	0.167	1.73477e-09
DIRC3	5.18815e-14	0.0410631	0.254	0.299	1.74e-09
FRRS1L	5.19469e-14	0.0353127	0.349	0.387	1.74219e-09
PIK3CA	5.19987e-14	0.0472651	0.34	0.377	1.74393e-09
USP9Y	5.25829e-14	0.232903	0.334	0.276	1.76353e-09
AC006148.1	5.27549e-14	-0.0749319	0.385	0.451	1.76929e-09
DNAH6	5.29849e-14	-0.0664991	0.199	0.252	1.77701e-09
RUNDC3B	5.33081e-14	-0.124117	0.308	0.388	1.78785e-09
SYMPK	5.34859e-14	0.0986556	0.257	0.282	1.79381e-09
SAT2	5.37937e-14	-0.0259442	0.167	0.216	1.80413e-09
CSMD2	5.41543e-14	0.0380934	0.351	0.389	1.81623e-09
NBL1	5.41937e-14	0.155572	0.19	0.192	1.81755e-09
ARID4A	5.42053e-14	0.0151221	0.272	0.315	1.81794e-09
SLC6A17	5.42101e-14	0.0792953	0.27	0.296	1.8181e-09
NDUFS7	5.43032e-14	0.136925	0.198	0.197	1.82122e-09
CLDND1	5.43204e-14	-0.0428969	0.16	0.204	1.8218e-09
MCF2L2	5.46854e-14	-0.0295577	0.393	0.452	1.83404e-09
LDAH	5.48507e-14	-0.108724	0.114	0.164	1.83958e-09
PCMTD1	5.52762e-14	-0.0313715	0.327	0.388	1.85385e-09
GALK2	5.55457e-14	-0.0329493	0.248	0.301	1.86289e-09
PSIP1	5.60328e-14	0.0122848	0.331	0.376	1.87923e-09
ROCK1	5.63616e-14	-0.0309036	0.304	0.356	1.89025e-09
RSF1	5.66212e-14	0.0385138	0.365	0.409	1.89896e-09
HMGN2	5.6806e-14	-0.0774386	0.096	0.143	1.90516e-09
TNFRSF25	5.68986e-14	-0.0728843	0.238	0.301	1.90827e-09
HBA2	5.70494e-14	-0.131085	0.022	0.049	1.91332e-09
HSD17B12	5.7171e-14	-0.106025	0.235	0.303	1.9174e-09
IBTK	5.74414e-14	-0.0647574	0.26	0.326	1.92647e-09
CSAD	5.81531e-14	-0.0579159	0.147	0.189	1.95034e-09
IRAK1BP1	5.96369e-14	0.0175948	0.247	0.291	2.0001e-09
PRMT8	6.02955e-14	-0.08942	0.125	0.184	2.02219e-09
RNF150	6.02957e-14	-0.155209	0.384	0.471	2.0222e-09
NF1	6.04411e-14	-0.0191569	0.538	0.595	2.02707e-09
SPART	6.1118e-14	-0.0607418	0.24	0.3	2.04978e-09
VSTM2A	6.14585e-14	-0.00719234	0.28	0.324	2.06119e-09
DGCR2	6.23143e-14	0.0580878	0.294	0.326	2.0899e-09
EPN2	6.30926e-14	0.111973	0.269	0.281	2.116e-09
KNDC1	6.33211e-14	0.0541392	0.292	0.322	2.12366e-09
RPL15	6.41713e-14	-0.0441805	0.176	0.225	2.15218e-09
MEF2D	6.44241e-14	0.08033	0.201	0.222	2.16066e-09
HIVEP1	6.45457e-14	-0.00359433	0.212	0.256	2.16473e-09
AC124312.1	6.54665e-14	0.137969	0.65	0.663	2.19562e-09
KRIT1	6.59759e-14	-0.0503266	0.222	0.281	2.2127e-09
CAP2	6.73709e-14	-0.0696564	0.348	0.414	2.25949e-09
FBXL2	6.74091e-14	-0.0866426	0.227	0.289	2.26077e-09
GJA1	7.00843e-14	0.414482	0.115	0.087	2.35049e-09
PSAP	7.0154e-14	0.107671	0.503	0.522	2.35283e-09
BCKDHB	7.0611e-14	-0.0211619	0.262	0.318	2.36815e-09
BICRAL	7.09472e-14	-0.00184893	0.297	0.348	2.37943e-09
ATP6V1H	7.1373e-14	0.0306132	0.389	0.431	2.39371e-09
MCCC1	7.25e-14	-0.0209907	0.209	0.255	2.43151e-09
KATNAL1	7.26038e-14	-0.0070735	0.211	0.256	2.43499e-09
VAPA	7.32601e-14	0.0131773	0.351	0.401	2.457e-09
SUGT1	7.46854e-14	0.0700293	0.211	0.243	2.5048e-09
SLC25A39	7.56016e-14	0.120707	0.168	0.172	2.53553e-09
TERF2IP	7.57647e-14	0.0117792	0.341	0.389	2.54099e-09
NFKB1	7.59334e-14	0.00974445	0.225	0.274	2.54665e-09
EXTL3	7.6284e-14	0.036459	0.169	0.191	2.55841e-09
ZDHHC11B	7.64799e-14	-0.107121	0.19	0.253	2.56498e-09
INTS8	7.71501e-14	-0.00856753	0.159	0.199	2.58746e-09
PTPRN	7.72632e-14	0.113856	0.345	0.365	2.59125e-09
TBC1D9	7.75285e-14	-0.124618	0.158	0.221	2.60015e-09
NCKAP1	7.78877e-14	-0.0106537	0.432	0.483	2.6122e-09
KANSL1	7.82439e-14	-0.185151	0.517	0.6	2.62414e-09
ARMC8	7.9124e-14	0.05225	0.284	0.323	2.65366e-09
C4orf48	8.11559e-14	0.0557563	0.159	0.186	2.72181e-09
COQ8A	8.12156e-14	0.0859268	0.174	0.194	2.72381e-09
DEF8	8.28555e-14	0.0727269	0.183	0.206	2.77881e-09
HNRNPD	8.33989e-14	-0.0675124	0.213	0.276	2.79703e-09
RPS18	8.34893e-14	-0.191567	0.085	0.133	2.80006e-09
MAMDC2	8.3572e-14	-0.123755	0.166	0.227	2.80284e-09
THY1	8.37824e-14	0.160765	0.421	0.44	2.80989e-09
COX6B1	8.44574e-14	-0.108689	0.118	0.169	2.83253e-09
PAPSS1	8.49536e-14	0.0353567	0.276	0.312	2.84917e-09
RNF10	8.66727e-14	-0.00241424	0.195	0.237	2.90683e-09
KIZ	8.67572e-14	0.00995579	0.228	0.268	2.90966e-09
BMPER	8.68449e-14	-0.109185	0.334	0.398	2.9126e-09
CKB	8.74956e-14	0.249279	0.588	0.574	2.93443e-09
GPR75-ASB3	8.80988e-14	0.147281	0.204	0.214	2.95466e-09
SUZ12	8.84463e-14	-0.0325194	0.281	0.335	2.96631e-09
NAP1L3	8.87363e-14	-0.13996	0.224	0.287	2.97604e-09
ATP5MD	9.05302e-14	-0.0360614	0.091	0.131	3.0362e-09
PTBP2	9.05873e-14	0.00836711	0.384	0.435	3.03812e-09
UBR1	9.06044e-14	-0.00117932	0.299	0.346	3.03869e-09
PSMD14	9.12199e-14	-0.0373266	0.217	0.274	3.05933e-09
ATP9A	9.14043e-14	0.0671189	0.388	0.419	3.06552e-09
DIP2B	9.14339e-14	-0.0751307	0.395	0.46	3.06651e-09
GPCPD1	9.18824e-14	-0.171282	0.101	0.159	3.08155e-09
PER3	9.3954e-14	0.0637606	0.22	0.244	3.15103e-09
RBMX	9.51941e-14	-0.0319809	0.168	0.217	3.19262e-09
ARF1	9.613e-14	-0.0707198	0.26	0.322	3.22401e-09
FAM107A	9.71484e-14	0.34221	0.154	0.133	3.25816e-09
MEGF9	9.72911e-14	0.113399	0.248	0.273	3.26295e-09
VPS13D	9.83477e-14	-0.00212333	0.407	0.461	3.29838e-09
SCD5	9.86507e-14	0.107663	0.333	0.362	3.30855e-09
MAPT	9.90529e-14	0.0112775	0.426	0.471	3.32204e-09
SCOC	9.93751e-14	-0.0700611	0.17	0.223	3.33284e-09
LARS	1.00234e-13	-0.0314145	0.226	0.277	3.36165e-09
ARHGAP20	1.00385e-13	-0.0805714	0.187	0.245	3.36672e-09
RBM25	1.01213e-13	-0.0489322	0.373	0.434	3.39448e-09
CCDC7	1.03664e-13	-0.0694705	0.245	0.306	3.47669e-09
SOS1	1.05579e-13	0.0565383	0.433	0.475	3.54091e-09
HNRNPA2B1	1.0629e-13	0.00400904	0.388	0.444	3.56475e-09
ANKDD1A	1.07624e-13	0.0560716	0.133	0.153	3.6095e-09
ATXN2	1.08932e-13	0.0249137	0.406	0.453	3.65337e-09
ZDHHC21	1.09149e-13	-0.0510404	0.416	0.478	3.66064e-09
CBFA2T2	1.10112e-13	0.00490707	0.348	0.401	3.69292e-09
RPGRIP1L	1.10657e-13	-0.0578262	0.139	0.19	3.71122e-09
CHRD	1.11964e-13	-0.0412414	0.146	0.193	3.75506e-09
HDAC9	1.12489e-13	-0.0874288	0.536	0.617	3.77265e-09
RSBN1L	1.1501e-13	0.0550233	0.231	0.257	3.8572e-09
USP2-AS1	1.16893e-13	-0.0262628	0.054	0.082	3.92037e-09
ASCC3	1.17603e-13	-0.0876568	0.364	0.434	3.94418e-09
HECTD1	1.18524e-13	-0.00943835	0.274	0.322	3.97506e-09
TMEM63B	1.19333e-13	0.170333	0.313	0.309	4.00218e-09
LCLAT1	1.20668e-13	-0.0631742	0.176	0.229	4.04695e-09
PARM1	1.21608e-13	-0.0512077	0.15	0.191	4.07849e-09
CARMIL1	1.23073e-13	0.174743	0.452	0.461	4.12764e-09
SLC25A12	1.24497e-13	-0.119711	0.4	0.479	4.17539e-09
PPFIBP1	1.25158e-13	0.0038178	0.359	0.406	4.19754e-09
STMN1	1.25827e-13	-0.156153	0.245	0.317	4.21998e-09
TAPT1-AS1	1.26161e-13	0.0378651	0.279	0.327	4.2312e-09
PRAG1	1.27193e-13	-0.0459965	0.108	0.151	4.26578e-09
ZNF254	1.28219e-13	0.0400134	0.233	0.268	4.30022e-09
SPPL3	1.2923e-13	-0.0477464	0.408	0.473	4.3341e-09
PLK2	1.29866e-13	0.000900126	0.167	0.202	4.35546e-09
PLPP1	1.32603e-13	0.0687293	0.262	0.302	4.44725e-09
ZFYVE9	1.34623e-13	-0.0452312	0.299	0.355	4.515e-09
CMAS	1.35128e-13	-0.0385937	0.117	0.155	4.53193e-09
UVRAG	1.37772e-13	-0.0644044	0.355	0.421	4.62061e-09
NDUFC1	1.385e-13	-0.0331908	0.066	0.094	4.64502e-09
GRK2	1.39719e-13	0.142911	0.286	0.293	4.68589e-09
ARFGAP1	1.40671e-13	0.203597	0.257	0.249	4.71783e-09
MAPK8IP1	1.4209e-13	0.190401	0.273	0.264	4.76541e-09
FAM153C	1.42419e-13	-0.0682843	0.153	0.206	4.77645e-09
BAZ2B	1.42815e-13	0.110734	0.503	0.543	4.78974e-09
AFTPH	1.43076e-13	0.00521123	0.23	0.274	4.79849e-09
SIK2	1.43448e-13	0.0620635	0.35	0.383	4.81097e-09
PSMB4	1.43924e-13	-0.0352133	0.079	0.111	4.82694e-09
OLFM2	1.44631e-13	0.00163361	0.138	0.171	4.85063e-09
APBA1	1.4473e-13	-0.0320709	0.391	0.453	4.85395e-09
FHOD3	1.44782e-13	0.00737817	0.27	0.315	4.8557e-09
OLA1	1.45126e-13	-0.0773944	0.32	0.391	4.86725e-09
NEK10	1.49853e-13	-0.00111578	0.277	0.333	5.02576e-09
PDE3B	1.49898e-13	0.0214719	0.3	0.354	5.02729e-09
XKR4	1.52205e-13	-0.0924774	0.426	0.497	5.10466e-09
KIAA1324L	1.52226e-13	0.00221729	0.226	0.268	5.10535e-09
PNPLA6	1.52396e-13	0.24931	0.263	0.248	5.11107e-09
MPDZ	1.5246e-13	-0.0947973	0.422	0.495	5.1132e-09
AL117190.2	1.52886e-13	-0.0738336	0.224	0.29	5.12748e-09
SYNGR3	1.54871e-13	-0.0167342	0.149	0.19	5.19405e-09
TCF7L2	1.56089e-13	0.0910548	0.208	0.224	5.23491e-09
XRN1	1.56722e-13	0.0487412	0.353	0.394	5.25613e-09
LINC02306	1.56783e-13	-0.329104	0.165	0.228	5.25817e-09
HYDIN	1.57362e-13	-0.0450826	0.382	0.436	5.27761e-09
ANXA7	1.57879e-13	-0.00158743	0.168	0.205	5.29494e-09
TRAPPC8	1.60537e-13	0.00470471	0.229	0.272	5.38408e-09
SLAIN1	1.60753e-13	-0.0322094	0.288	0.339	5.39133e-09
USP24	1.61079e-13	0.0190385	0.321	0.369	5.40227e-09
PLEKHM3	1.61751e-13	-0.0910878	0.281	0.349	5.42481e-09
ZMAT4	1.62891e-13	-0.16404	0.386	0.457	5.46303e-09
MPC1	1.67012e-13	-0.0398659	0.104	0.143	5.60124e-09
MAPK11	1.67965e-13	0.145584	0.296	0.287	5.63322e-09
PCCA	1.68643e-13	-0.053725	0.38	0.444	5.65594e-09
WBP2	1.6884e-13	-0.0253809	0.22	0.269	5.66257e-09
MTREX	1.69804e-13	-0.0384738	0.221	0.274	5.6949e-09
TSHZ1	1.69878e-13	0.122052	0.197	0.211	5.69738e-09
UNC80	1.70711e-13	-0.148458	0.431	0.509	5.7253e-09
LINC00923	1.71176e-13	-0.0644665	0.104	0.137	5.74092e-09
KIDINS220	1.71475e-13	-0.0439663	0.396	0.455	5.75094e-09
P4HTM	1.72262e-13	-0.0559193	0.232	0.29	5.77733e-09
GSAP	1.72367e-13	-0.0368156	0.112	0.151	5.78086e-09
ARMC9	1.73303e-13	-0.0510352	0.324	0.383	5.81224e-09
HMGCR	1.75579e-13	-0.0892612	0.163	0.224	5.88856e-09
HACD3	1.76014e-13	0.011275	0.204	0.246	5.90317e-09
PTPN3	1.77214e-13	-0.0686282	0.046	0.078	5.94341e-09
LINC00882	1.78023e-13	-0.0816332	0.434	0.503	5.97053e-09
SLC38A6	1.79131e-13	0.0262389	0.256	0.297	6.00769e-09
SUMF1	1.8097e-13	-0.0282089	0.336	0.393	6.06938e-09
GSK3B	1.81721e-13	-0.0597764	0.481	0.544	6.09454e-09
NCEH1	1.82644e-13	0.0955044	0.309	0.327	6.12552e-09
DCX	1.8315e-13	0.0431724	0.155	0.183	6.14248e-09
KIAA1468	1.83369e-13	-0.0149187	0.344	0.4	6.14984e-09
ACTR3B	1.83992e-13	-0.0400832	0.203	0.251	6.17074e-09
AP2A2	1.86492e-13	0.100073	0.323	0.344	6.25458e-09
KIAA0895L	1.88221e-13	-0.0528398	0.104	0.151	6.31257e-09
CAPZA2	1.88435e-13	-0.00624718	0.225	0.267	6.31973e-09
WDR33	1.88646e-13	0.00673028	0.321	0.368	6.32679e-09
KSR2	1.88774e-13	-0.0332776	0.45	0.506	6.3311e-09
FAM184A	1.89977e-13	0.029099	0.186	0.218	6.37144e-09
NUMA1	1.91132e-13	0.0576491	0.258	0.286	6.41018e-09
MTURN	1.9305e-13	0.042195	0.333	0.372	6.47451e-09
GPS1	1.93849e-13	0.109258	0.156	0.166	6.50132e-09
LMO3	1.95503e-13	0.138113	0.469	0.477	6.55677e-09
KIAA1328	1.963e-13	0.0327685	0.321	0.366	6.5835e-09
DIS3L2	1.96987e-13	-0.0336248	0.279	0.335	6.60655e-09
LARP1	1.9702e-13	0.0542195	0.323	0.357	6.60764e-09
DKK3	1.9732e-13	-0.0530402	0.344	0.413	6.61771e-09
MCF2L	1.9844e-13	-0.0246655	0.283	0.334	6.65529e-09
MPPED2	2.007e-13	-0.130352	0.224	0.295	6.73108e-09
NREP	2.03651e-13	-0.0663903	0.168	0.22	6.83006e-09
PSMD3	2.04246e-13	0.0196295	0.126	0.149	6.85e-09
AC004076.1	2.0456e-13	-0.0169806	0.112	0.141	6.86052e-09
CLDN16	2.06147e-13	-0.0452508	0.022	0.044	6.91377e-09
CPEB3	2.09622e-13	0.0706664	0.551	0.58	7.03029e-09
PKD2	2.12108e-13	0.024923	0.305	0.353	7.11369e-09
NDUFS4	2.14192e-13	-0.0563959	0.175	0.228	7.18357e-09
ANKRD36C	2.16732e-13	-0.0236224	0.457	0.515	7.26875e-09
UBN2	2.17491e-13	0.0018179	0.353	0.404	7.29422e-09
B4GALT6	2.17743e-13	-0.0323782	0.212	0.261	7.30267e-09
CSMD3	2.19633e-13	-0.176555	0.646	0.689	7.36605e-09
AC245297.3	2.2257e-13	0.130747	0.311	0.346	7.46454e-09
GALNT7	2.23058e-13	0.0173197	0.218	0.259	7.48091e-09
ZDBF2	2.2327e-13	-0.0635573	0.259	0.322	7.48804e-09
SCAMP1	2.28558e-13	-0.0133075	0.257	0.31	7.66537e-09
ZBTB18	2.28577e-13	0.0142973	0.275	0.314	7.66602e-09
MINDY2	2.29146e-13	-0.0363262	0.195	0.236	7.6851e-09
HMGN3	2.30689e-13	0.044335	0.255	0.297	7.73685e-09
VDAC3	2.3108e-13	-0.0694959	0.127	0.177	7.74995e-09
USP11	2.34271e-13	0.0546194	0.343	0.386	7.85699e-09
C14orf132	2.3509e-13	0.0747054	0.145	0.16	7.88444e-09
UBR3	2.3565e-13	-0.000950274	0.503	0.554	7.90323e-09
PPP3CB	2.38063e-13	0.0400555	0.343	0.382	7.98415e-09
FAM69B	2.388e-13	0.0584324	0.107	0.121	8.00887e-09
MZF1	2.41162e-13	-0.0887467	0.11	0.157	8.08811e-09
CCNT2	2.42063e-13	-0.0270587	0.214	0.263	8.1183e-09
RBPJ	2.46131e-13	-0.0893784	0.29	0.353	8.25475e-09
NDUFA5	2.46766e-13	-0.0586732	0.125	0.173	8.27603e-09
AFDN	2.47572e-13	0.0492745	0.34	0.384	8.30308e-09
AL445433.2	2.48199e-13	-0.0953106	0.112	0.16	8.32411e-09
EYA3	2.50483e-13	0.00324593	0.22	0.259	8.40068e-09
PSPC1	2.51681e-13	-0.0249388	0.431	0.492	8.44086e-09
BRSK1	2.52504e-13	0.108926	0.213	0.227	8.46848e-09
MARK1	2.5375e-13	-0.0110344	0.337	0.385	8.51028e-09
PYGB	2.5589e-13	0.215153	0.285	0.274	8.58203e-09
BICC1	2.60042e-13	-0.0442909	0.237	0.299	8.7213e-09
P2RX7	2.66044e-13	0.0916464	0.22	0.235	8.92257e-09
USP30	2.67602e-13	0.0363655	0.096	0.113	8.97485e-09
NECTIN1	2.67956e-13	0.00317252	0.117	0.146	8.98671e-09
PDIA2	2.68637e-13	-0.0244592	0.21	0.253	9.00956e-09
FMN1	2.70882e-13	-0.0240266	0.462	0.52	9.08486e-09
ATG13	2.70978e-13	0.0998824	0.197	0.207	9.08806e-09
UNC13C	2.718e-13	-0.155112	0.285	0.358	9.11564e-09
AC124854.1	2.75192e-13	-0.0871532	0.155	0.203	9.2294e-09
LINGO1	2.79195e-13	0.0892079	0.614	0.593	9.36364e-09
RHOBTB3	2.80418e-13	0.210485	0.166	0.154	9.40467e-09
MAZ	2.82162e-13	0.15762	0.214	0.217	9.46315e-09
LINC00632	2.82761e-13	-0.154639	0.414	0.493	9.48325e-09
ENAH	2.84576e-13	0.00955058	0.278	0.329	9.54413e-09
MAP6	2.8706e-13	-0.00838101	0.213	0.251	9.62742e-09
EML6	2.87474e-13	-0.138622	0.421	0.496	9.6413e-09
POLA1	2.8919e-13	0.0182986	0.184	0.219	9.69885e-09
ACADVL	2.89575e-13	-0.0211298	0.314	0.366	9.71176e-09
STXBP5-AS1	2.90054e-13	-0.175334	0.274	0.348	9.72784e-09
ERBIN	2.9279e-13	0.157678	0.387	0.409	9.8196e-09
ATAD1	2.95904e-13	-0.0382901	0.22	0.272	9.92401e-09
ANKRD30B	2.96861e-13	-0.0960017	0.101	0.144	9.95614e-09
ZNF292	2.97315e-13	-0.090334	0.518	0.584	9.97134e-09
RB1	2.97482e-13	-0.057685	0.286	0.345	9.97696e-09
ULK1	2.97669e-13	0.123315	0.189	0.193	9.98321e-09
PPP2R1A	2.97702e-13	0.102719	0.426	0.455	9.98433e-09
MTMR7	2.9869e-13	-0.0780247	0.226	0.286	1.00175e-08
BBS2	3.03343e-13	0.0536888	0.197	0.233	1.01735e-08
TRIQK	3.06746e-13	-0.0387186	0.13	0.169	1.02877e-08
PACRGL	3.13234e-13	0.00579824	0.158	0.195	1.05052e-08
GPR158	3.20002e-13	-0.147513	0.4	0.47	1.07322e-08
AGPAT4	3.20052e-13	-0.00420404	0.258	0.305	1.07339e-08
ZBBX	3.24074e-13	-0.127128	0.128	0.179	1.08688e-08
IGSF8	3.27881e-13	-0.041945	0.251	0.312	1.09965e-08
U2AF2	3.30279e-13	0.0201075	0.15	0.177	1.10769e-08
XPO7	3.30327e-13	0.0157366	0.239	0.281	1.10785e-08
HTR1E	3.31705e-13	0.014511	0.334	0.368	1.11247e-08
RAB28	3.32914e-13	0.0104373	0.318	0.369	1.11653e-08
ELP2	3.33478e-13	-0.0308675	0.248	0.305	1.11842e-08
PRELID2	3.3562e-13	-0.0622935	0.221	0.287	1.1256e-08
SDCCAG8	3.38918e-13	-0.0558508	0.412	0.479	1.13666e-08
ARHGDIG	3.39049e-13	0.0889605	0.205	0.223	1.1371e-08
IQSEC3	3.39291e-13	0.000141354	0.22	0.259	1.13791e-08
RICTOR	3.39466e-13	0.0332275	0.396	0.442	1.1385e-08
EPB41L1	3.41415e-13	0.0433964	0.288	0.324	1.14504e-08
AGO3	3.42385e-13	0.0639288	0.338	0.374	1.14829e-08
SLC12A2	3.53106e-13	-0.035788	0.267	0.32	1.18425e-08
PDE7A	3.54655e-13	-0.0483974	0.219	0.28	1.18944e-08
KDM6A	3.55741e-13	-0.0322681	0.305	0.361	1.19308e-08
HACD2	3.56198e-13	-0.0317196	0.194	0.244	1.19462e-08
SETD2	3.59407e-13	-0.00402894	0.369	0.417	1.20538e-08
UBA6-AS1	3.61725e-13	-0.101079	0.356	0.431	1.21315e-08
MTHFD1L	3.64652e-13	-0.0447375	0.269	0.321	1.22297e-08
SYT14	3.68486e-13	-0.050072	0.404	0.466	1.23583e-08
AJM1	3.6998e-13	0.151766	0.145	0.137	1.24084e-08
JAM2	3.7645e-13	0.0100171	0.085	0.116	1.26254e-08
PART1	3.79572e-13	-0.084385	0.145	0.192	1.27301e-08
CDC37	3.80407e-13	0.089757	0.19	0.211	1.27581e-08
ARMCX4	3.8248e-13	-0.0569757	0.17	0.22	1.28276e-08
AATK	3.83259e-13	0.0330156	0.231	0.268	1.28538e-08
C8orf59	3.85688e-13	-0.0534594	0.049	0.081	1.29352e-08
KDM1A	3.87704e-13	0.0113404	0.207	0.243	1.30028e-08
SNRPN	3.90052e-13	-0.129292	0.263	0.328	1.30816e-08
TMEM260	3.90375e-13	-0.0596712	0.204	0.26	1.30924e-08
NUDCD3	3.93606e-13	0.081123	0.335	0.362	1.32008e-08
URI1	3.94792e-13	-0.022947	0.248	0.295	1.32405e-08
CDC42SE2	3.98324e-13	-0.0396454	0.31	0.371	1.3359e-08
OSBP2	4.03052e-13	-0.0387626	0.318	0.373	1.35176e-08
GLS2	4.05143e-13	-0.0372703	0.109	0.143	1.35877e-08
AP3B1	4.11805e-13	0.00456069	0.228	0.264	1.38111e-08
YME1L1	4.12409e-13	-0.0126873	0.19	0.236	1.38314e-08
RHEB	4.13795e-13	-0.02686	0.182	0.23	1.38779e-08
FBXO3	4.15552e-13	-0.0180729	0.184	0.23	1.39368e-08
GRM7	4.16447e-13	-0.194692	0.553	0.618	1.39668e-08
PLEKHA6	4.20219e-13	0.0339818	0.285	0.322	1.40933e-08
SRCIN1	4.24558e-13	0.15003	0.362	0.372	1.42388e-08
RAB30	4.28001e-13	0.0688645	0.222	0.251	1.43543e-08
CRELD1	4.28172e-13	0.00359241	0.237	0.291	1.436e-08
RPL28	4.35892e-13	-0.106939	0.268	0.327	1.46189e-08
DIP2A	4.37163e-13	-0.0116418	0.216	0.254	1.46616e-08
TUT7	4.37568e-13	0.00356451	0.197	0.236	1.46752e-08
HNRNPR	4.43645e-13	-0.0138279	0.185	0.224	1.4879e-08
AEBP2	4.4441e-13	0.0122369	0.495	0.536	1.49046e-08
EIF5A	4.44773e-13	0.0337019	0.198	0.235	1.49168e-08
TRIM33	4.45073e-13	-0.0067457	0.329	0.381	1.49268e-08
MAP4K3	4.46583e-13	-0.0194806	0.45	0.509	1.49775e-08
ZBTB8OS	4.47031e-13	-0.0311843	0.226	0.273	1.49925e-08
AC098850.3	4.47658e-13	-0.187769	0.359	0.452	1.50135e-08
SYT4	4.48147e-13	0.0835903	0.222	0.242	1.503e-08
GTF3A	4.48964e-13	-0.00306293	0.138	0.172	1.50574e-08
SIRPA	4.51651e-13	0.121031	0.406	0.429	1.51475e-08
AASDHPPT	4.54159e-13	-0.0216491	0.177	0.221	1.52316e-08
CBX6	4.55858e-13	0.114928	0.239	0.245	1.52886e-08
PHF20L1	4.59501e-13	-0.0074022	0.341	0.396	1.54107e-08
EPB41L3	4.63964e-13	-0.159202	0.44	0.525	1.55604e-08
SCN2B	4.70899e-13	0.0577019	0.133	0.155	1.5793e-08
ACAP3	4.80815e-13	0.0473573	0.488	0.522	1.61256e-08
COA1	4.8415e-13	-0.0304374	0.259	0.315	1.62374e-08
NSD1	4.88629e-13	-0.00965452	0.346	0.397	1.63876e-08
CACNG3	4.91746e-13	-0.089747	0.3	0.361	1.64922e-08
HIBADH	4.92985e-13	-0.0687876	0.169	0.227	1.65337e-08
CLU	4.93633e-13	0.306896	0.621	0.622	1.65555e-08
CCDC66	4.96379e-13	-0.0584222	0.237	0.299	1.66476e-08
AIFM2	4.99251e-13	-0.0419266	0.055	0.087	1.67439e-08
ABCA5	5.02085e-13	-0.064119	0.369	0.439	1.68389e-08
BRINP2	5.08777e-13	-0.00482048	0.32	0.365	1.70634e-08
AMBRA1	5.19238e-13	-0.0256383	0.327	0.379	1.74142e-08
OXNAD1	5.24627e-13	-0.0118318	0.14	0.178	1.75949e-08
SPTAN1	5.25025e-13	0.0125999	0.436	0.483	1.76083e-08
CAMK1G	5.347e-13	0.0125366	0.126	0.153	1.79328e-08
SLC16A1-AS1	5.36193e-13	-0.0432918	0.273	0.323	1.79828e-08
RBM39	5.38965e-13	0.0384854	0.415	0.46	1.80758e-08
PCNT	5.43106e-13	0.0338651	0.215	0.251	1.82147e-08
DGUOK	5.45846e-13	0.00333776	0.11	0.137	1.83066e-08
FAAH	5.48634e-13	0.0245328	0.177	0.215	1.84001e-08
AC105383.1	5.49362e-13	-0.0524893	0.133	0.184	1.84245e-08
PEBP1	5.51081e-13	-0.0659993	0.381	0.442	1.84822e-08
MGST3	5.54975e-13	-0.0431466	0.215	0.269	1.86127e-08
UBE2H	5.55047e-13	0.0363469	0.367	0.408	1.86152e-08
ZXDC	5.58485e-13	0.068475	0.164	0.184	1.87305e-08
ZNRF3	5.60199e-13	0.0848576	0.278	0.295	1.87879e-08
MAPRE3	5.68024e-13	0.0484809	0.327	0.363	1.90504e-08
HSPA4L	5.71902e-13	-0.00180797	0.215	0.262	1.91804e-08
LRRK2	5.72251e-13	0.0164747	0.234	0.284	1.91922e-08
ODF2L	5.73037e-13	-0.062678	0.285	0.35	1.92185e-08
PRR16	5.75288e-13	-0.101249	0.264	0.325	1.9294e-08
ACACA	5.75314e-13	-0.0384953	0.424	0.48	1.92949e-08
CASP8AP2	5.77228e-13	-0.0388733	0.142	0.179	1.93591e-08
POM121	5.80153e-13	-0.00168778	0.212	0.252	1.94572e-08
OCIAD1	5.89966e-13	-0.0396575	0.301	0.361	1.97863e-08
NSMCE2	5.91868e-13	-0.0513458	0.362	0.427	1.98501e-08
RNLS	5.93713e-13	-0.0587065	0.22	0.265	1.99119e-08
RNF13	5.94184e-13	-0.0150907	0.325	0.38	1.99278e-08
ZC3H13	5.9583e-13	-0.0078968	0.291	0.339	1.99829e-08
DDX24	6.1142e-13	0.0792441	0.281	0.309	2.05058e-08
AMMECR1	6.14282e-13	-0.051228	0.257	0.31	2.06018e-08
DIDO1	6.16145e-13	0.0482646	0.157	0.178	2.06643e-08
FNDC3A	6.17907e-13	-0.00799237	0.353	0.409	2.07233e-08
NUDT3	6.22145e-13	0.103859	0.301	0.328	2.08655e-08
SAFB2	6.237e-13	0.114651	0.228	0.252	2.09176e-08
PRKCB	6.28924e-13	0.0657406	0.607	0.643	2.10929e-08
ZNF706	6.34635e-13	0.114203	0.325	0.346	2.12844e-08
COG5	6.3493e-13	-0.0385156	0.38	0.444	2.12943e-08
FARS2	6.48702e-13	-0.129146	0.392	0.468	2.17562e-08
SMIM8	6.49069e-13	-0.0497876	0.117	0.159	2.17685e-08
REEP5	6.51555e-13	-0.0662236	0.222	0.275	2.18518e-08
SHPRH	6.5791e-13	0.0273574	0.38	0.424	2.2065e-08
OLFM1	6.61134e-13	0.000583966	0.352	0.4	2.21731e-08
KIAA0825	6.6177e-13	-0.135005	0.375	0.452	2.21944e-08
ERO1A	6.65066e-13	-0.107153	0.192	0.257	2.2305e-08
VWC2	6.69327e-13	-0.0763313	0.134	0.176	2.24479e-08
ZMYND11	6.69689e-13	-0.0119907	0.366	0.418	2.246e-08
FAM173A	6.73157e-13	0.0756925	0.122	0.142	2.25763e-08
PRR36	6.78395e-13	0.122545	0.173	0.174	2.2752e-08
PHC3	6.80276e-13	-0.00409713	0.348	0.403	2.28151e-08
PTPRF	6.80932e-13	0.0768924	0.148	0.16	2.28371e-08
MIER1	6.8286e-13	-0.0176423	0.194	0.238	2.29018e-08
SUGP2	6.94542e-13	0.0957701	0.341	0.366	2.32935e-08
SLC7A14	6.97212e-13	-0.0423179	0.204	0.246	2.33831e-08
C2CD5	7.02856e-13	-0.0687261	0.448	0.517	2.35724e-08
DELE1	7.03905e-13	0.00893561	0.109	0.139	2.36076e-08
GCC2	7.04502e-13	-0.00671088	0.274	0.324	2.36276e-08
REV1	7.12904e-13	-0.00723547	0.273	0.318	2.39094e-08
NDRG4	7.15771e-13	0.00171253	0.397	0.444	2.40055e-08
TET2	7.16198e-13	-0.063847	0.222	0.276	2.40198e-08
KHDRBS1	7.17124e-13	-0.0142526	0.215	0.26	2.40509e-08
LTBP3	7.17307e-13	0.106304	0.276	0.289	2.4057e-08
NUAK1	7.19615e-13	0.117607	0.358	0.381	2.41344e-08
TTLL5	7.20627e-13	-0.0200572	0.266	0.32	2.41684e-08
PPIA	7.22419e-13	-0.141888	0.325	0.405	2.42285e-08
FRS2	7.22768e-13	0.00603235	0.247	0.297	2.42402e-08
ATXN10	7.2856e-13	-0.0365515	0.376	0.435	2.44344e-08
CEP164	7.31304e-13	-0.00950669	0.124	0.155	2.45265e-08
SGSM1	7.3326e-13	0.0738744	0.284	0.309	2.45921e-08
TXNDC11	7.34736e-13	-0.0387897	0.108	0.136	2.46416e-08
MYO6	7.45844e-13	-0.039936	0.329	0.392	2.50141e-08
RNF175	7.48065e-13	0.0188777	0.188	0.225	2.50886e-08
ACSL3	7.50334e-13	-0.082527	0.338	0.409	2.51647e-08
BIN1	7.52707e-13	-0.0108258	0.418	0.476	2.52443e-08
MAF1	7.55569e-13	0.154475	0.115	0.103	2.53403e-08
CDC42	7.55618e-13	-0.0538818	0.222	0.276	2.53419e-08
FRYL	7.67606e-13	-0.0621644	0.394	0.462	2.5744e-08
PCDH9-AS2	7.68145e-13	-0.0474074	0.07	0.099	2.5762e-08
CASC4	7.73805e-13	0.0242655	0.399	0.444	2.59519e-08
STX3	7.82033e-13	-0.0474167	0.133	0.175	2.62278e-08
DANT2	7.88859e-13	-0.0632047	0.453	0.521	2.64568e-08
ZNF358	7.89873e-13	0.177308	0.12	0.099	2.64908e-08
NIM1K	7.97126e-13	0.0525053	0.19	0.216	2.6734e-08
STXBP5	8.02383e-13	0.116836	0.582	0.596	2.69103e-08
SLAIN2	8.06428e-13	0.00214939	0.177	0.216	2.7046e-08
ANKRD7	8.07798e-13	-0.0852034	0.092	0.142	2.70919e-08
GEMIN8	8.188e-13	-0.0321637	0.048	0.074	2.74609e-08
PPM1K	8.21084e-13	0.012038	0.304	0.36	2.75375e-08
ZADH2	8.21782e-13	0.0430526	0.11	0.132	2.75609e-08
CLEC16A	8.24148e-13	0.00325021	0.277	0.317	2.76403e-08
OGA	8.25036e-13	0.0813887	0.449	0.482	2.76701e-08
PPA2	8.27393e-13	-0.0121184	0.317	0.374	2.77491e-08
TRAPPC9	8.29012e-13	-0.0499772	0.307	0.362	2.78034e-08
COL4A3BP	8.29529e-13	-0.000847527	0.294	0.341	2.78207e-08
SLC25A28	8.29725e-13	-0.0310937	0.138	0.179	2.78273e-08
UBAP1L	8.3059e-13	0.0336953	0.226	0.263	2.78563e-08
ARL6IP5	8.3263e-13	-0.0625682	0.194	0.247	2.79247e-08
SLC6A15	8.33956e-13	7.79967e-05	0.186	0.222	2.79692e-08
ELAVL3	8.35497e-13	0.0537705	0.348	0.386	2.80209e-08
WDR17	8.36396e-13	-0.0714296	0.346	0.412	2.80511e-08
STAM	8.44411e-13	-0.0341001	0.133	0.171	2.83199e-08
AGBL1	8.4554e-13	-0.0626479	0.035	0.062	2.83577e-08
NR3C1	8.50974e-13	0.0508818	0.454	0.488	2.854e-08
RAD21	8.55504e-13	-0.0421454	0.215	0.267	2.86919e-08
BAALC	8.6481e-13	-0.00553943	0.241	0.279	2.9004e-08
PRPF4B	8.67931e-13	0.124154	0.304	0.317	2.91087e-08
NT5C2	8.73758e-13	0.042035	0.303	0.346	2.93041e-08
RFTN1	8.77792e-13	-0.12294	0.216	0.284	2.94394e-08
GULP1	8.84718e-13	-0.113449	0.173	0.233	2.96717e-08
C18orf25	9.0125e-13	-0.0568908	0.188	0.237	3.02261e-08
AP006621.3	9.09153e-13	-0.0485906	0.048	0.079	3.04912e-08
CUL3	9.1072e-13	-0.0226154	0.273	0.327	3.05437e-08
FBXO34	9.1232e-13	-0.000397947	0.313	0.355	3.05974e-08
ZRANB3	9.16192e-13	-0.0570845	0.212	0.266	3.07272e-08
TM7SF2	9.17294e-13	-0.0658605	0.083	0.122	3.07642e-08
AC091948.1	9.2136e-13	-0.0260551	0.115	0.151	3.09006e-08
FBXW4	9.23966e-13	0.0435971	0.238	0.272	3.0988e-08
SELENOW	9.28175e-13	0.186663	0.343	0.348	3.11291e-08
MED13	9.3095e-13	0.0625296	0.363	0.4	3.12222e-08
RPS6KA6	9.31539e-13	-0.0228033	0.202	0.249	3.12419e-08
STEAP2	9.34872e-13	-0.0128947	0.189	0.236	3.13537e-08
UBE2N	9.37209e-13	-0.090282	0.148	0.202	3.14321e-08
ERICH3	9.45104e-13	-0.0789292	0.158	0.213	3.16969e-08
TPCN1	9.48562e-13	-0.014954	0.148	0.184	3.18129e-08
TSEN2	9.56087e-13	-0.0205765	0.129	0.167	3.20652e-08
FHIT	9.70952e-13	-0.0448093	0.545	0.604	3.25638e-08
STRN3	9.82186e-13	0.00358306	0.355	0.403	3.29406e-08
CLSTN3	9.82412e-13	0.0698027	0.284	0.314	3.29481e-08
SF3B1	9.84565e-13	0.101152	0.294	0.314	3.30203e-08
LRRC49	9.89595e-13	-0.00972069	0.222	0.268	3.3189e-08
EFR3A	9.89743e-13	0.0126789	0.37	0.417	3.3194e-08
STARD4	9.91793e-13	-0.103719	0.07	0.115	3.32628e-08
ACTR1B	9.92762e-13	-0.0128675	0.108	0.142	3.32952e-08
INPP4A	9.96648e-13	0.0490512	0.378	0.417	3.34256e-08
LONP2	9.96676e-13	-0.0157473	0.351	0.405	3.34265e-08
LHFPL4	9.97558e-13	0.0266579	0.225	0.259	3.34561e-08
EEF1A1	1.00321e-12	-0.127453	0.183	0.246	3.36458e-08
MEIS3	1.00424e-12	-0.046768	0.111	0.153	3.36801e-08
GPATCH2L	1.00916e-12	0.00341067	0.256	0.298	3.38452e-08
SEC63	1.0106e-12	-0.0161054	0.198	0.239	3.38935e-08
RAPGEFL1	1.01541e-12	0.0785665	0.259	0.284	3.40548e-08
BICD1	1.01781e-12	0.0591375	0.444	0.48	3.41354e-08
PTCHD1-AS	1.02186e-12	0.0296384	0.255	0.305	3.42712e-08
PIKFYVE	1.03015e-12	-0.00427879	0.232	0.282	3.45493e-08
CST3	1.03105e-12	0.176241	0.194	0.213	3.45792e-08
RHOT1	1.03527e-12	0.0472514	0.335	0.376	3.4721e-08
PXYLP1	1.04173e-12	0.0433164	0.157	0.187	3.49375e-08
NRG2	1.05466e-12	-0.0204602	0.211	0.264	3.53712e-08
JPH3	1.05756e-12	0.121261	0.223	0.23	3.54685e-08
RAB3GAP1	1.05757e-12	-0.000397576	0.386	0.44	3.54686e-08
HMGCS1	1.0622e-12	-0.140838	0.102	0.158	3.56241e-08
DTNA	1.0634e-12	0.109118	0.642	0.69	3.56644e-08
SSBP1	1.06796e-12	-0.0300471	0.145	0.186	3.58171e-08
NDFIP2	1.06822e-12	-0.0262856	0.338	0.389	3.5826e-08
ELAVL4	1.06824e-12	0.0043061	0.334	0.378	3.58268e-08
SLC38A11	1.079e-12	-0.065688	0.133	0.173	3.61874e-08
ABHD12	1.0886e-12	-0.0363319	0.227	0.278	3.65094e-08
PIR	1.08934e-12	0.0149011	0.125	0.152	3.65343e-08
TTC9C	1.09031e-12	-0.0156911	0.054	0.079	3.65667e-08
ENSA	1.09218e-12	-0.0568641	0.345	0.411	3.66297e-08
ZBTB44	1.0979e-12	0.0794234	0.268	0.291	3.68215e-08
MIA2	1.10585e-12	0.0326233	0.214	0.247	3.70882e-08
MTCH1	1.10769e-12	0.0853631	0.276	0.304	3.71499e-08
TPTEP2-CSNK1E	1.11107e-12	-0.0486214	0.133	0.177	3.72631e-08
UBE2Z	1.11766e-12	0.163396	0.203	0.194	3.74839e-08
EIF3H	1.11996e-12	-0.0488373	0.174	0.224	3.75613e-08
TERF1	1.12096e-12	-0.0427783	0.147	0.191	3.75949e-08
PHF14	1.13011e-12	-0.0371281	0.476	0.534	3.79018e-08
SPEG	1.14209e-12	0.0258007	0.135	0.16	3.83034e-08
EEF1A2	1.14732e-12	0.0944621	0.437	0.472	3.84788e-08
TUBG2	1.14767e-12	-0.0153925	0.098	0.133	3.84907e-08
ELOB	1.15356e-12	0.0343471	0.17	0.203	3.86882e-08
OXCT1	1.1556e-12	0.00163495	0.22	0.267	3.87564e-08
SNX9	1.15615e-12	-0.0345751	0.277	0.326	3.87748e-08
COX7B	1.16914e-12	-0.0596351	0.068	0.099	3.92106e-08
WDR48	1.17561e-12	0.0251167	0.166	0.197	3.94275e-08
FAM171B	1.18614e-12	0.100559	0.413	0.437	3.97808e-08
AZIN1	1.19568e-12	-0.0179508	0.177	0.219	4.01006e-08
SULT1A1	1.19877e-12	-0.0260876	0.111	0.146	4.02045e-08
SRRM4	1.20107e-12	-0.0487659	0.419	0.478	4.02816e-08
PGM2L1	1.20135e-12	-0.0148408	0.256	0.297	4.02908e-08
RALGAPA2	1.20452e-12	0.045936	0.303	0.342	4.03973e-08
ATP6V1B2	1.21797e-12	-0.0437103	0.331	0.392	4.08483e-08
CCDC24	1.22923e-12	-0.0573537	0.069	0.104	4.1226e-08
GRAMD1B	1.22924e-12	0.039417	0.319	0.35	4.12262e-08
NIN	1.23083e-12	0.00990435	0.381	0.421	4.12794e-08
WDR41	1.23247e-12	-0.0111591	0.165	0.203	4.13345e-08
GOSR1	1.2351e-12	0.00641942	0.18	0.216	4.14228e-08
ST8SIA5	1.23617e-12	0.0665345	0.285	0.315	4.14587e-08
ZNF385B	1.2442e-12	-0.1571	0.459	0.524	4.17281e-08
NALCN	1.24967e-12	-0.0788114	0.482	0.548	4.19115e-08
HACE1	1.25243e-12	-0.0639917	0.263	0.329	4.20039e-08
DYNC2H1	1.25611e-12	-0.000296559	0.384	0.434	4.21273e-08
TLN2	1.2598e-12	-0.0520497	0.389	0.452	4.22512e-08
RPL11	1.26292e-12	-0.221297	0.115	0.17	4.2356e-08
INIP	1.26543e-12	-0.00867143	0.088	0.117	4.24401e-08
CCNI	1.27317e-12	0.0332507	0.264	0.297	4.26996e-08
TRA2A	1.27502e-12	-0.0253902	0.4	0.464	4.27617e-08
C16orf72	1.27561e-12	0.0605142	0.243	0.277	4.27816e-08
CLIP4	1.28655e-12	0.0577729	0.281	0.314	4.31484e-08
DSE	1.28937e-12	-0.0226323	0.188	0.229	4.32428e-08
NCOA7	1.29449e-12	0.00991172	0.362	0.411	4.34148e-08
KIF21A	1.30119e-12	-0.0232649	0.372	0.432	4.36393e-08
CDK5R1	1.31713e-12	0.0500322	0.269	0.298	4.4174e-08
KCNQ2	1.31924e-12	0.133898	0.409	0.429	4.42446e-08
ZC3H6	1.33103e-12	0.0379099	0.231	0.266	4.46401e-08
NSD3	1.33388e-12	0.0145309	0.492	0.543	4.47355e-08
NIPBL	1.33951e-12	0.0214713	0.454	0.51	4.49244e-08
DNAJC16	1.36112e-12	0.0195143	0.144	0.168	4.56492e-08
LAMP2	1.39057e-12	0.0956122	0.183	0.197	4.66369e-08
EMSY	1.39382e-12	0.00904619	0.216	0.255	4.6746e-08
C1QTNF4	1.39962e-12	0.106981	0.13	0.142	4.69405e-08
ELP4	1.41235e-12	-0.0261555	0.296	0.354	4.73673e-08
AC106791.1	1.41533e-12	-0.0135299	0.112	0.143	4.74674e-08
NLGN4X	1.42151e-12	-0.00128571	0.373	0.424	4.76746e-08
CCSER1	1.42956e-12	-0.15802	0.688	0.728	4.79445e-08
ZNF131	1.42957e-12	-0.00650002	0.251	0.295	4.79448e-08
AC118549.1	1.4343e-12	-0.00240038	0.325	0.377	4.81034e-08
SCG3	1.445e-12	-0.0652326	0.159	0.205	4.84623e-08
TBK1	1.45348e-12	-0.017401	0.139	0.178	4.87468e-08
ZKSCAN1	1.45531e-12	-0.0253	0.198	0.25	4.88082e-08
GUCY1A1	1.48623e-12	0.018521	0.132	0.158	4.98452e-08
PSMD12	1.49398e-12	-0.00229258	0.128	0.163	5.01049e-08
NPAS2	1.50548e-12	0.0690805	0.298	0.336	5.04908e-08
TM2D3	1.51582e-12	-0.0200332	0.128	0.164	5.08374e-08
C9orf72	1.51884e-12	-0.0829344	0.168	0.226	5.09389e-08
SBF2	1.52791e-12	-0.0856469	0.482	0.558	5.12432e-08
MAPK1IP1L	1.52943e-12	-0.027736	0.14	0.178	5.12941e-08
MYBPC1	1.5327e-12	0.104509	0.028	0.02	5.14037e-08
RAP1GDS1	1.5477e-12	0.00612414	0.336	0.386	5.19067e-08
SEPT11	1.54985e-12	0.00416856	0.39	0.432	5.1979e-08
XRRA1	1.55188e-12	-0.0721126	0.157	0.209	5.20471e-08
SPATA5	1.55932e-12	-0.0341817	0.201	0.242	5.22964e-08
ELOVL6	1.56136e-12	-0.0396894	0.209	0.262	5.23649e-08
AES	1.56321e-12	0.0540968	0.322	0.355	5.24271e-08
MEGF8	1.57102e-12	0.0881441	0.177	0.187	5.2689e-08
CXXC5	1.57155e-12	0.0968905	0.28	0.3	5.27067e-08
GABRA4	1.5944e-12	0.0304562	0.337	0.381	5.34731e-08
GNPTAB	1.59742e-12	-0.015409	0.231	0.278	5.35743e-08
HOOK3	1.60226e-12	-0.0231576	0.254	0.303	5.37366e-08
C11orf49	1.61465e-12	0.0798639	0.332	0.363	5.41522e-08
SMAD3	1.62227e-12	-0.0498037	0.165	0.215	5.44078e-08
HPSE2	1.632e-12	0.351043	0.154	0.122	5.4734e-08
TMEM259	1.63214e-12	0.102199	0.286	0.302	5.47386e-08
GALNT18	1.6354e-12	-0.0442443	0.342	0.402	5.4848e-08
NFYC	1.64451e-12	0.0216874	0.184	0.221	5.51536e-08
DDX10	1.65651e-12	-0.0720099	0.25	0.312	5.55561e-08
KMT2C	1.66544e-12	0.00946231	0.508	0.556	5.58555e-08
CSDE1	1.66785e-12	0.0235379	0.275	0.311	5.59363e-08
AL139393.1	1.67757e-12	-0.0431242	0.048	0.078	5.62623e-08
SLC5A4-AS1	1.68048e-12	-0.080927	0.145	0.193	5.63599e-08
PTGES3	1.68388e-12	0.133378	0.244	0.262	5.64741e-08
ITFG1	1.68889e-12	-0.0381545	0.499	0.56	5.66422e-08
EID1	1.69068e-12	-0.048409	0.148	0.192	5.67019e-08
RBMS1	1.6915e-12	-0.0608629	0.268	0.33	5.67294e-08
FER	1.69344e-12	-0.0311719	0.544	0.603	5.67947e-08
SLC17A7	1.69487e-12	0.078293	0.379	0.4	5.68424e-08
RNF187	1.70003e-12	0.130587	0.163	0.162	5.70156e-08
PFDN6	1.70333e-12	-0.0146702	0.048	0.066	5.71263e-08
KCNC2	1.70402e-12	-0.0243486	0.477	0.527	5.71493e-08
CLPTM1	1.70548e-12	-0.000468309	0.206	0.247	5.71983e-08
FAM135A	1.71639e-12	0.0168597	0.371	0.421	5.75642e-08
HSD17B4	1.71863e-12	-0.00830873	0.277	0.33	5.76393e-08
EFR3B	1.72673e-12	-0.0548434	0.179	0.23	5.7911e-08
GABRA3	1.72915e-12	-0.0131362	0.171	0.21	5.79923e-08
DICER1	1.73513e-12	0.0443003	0.352	0.392	5.81927e-08
TSPYL1	1.73573e-12	-0.124696	0.356	0.429	5.82129e-08
PRRC2B	1.73798e-12	0.118405	0.392	0.41	5.82883e-08
DTX3	1.73933e-12	0.123613	0.244	0.258	5.83336e-08
SSBP3	1.73938e-12	0.149016	0.399	0.415	5.83355e-08
AP3D1	1.74037e-12	-0.0269814	0.135	0.169	5.83685e-08
TOP1	1.74653e-12	-0.00470721	0.297	0.346	5.85752e-08
GTF3C1	1.74902e-12	0.102438	0.268	0.283	5.86587e-08
YPEL3	1.75692e-12	0.174921	0.388	0.397	5.89236e-08
SS18L1	1.75906e-12	-0.0524018	0.116	0.159	5.89955e-08
NAALAD2	1.76175e-12	-0.0583773	0.179	0.225	5.90856e-08
RAB27A	1.76348e-12	-0.0781822	0.081	0.116	5.91436e-08
RPS23	1.77689e-12	-0.163178	0.111	0.163	5.95934e-08
UBXN4	1.7919e-12	0.0277453	0.264	0.302	6.00968e-08
EIF1	1.79728e-12	-0.00816147	0.319	0.371	6.02772e-08
KIAA1324	1.80177e-12	-0.0519803	0.161	0.205	6.04278e-08
PCGF5	1.82118e-12	0.0122251	0.344	0.393	6.10786e-08
AGPAT1	1.83843e-12	0.0164322	0.115	0.142	6.16573e-08
CCDC102B	1.84507e-12	-0.0912649	0.185	0.241	6.18799e-08
GATAD2B	1.85067e-12	0.00471921	0.305	0.351	6.20676e-08
DENND1B	1.86259e-12	0.0204176	0.244	0.285	6.24675e-08
CWC27	1.87532e-12	-0.0601557	0.288	0.353	6.28945e-08
NFATC3	1.88067e-12	0.0387477	0.213	0.243	6.3074e-08
PPP1R14A	1.88211e-12	-0.128822	0.031	0.06	6.31223e-08
CNNM1	1.88334e-12	0.0113137	0.204	0.236	6.31636e-08
LARS2	1.89771e-12	-0.0283655	0.114	0.143	6.36454e-08
IGF1R	1.92352e-12	0.107612	0.5	0.52	6.45111e-08
KLHL3	1.93557e-12	-0.00516228	0.243	0.295	6.49152e-08
C5orf24	1.95088e-12	0.0265335	0.17	0.195	6.54286e-08
ATP9B	1.95404e-12	-0.0481806	0.384	0.452	6.55346e-08
RPL19	1.9623e-12	-0.349841	0.139	0.203	6.58118e-08
NME5	1.98632e-12	-0.0700959	0.159	0.209	6.66172e-08
CCK	1.9908e-12	-0.172967	0.26	0.332	6.67676e-08
FNIP2	2.00095e-12	0.0387907	0.367	0.408	6.71078e-08
KCND3	2.00863e-12	0.019207	0.385	0.425	6.73654e-08
SHTN1	2.0248e-12	-0.0886436	0.401	0.468	6.79076e-08
CLIP1	2.02673e-12	0.029192	0.35	0.38	6.79724e-08
SLC22A23	2.04945e-12	-0.0348791	0.23	0.275	6.87345e-08
MAPK9	2.06879e-12	-0.0213363	0.21	0.255	6.93832e-08
CHORDC1	2.06969e-12	0.0306118	0.173	0.211	6.94134e-08
MTMR6	2.07215e-12	-0.0391053	0.151	0.197	6.94956e-08
SSBP2	2.07241e-12	-0.0604905	0.549	0.612	6.95046e-08
SCAF1	2.08788e-12	0.121619	0.132	0.134	7.00233e-08
AC067956.1	2.09493e-12	-0.158425	0.197	0.252	7.02599e-08
TTC21B	2.09822e-12	0.0459494	0.273	0.311	7.03699e-08
NRF1	2.12062e-12	0.0583461	0.322	0.358	7.11212e-08
RPS6KA3	2.12819e-12	-0.0310271	0.318	0.378	7.13753e-08
UBE3A	2.14236e-12	0.0155258	0.394	0.447	7.18506e-08
RANBP2	2.14961e-12	-0.0242466	0.32	0.372	7.20938e-08
PPP4R1	2.1593e-12	0.0293841	0.15	0.177	7.24186e-08
KMT2A	2.161e-12	0.0694161	0.482	0.515	7.24756e-08
STX1B	2.18476e-12	0.0706871	0.236	0.265	7.32725e-08
AMD1	2.19787e-12	-0.0215545	0.229	0.274	7.3712e-08
MFSD14C	2.20324e-12	-0.0117628	0.229	0.271	7.38924e-08
PLA2G4C	2.20635e-12	-0.0589065	0.102	0.143	7.39964e-08
TCAF1	2.20989e-12	0.0737198	0.262	0.285	7.41153e-08
NNT-AS1	2.2133e-12	-0.0122997	0.134	0.17	7.42297e-08
NRDC	2.21536e-12	-0.0625754	0.244	0.306	7.42987e-08
TOGARAM1	2.22488e-12	-0.0178209	0.231	0.277	7.4618e-08
CHGA	2.24797e-12	0.0741851	0.231	0.259	7.53923e-08
LMBR1	2.27301e-12	-0.0140956	0.27	0.32	7.62322e-08
TSEN15	2.27362e-12	0.0367582	0.152	0.18	7.62526e-08
KPNB1	2.27371e-12	0.0263086	0.218	0.255	7.62557e-08
MTDH	2.28564e-12	-0.0656591	0.27	0.33	7.66558e-08
PCBP1	2.28738e-12	-0.0132081	0.199	0.242	7.67142e-08
ITPR1	2.29454e-12	0.0441013	0.467	0.492	7.69544e-08
RPS6	2.30348e-12	-0.196374	0.073	0.116	7.7254e-08
FKBP8	2.30956e-12	0.0688615	0.367	0.402	7.74579e-08
PNCK	2.30984e-12	0.0413748	0.234	0.279	7.74674e-08
MED23	2.31381e-12	0.00506397	0.196	0.236	7.76004e-08
AP2S1	2.31561e-12	0.054537	0.136	0.155	7.7661e-08
GHITM	2.3536e-12	-0.0255718	0.148	0.187	7.89352e-08
DAB1	2.35842e-12	-0.194479	0.567	0.633	7.90966e-08
HDAC7	2.36416e-12	0.0120341	0.127	0.156	7.92892e-08
HDAC8	2.38589e-12	-0.0527735	0.375	0.441	8.00179e-08
RPL29	2.40781e-12	-0.061335	0.144	0.185	8.07531e-08
TCERG1L	2.45718e-12	-0.0786661	0.13	0.176	8.24089e-08
FAM234B	2.45829e-12	-0.00222418	0.093	0.115	8.2446e-08
NAA35	2.46543e-12	0.00333342	0.195	0.233	8.26855e-08
KANTR	2.46677e-12	0.0384315	0.267	0.304	8.27304e-08
RIPOR1	2.47026e-12	0.0511803	0.184	0.21	8.28477e-08
CASC2	2.47052e-12	-0.0305103	0.101	0.139	8.28563e-08
PEA15	2.47599e-12	0.049982	0.233	0.258	8.30398e-08
PCNX1	2.47787e-12	0.0344744	0.41	0.454	8.31028e-08
EML5	2.49077e-12	0.0280574	0.257	0.295	8.35356e-08
FNBP4	2.50486e-12	0.0128851	0.211	0.247	8.40079e-08
MAP2K4	2.50876e-12	0.0133949	0.452	0.497	8.4139e-08
SUN2	2.51088e-12	0.185809	0.217	0.21	8.421e-08
EEA1	2.51682e-12	-0.0109665	0.214	0.263	8.44089e-08
BRD4	2.52574e-12	0.0969886	0.34	0.355	8.47084e-08
MLF2	2.53089e-12	0.106544	0.251	0.27	8.48812e-08
PSMD1	2.54862e-12	-0.0179173	0.275	0.325	8.54756e-08
TFCP2	2.57098e-12	-0.0744972	0.207	0.267	8.62254e-08
ORC4	2.57936e-12	-0.0612878	0.254	0.315	8.65066e-08
AC007563.2	2.57949e-12	-0.159837	0.273	0.343	8.6511e-08
HECTD2	2.58047e-12	-0.0302188	0.246	0.3	8.65439e-08
ADGRA1	2.60927e-12	0.0078627	0.129	0.155	8.75098e-08
SLC8A2	2.61017e-12	-0.0236954	0.241	0.29	8.75399e-08
OGFR	2.62306e-12	0.0419935	0.202	0.233	8.79721e-08
NDUFS1	2.62793e-12	0.000851207	0.254	0.298	8.81355e-08
VEGFA	2.65609e-12	-0.144196	0.048	0.086	8.908e-08
PLCG2	2.66869e-12	0.0230853	0.24	0.274	8.95026e-08
SH3KBP1	2.73132e-12	-0.0436878	0.297	0.355	9.16032e-08
SAFB	2.74811e-12	0.0180272	0.197	0.231	9.2166e-08
GPR155	2.75518e-12	0.0304927	0.269	0.303	9.24034e-08
PTPRZ1	2.75801e-12	0.177698	0.185	0.188	9.24982e-08
ATP5MG	2.76015e-12	-0.0583075	0.157	0.205	9.25699e-08
VPS8	2.77471e-12	-0.0111442	0.332	0.391	9.30582e-08
ZFAND5	2.79721e-12	-0.0484215	0.255	0.317	9.38127e-08
GABRG3	2.79883e-12	-0.138567	0.4	0.467	9.3867e-08
CCDC30	2.79908e-12	-0.0629436	0.251	0.311	9.38756e-08
CYLD	2.8101e-12	0.00888527	0.217	0.257	9.42452e-08
ZRANB2	2.8217e-12	-7.54169e-05	0.345	0.401	9.4634e-08
LRCH4	2.83806e-12	0.148157	0.122	0.113	9.51829e-08
ZBTB7A	2.84563e-12	0.21534	0.305	0.278	9.54367e-08
DYNC1H1	2.856e-12	0.022873	0.375	0.418	9.57846e-08
EFCAB7	2.85964e-12	-0.0587618	0.162	0.213	9.59065e-08
TATDN1	2.86633e-12	-0.0157062	0.125	0.161	9.61309e-08
BTBD10	2.87339e-12	-0.00894097	0.285	0.335	9.63678e-08
ZNF428	2.87751e-12	-0.038237	0.101	0.134	9.6506e-08
FAM162A	2.90557e-12	-0.0960193	0.119	0.173	9.74471e-08
ISPD	2.9177e-12	-0.042234	0.297	0.353	9.78537e-08
TBC1D22A	2.92376e-12	-0.0823923	0.276	0.334	9.8057e-08
SNX14	2.93528e-12	-0.00402876	0.241	0.288	9.84433e-08
PI4KA	2.94896e-12	0.0493122	0.455	0.494	9.89022e-08
EPHB1	3.00917e-12	-0.0220455	0.219	0.266	1.00922e-07
MPHOSPH8	3.02556e-12	0.02562	0.328	0.37	1.01471e-07
NPEPPS	3.02609e-12	0.0661149	0.366	0.4	1.01489e-07
LONRF2	3.03883e-12	0.0353187	0.367	0.409	1.01916e-07
PAFAH1B2	3.04392e-12	0.0419128	0.2	0.229	1.02087e-07
SECISBP2	3.06609e-12	0.0294644	0.199	0.229	1.02831e-07
TPPP	3.08587e-12	0.13103	0.315	0.335	1.03494e-07
LNPK	3.11536e-12	-0.0377433	0.17	0.217	1.04483e-07
AC090568.2	3.11883e-12	-0.146264	0.289	0.346	1.04599e-07
UBE2K	3.12369e-12	0.0202059	0.407	0.454	1.04762e-07
CSNK1A1	3.13472e-12	0.0199054	0.416	0.466	1.05132e-07
QTRT1	3.13672e-12	0.0501315	0.245	0.281	1.05199e-07
OXSR1	3.15935e-12	-0.0144835	0.201	0.246	1.05958e-07
PRIMPOL	3.17054e-12	-0.0185853	0.082	0.106	1.06333e-07
CFAP54	3.17768e-12	-0.00837055	0.102	0.133	1.06573e-07
TRAPPC11	3.18648e-12	0.0040646	0.147	0.178	1.06868e-07
ABLIM2	3.18759e-12	-0.00346298	0.244	0.285	1.06905e-07
ATP1A1	3.19027e-12	0.0842912	0.347	0.376	1.06995e-07
TPD52L2	3.1998e-12	0.0433182	0.204	0.232	1.07315e-07
HTR2A	3.20026e-12	-0.0181381	0.138	0.17	1.0733e-07
SPRY4-AS1	3.20033e-12	-0.0818715	0.055	0.091	1.07333e-07
UPP2	3.219e-12	-0.106648	0.238	0.297	1.07959e-07
STX18-AS1	3.2383e-12	0.0151544	0.189	0.222	1.08606e-07
NCS1	3.2548e-12	0.134318	0.279	0.29	1.09159e-07
RSRP1	3.25928e-12	-0.0877145	0.311	0.381	1.0931e-07
ICE2	3.28836e-12	-0.0104311	0.143	0.182	1.10285e-07
DENND3	3.29946e-12	-0.130875	0.162	0.212	1.10657e-07
CAPNS1	3.31573e-12	0.0559537	0.169	0.191	1.11203e-07
CALCOCO1	3.3276e-12	0.125996	0.16	0.165	1.11601e-07
PRKAR2B	3.35248e-12	0.0005199	0.356	0.399	1.12435e-07
PPP4R2	3.35474e-12	0.0397495	0.237	0.268	1.12511e-07
RAB11FIP4	3.36661e-12	-0.0277121	0.266	0.313	1.12909e-07
ENTPD6	3.36726e-12	0.166404	0.239	0.235	1.12931e-07
CLTA	3.39297e-12	-0.0308876	0.182	0.227	1.13794e-07
CREBRF	3.42587e-12	0.0816508	0.319	0.346	1.14897e-07
PLXNA1	3.44332e-12	0.0634853	0.158	0.173	1.15482e-07
FTCDNL1	3.45741e-12	-0.0767438	0.136	0.186	1.15955e-07
C15orf41	3.46745e-12	-0.0751266	0.197	0.247	1.16291e-07
TMEM163	3.47214e-12	-0.28308	0.129	0.172	1.16449e-07
CGREF1	3.51104e-12	-0.01635	0.06	0.085	1.17753e-07
FBXL20	3.56396e-12	0.0151038	0.356	0.397	1.19528e-07
ATG4C	3.6147e-12	-0.000589522	0.181	0.224	1.2123e-07
CRYL1	3.62966e-12	-0.00658054	0.195	0.235	1.21731e-07
ZNF25	3.64984e-12	-0.00633336	0.174	0.214	1.22408e-07
STT3B	3.65419e-12	-0.012216	0.226	0.268	1.22554e-07
CTTN	3.65455e-12	0.02277	0.215	0.254	1.22566e-07
PTPN5	3.68351e-12	-0.00107715	0.206	0.244	1.23537e-07
RAB3GAP2	3.69465e-12	-0.0507003	0.244	0.3	1.23911e-07
PCBP4	3.69745e-12	0.0200546	0.19	0.225	1.24005e-07
DNAH7	3.71352e-12	-0.0181078	0.217	0.26	1.24544e-07
SENP6	3.73442e-12	0.00452287	0.416	0.464	1.25245e-07
EXT1	3.74793e-12	-0.130197	0.436	0.507	1.25698e-07
HNRNPA0	3.75375e-12	0.0576025	0.101	0.116	1.25893e-07
PWRN1	3.75699e-12	-0.0510436	0.117	0.164	1.26002e-07
ANKS1A	3.78053e-12	-0.0860215	0.269	0.333	1.26792e-07
FHL1	3.80151e-12	-0.0126107	0.171	0.214	1.27495e-07
[truncated: 22,669 more rows]

## Sheet: inhibitneuron_AD_vs_NC
gene	p_val	avg_log2FC	pct.1	pct.2	p_val_adj
[truncated: 24,311 more rows]

## Sheet: microglia_AD_vs_NC
gene	p_val	avg_log2FC	pct.1	pct.2	p_val_adj
[truncated: 24,483 more rows]
